# Supplementary material for: Epigenetic regulation of JASMONATE ZIM-DOMAIN genes contributes to heat tolerance in the heat-tolerant rice cultivar Nagina 22
Source: aBIOTECH. 2025 Jul 16;6(3):441–51. doi: 10.1007/s42994-025-00229-0 (PMC12454248; doi:10.1007/s42994-025-00229-0)
Supplement: Supplementary file 4 — Supplementary file4 (XLSX 1468 KB) [file 42994_2025_229_MOESM4_ESM.xlsx]

## Sheet: 93-11_3vs0
Table S1. DEGs in N22 and 93-11 upon HS
LOC ID	log2FoldChange	P-adj
LOC_Os11g13980	13.3397	3.85722e-38
LOC_Os06g36930	13.1066	6.28691e-28
LOC_Os03g14180	13.0201	2.31626e-153
LOC_Os01g04340	12.7939	3.56107e-103
LOC_Os07g47840	12.0279	3.03819e-46
LOC_Os06g47120	11.9967	1.63224e-23
LOC_Os04g36750	10.9823	0
LOC_Os08g25690	10.8975	2.051e-19
LOC_Os09g03190	10.7665	5.32011e-19
LOC_Os01g50290	10.4485	8.05337e-18
LOC_Os12g17804	10.1253	8.93283e-17
LOC_Os01g04370	10.1054	0
LOC_Os02g55134	9.74779	0.0222915
LOC_Os03g57720	9.61905	0.0242749
LOC_Os01g04360	9.50162	0
LOC_Os07g30154	9.20221	1.10125e-13
LOC_Os12g33958	9.08041	2.23134e-13
LOC_Os12g35330	9.07634	2.19482e-13
LOC_Os05g38280	9.01631	1.22039e-100
LOC_Os01g04380	8.92167	1.24252e-92
LOC_Os08g45120	8.80713	6.93967e-13
LOC_Os06g09550	8.57856	8.11379e-12
LOC_Os07g45130	8.55414	1.06291e-11
LOC_Os07g46550	8.51499	1.72124e-11
LOC_Os01g47290	8.46316	1.9653e-37
LOC_Os08g07240	8.45815	1.91534e-11
LOC_Os10g23240	8.42559	3.52316e-11
LOC_Os01g53820	8.42072	1.9493e-22
LOC_Os01g50280	8.41986	2.52335e-11
LOC_Os10g24954	8.37406	3.75066e-11
LOC_Os06g04990	8.34875	4.8137e-11
LOC_Os04g51290	8.30141	6.86058e-11
LOC_Os12g22970	8.22588	1.01284e-10
LOC_Os08g38370	8.20204	1.42802e-10
LOC_Os01g23770	8.18949	1.37714e-10
LOC_Os12g07874	8.17156	2.29204e-10
LOC_Os04g01740	8.14756	0
LOC_Os01g50259	8.07145	3.70278e-10
LOC_Os06g13990	8.0605	3.919e-10
LOC_Os02g28110	8.00027	5.26263e-10
LOC_Os09g33550	7.95596	8.55875e-10
LOC_Os11g05170	7.91048	4.79425e-52
LOC_Os02g57960	7.83934	1.70841e-09
LOC_Os02g26260	7.78189	3.17906e-13
LOC_Os03g50250	7.74779	1.13939e-12
LOC_Os01g01980	7.71093	4.27198e-09
LOC_Os03g16920	7.49452	0
LOC_Os10g39600	7.33226	6.22398e-08
LOC_Os06g09920	7.32648	7.74674e-08
LOC_Os02g48140	7.31554	0
LOC_Os03g16020	7.30099	0
LOC_Os08g36910	7.27788	8.806e-09
LOC_Os01g08860	7.24704	0
LOC_Os03g53400	7.22962	0
LOC_Os09g03200	7.19796	2.34411e-26
LOC_Os01g11020	7.19083	2.56101e-07
LOC_Os01g11130	7.0913	5.38729e-07
LOC_Os03g16030	7.03463	0
LOC_Os02g42640	7.03405	6.42947e-07
LOC_Os11g38190	7.03338	1.46851e-10
LOC_Os02g34260	6.97241	5.98477e-20
LOC_Os10g22750	6.95877	1.33769e-06
LOC_Os09g20260	6.95714	7.76207e-07
LOC_Os11g02250	6.95683	9.54171e-07
LOC_Os02g17370	6.94771	8.64506e-07
LOC_Os08g34860	6.94528	1.49229e-06
LOC_Os07g40986	6.9146	1.46455e-06
LOC_Os03g35750	6.90831	2.59634e-19
LOC_Os06g05010	6.90641	1.2487e-06
LOC_Os03g23940	6.90045	4.63869e-06
LOC_Os10g23820	6.87524	1.31117e-06
LOC_Os09g02540	6.8289	2.17901e-06
LOC_Os08g39130	6.82476	8.34332e-06
LOC_Os04g33870	6.79138	4.69473e-06
LOC_Os09g08890	6.74383	4.76394e-06
LOC_Os09g28200	6.71643	5.83671e-06
LOC_Os06g02040	6.71518	3.86345e-06
LOC_Os08g39640	6.71379	4.22323e-06
LOC_Os01g64340	6.70979	5.43251e-06
LOC_Os09g10200	6.68952	5.98066e-06
LOC_Os04g30750	6.68007	4.58829e-06
LOC_Os11g16500	6.66645	5.86074e-06
LOC_Os11g05240	6.63973	5.88455e-06
LOC_Os11g14260	6.61086	9.64943e-06
LOC_Os05g35400	6.60187	3.25207e-38
LOC_Os08g13250	6.54625	1.51178e-05
LOC_Os08g43290	6.53832	1.84674e-05
LOC_Os01g42190	6.53757	0
LOC_Os03g08260	6.53309	1.19729e-05
LOC_Os05g16920	6.52458	1.44039e-05
LOC_Os08g31930	6.52298	1.57425e-05
LOC_Os11g31060	6.51529	0
LOC_Os03g22440	6.46268	2.29354e-05
LOC_Os08g08250	6.45809	2.08111e-05
LOC_Os11g20370	6.45387	2.09638e-05
LOC_Os06g05424	6.43138	2.75977e-05
LOC_Os05g06250	6.42464	2.92734e-05
LOC_Os01g59450	6.41377	2.87604e-05
LOC_Os12g40140	6.39767	2.72461e-05
LOC_Os09g26000	6.38635	3.3837e-05
LOC_Os12g28260	6.38362	3.28952e-05
LOC_Os05g01635	6.36727	3.47201e-05
LOC_Os03g15960	6.36368	0
LOC_Os04g13480	6.35769	4.20119e-05
LOC_Os02g14190	6.35543	3.96432e-05
LOC_Os05g33140	6.33705	5.20897e-16
LOC_Os03g61650	6.33201	4.19588e-05
LOC_Os06g11720	6.32489	2.869e-08
LOC_Os09g33555	6.31801	7.22502e-05
LOC_Os08g03300	6.31258	6.50384e-05
LOC_Os09g11480	6.29799	7.31166e-34
LOC_Os07g27880	6.29731	6.01879e-05
LOC_Os07g37920	6.29591	6.42963e-05
LOC_Os04g52220	6.29145	8.3913e-05
LOC_Os01g65169	6.27789	5.83589e-05
LOC_Os04g13170	6.26556	6.02927e-05
LOC_Os11g01580	6.26031	6.56832e-05
LOC_Os01g65130	6.25057	6.99318e-05
LOC_Os01g20800	6.23278	7.8055e-05
LOC_Os01g06400	6.22381	0.00012517
LOC_Os03g25120	6.21423	8.37266e-05
LOC_Os05g44090	6.19624	9.38965e-05
LOC_Os04g55110	6.1646	0.000131636
LOC_Os11g01240	6.15318	0.000119895
LOC_Os08g33020	6.12907	0.000171253
LOC_Os03g53060	6.12597	0.000137651
LOC_Os08g35180	6.12314	0.000162313
LOC_Os01g36590	6.11687	0.000175657
LOC_Os12g10850	6.11242	0.000164035
LOC_Os01g33770	6.10939	0.000167927
LOC_Os10g13970	6.10337	0.00015596
LOC_Os05g31670	6.09222	4.84675e-286
LOC_Os03g16040	6.08586	0
LOC_Os01g41780	6.07474	0.00022333
LOC_Os09g32410	6.04909	0.000209245
LOC_Os11g07250	6.04534	0.000357891
LOC_Os01g50300	6.02449	4.28634e-14
LOC_Os01g57270	6.02244	0.000263742
LOC_Os04g40460	6.01175	0.000334989
LOC_Os10g31510	5.98704	0.000331725
LOC_Os03g17130	5.98032	0.000307736
LOC_Os03g24640	5.97361	0.000351832
LOC_Os04g40470	5.96964	1.49446e-10
LOC_Os04g56250	5.96953	0.00101447
LOC_Os06g28550	5.9434	0.000403612
LOC_Os01g36110	5.93908	0.000628
LOC_Os07g34570	5.93607	4.86197e-108
LOC_Os06g12370	5.93185	0
LOC_Os02g45225	5.93055	0.000429469
LOC_Os05g05510	5.92003	0.000570849
LOC_Os01g53650	5.91997	3.28933e-07
LOC_Os04g45060	5.90176	0.000517388
LOC_Os11g45220	5.89759	0.000546977
LOC_Os10g32670	5.88208	0.000532983
LOC_Os04g48250	5.87982	0.000648606
LOC_Os12g37790	5.85227	0.000760516
LOC_Os10g18480	5.84328	7.52065e-34
LOC_Os02g32740	5.84184	0.000713477
LOC_Os11g02940	5.84157	0.000687165
LOC_Os08g32550	5.83605	0.00148683
LOC_Os04g33115	5.8339	0.000951552
LOC_Os03g04010	5.82887	0.000807532
LOC_Os04g52930	5.80481	0.000787866
LOC_Os11g35540	5.79842	0.000875193
LOC_Os06g27820	5.78686	0.000901317
LOC_Os05g45510	5.78225	0.00110886
LOC_Os03g57960	5.77995	0.000897528
LOC_Os08g30780	5.7777	0.00106611
LOC_Os11g02774	5.77266	0.000950778
LOC_Os06g34400	5.7688	2.07577e-12
LOC_Os12g36240	5.7576	3.0239e-06
LOC_Os08g05590	5.75188	1.38214e-12
LOC_Os03g24390	5.74104	0.00137741
LOC_Os02g28870	5.73036	0.00114919
LOC_Os11g05270	5.71937	0.00127116
LOC_Os09g38830	5.71086	0.0013901
LOC_Os11g01360	5.70883	0.00137098
LOC_Os03g61610	5.69727	0.00135872
LOC_Os06g13850	5.68903	0.00146312
LOC_Os01g06120	5.68533	0.00174934
LOC_Os11g38200	5.68533	0.00174934
LOC_Os01g23070	5.66737	0.00161465
LOC_Os11g14000	5.6553	0.00218821
LOC_Os02g39960	5.65114	0.00174669
LOC_Os01g74020	5.64359	7.3842e-08
LOC_Os02g30200	5.64138	2.99973e-20
LOC_Os08g09790	5.62413	0.00190086
LOC_Os02g33700	5.62085	0.00232529
LOC_Os12g34045	5.61505	0.00271025
LOC_Os11g43990	5.61415	0.00238532
LOC_Os05g06160	5.60682	0.00277733
LOC_Os03g61550	5.60187	0.00237875
LOC_Os06g33700	5.60005	0.00228647
LOC_Os04g46410	5.58119	0.00247545
LOC_Os05g25630	5.57226	0.00252496
LOC_Os01g03360	5.5653	1.83345e-103
LOC_Os11g14240	5.56045	0.00259497
LOC_Os05g03060	5.55983	0.00299644
LOC_Os01g52150	5.55637	0.00261864
LOC_Os11g34460	5.53007	2.65912e-107
LOC_Os06g41980	5.52387	5.11707e-06
LOC_Os05g08430	5.51372	0.00324798
LOC_Os12g09070	5.51217	0.00464641
LOC_Os03g59152	5.51021	0.00391137
LOC_Os03g06210	5.49313	0.00350289
LOC_Os02g09320	5.48738	0.00394071
LOC_Os11g29980	5.48115	0.00401496
LOC_Os05g40530	5.48091	0.00378682
LOC_Os07g47790	5.47915	0.0109693
LOC_Os06g31090	5.47662	0.00393448
LOC_Os09g32095	5.47583	9.69893e-171
LOC_Os03g22990	5.47208	0.00390328
LOC_Os04g42260	5.47172	4.36317e-11
LOC_Os11g38240	5.46738	0.00404269
LOC_Os03g15710	5.46211	0.00434639
LOC_Os08g34470	5.45067	0.0045637
LOC_Os11g33380	5.44367	0.00592976
LOC_Os12g36420	5.43604	0.00452705
LOC_Os02g12420	5.43273	0.00488088
LOC_Os05g25220	5.4288	0.0139611
LOC_Os08g32400	5.42405	0.0138951
LOC_Os08g41720	5.42241	0.0139857
LOC_Os11g25880	5.41851	0.0050982
LOC_Os12g16770	5.39505	0.00616583
LOC_Os08g43500	5.39338	1.66216e-05
LOC_Os09g28930	5.38154	0.00647285
LOC_Os10g30970	5.37558	0.0160133
LOC_Os01g57890	5.36339	0.00612775
LOC_Os04g32430	5.36339	0.00612775
LOC_Os08g06210	5.35125	4.57903e-10
LOC_Os12g34096	5.34868	0.00654623
LOC_Os01g41740	5.34372	0.0170457
LOC_Os05g07120	5.34051	0.00711213
LOC_Os11g36160	5.33918	0.0067574
LOC_Os03g43820	5.33403	0.000712164
LOC_Os04g01874	5.32941	0.00719225
LOC_Os01g06390	5.32901	0.00730367
LOC_Os08g44670	5.32724	0.00840318
LOC_Os04g11040	5.31969	0.0192386
LOC_Os03g09030	5.31917	0.00748307
LOC_Os06g37550	5.31584	0.00753482
LOC_Os09g33700	5.31077	0.00757275
LOC_Os01g13560	5.28708	0.00878889
LOC_Os03g43060	5.28026	0.00876916
LOC_Os04g53600	5.27871	0.00950852
LOC_Os05g51810	5.27781	0.02233
LOC_Os10g29495	5.25486	6.28212e-05
LOC_Os02g45860	5.24352	0.0240444
LOC_Os04g09604	5.24108	7.16809e-17
LOC_Os03g62830	5.2405	0.00988932
LOC_Os10g35660	5.2405	0.00988932
LOC_Os01g27600	5.22644	0.0112023
LOC_Os05g37060	5.22572	1.68278e-27
LOC_Os07g43230	5.22292	0.0120731
LOC_Os10g25260	5.21748	0.0124097
LOC_Os04g06590	5.21684	1.15873e-30
LOC_Os02g38010	5.20164	0.000179794
LOC_Os01g59680	5.18845	0.01262
LOC_Os04g49970	5.18651	0.0137472
LOC_Os03g40710	5.17951	0.0135191
LOC_Os11g02240	5.17677	0
LOC_Os03g04080	5.17563	1.41344e-45
LOC_Os06g24990	5.17324	0
LOC_Os01g58960	5.17198	0.0133819
LOC_Os01g06882	5.15907	0.0152615
LOC_Os02g20700	5.14059	0.014699
LOC_Os03g26420	5.13325	0.0190734
LOC_Os04g48400	5.12591	0.0339723
LOC_Os01g68290	5.12452	1.20131e-77
LOC_Os01g22450	5.11755	0.016152
LOC_Os01g50680	5.10579	0.0352012
LOC_Os03g16840	5.10407	0.0363701
LOC_Os01g42160	5.0979	0.0196097
LOC_Os11g45620	5.09456	0.0170981
LOC_Os08g43200	5.08948	8.56941e-07
LOC_Os03g53340	5.08915	0
LOC_Os06g14210	5.0774	0.0383386
LOC_Os06g47720	5.07464	7.36189e-07
LOC_Os07g45480	5.07308	0.037676
LOC_Os10g21400	5.06725	0.0189668
LOC_Os03g55210	5.05981	1.30498e-06
LOC_Os01g37370	5.05317	0.0411307
LOC_Os05g04870	5.05147	0.0418711
LOC_Os05g13300	5.05147	0.0418711
LOC_Os11g04190	5.04522	0.0213536
LOC_Os06g35480	5.03997	0.0424922
LOC_Os11g19880	5.03997	0.0424922
LOC_Os05g43120	5.038	0.0429658
LOC_Os03g03334	5.03747	0.0228488
LOC_Os06g45450	5.03728	0.0211763
LOC_Os10g28540	5.02769	0.0432945
LOC_Os07g13830	5.02073	0.0225924
LOC_Os12g07940	5.01934	0.00368687
LOC_Os06g40230	5.01304	0.0453536
LOC_Os07g25490	5.01147	0.0456751
LOC_Os01g38500	5.00342	0.0495749
LOC_Os11g12040	5.00296	0.0287616
LOC_Os07g27370	5.00007	0.0243362
LOC_Os12g39290	4.99586	0.0248119
LOC_Os01g03170	4.9897	0.0476937
LOC_Os12g06140	4.9897	0.0476937
LOC_Os08g32560	4.98595	3.4957e-06
LOC_Os03g42520	4.98268	0.000207112
LOC_Os02g06130	4.98258	0.0488841
LOC_Os03g48590	4.98258	0.0488841
LOC_Os12g38010	4.9799	1.68403e-06
LOC_Os04g59210	4.97761	2.56671e-16
LOC_Os02g01200	4.97075	0.0259004
LOC_Os04g20600	4.96876	0.00288493
LOC_Os03g29184	4.96473	0.0277319
LOC_Os06g16160	4.96452	0.0264526
LOC_Os01g12460	4.96116	1.25894e-104
LOC_Os06g25010	4.95032	0
LOC_Os10g36520	4.94493	0.0289945
LOC_Os08g09280	4.94139	0.0312551
LOC_Os02g32590	4.94131	0
LOC_Os03g55670	4.90211	0
LOC_Os02g10450	4.90171	0.0340238
LOC_Os01g53030	4.90125	0.0325469
LOC_Os05g39250	4.86434	0
LOC_Os03g54160	4.86045	0.0379613
LOC_Os11g23000	4.8534	0.0397353
LOC_Os02g57090	4.85223	0.000323211
LOC_Os03g53320	4.84973	0.0394668
LOC_Os12g07700	4.84946	0.0376642
LOC_Os02g15930	4.84153	5.29876e-303
LOC_Os01g27680	4.8414	4.25272e-06
LOC_Os10g05088	4.8393	2.03766e-05
LOC_Os02g52670	4.83529	1.43287e-09
LOC_Os08g31980	4.82875	3.82689e-116
LOC_Os11g22800	4.82849	0.0400404
LOC_Os01g03340	4.82327	0
LOC_Os05g12460	4.80984	0.0432655
LOC_Os03g56781	4.80285	0.0442378
LOC_Os10g42340	4.80013	0.0452989
LOC_Os01g54140	4.79587	0.0466653
LOC_Os06g16170	4.79555	0.0444768
LOC_Os01g03300	4.77857	7.03384e-06
LOC_Os07g37400	4.76594	4.63238e-228
LOC_Os03g61150	4.75503	3.33177e-155
LOC_Os08g41489	4.75342	0.00650751
LOC_Os09g31380	4.74607	6.58493e-63
LOC_Os02g11790	4.72519	3.09575e-42
LOC_Os03g12820	4.70198	0
LOC_Os11g47980	4.681	5.52154e-212
LOC_Os02g55190	4.64815	2.25433e-05
LOC_Os03g06080	4.64258	1.54719e-08
LOC_Os09g04160	4.63724	0
LOC_Os06g22980	4.61389	9.1504e-07
LOC_Os06g05000	4.57201	7.40666e-22
LOC_Os02g57810	4.558	0.0014162
LOC_Os06g14240	4.54186	0
LOC_Os03g55140	4.53213	8.68976e-12
LOC_Os08g38340	4.50328	6.52165e-05
LOC_Os09g39730	4.49409	1.56484e-37
LOC_Os01g07480	4.47387	0.00162662
LOC_Os10g30180	4.4573	0.0377635
LOC_Os12g38140	4.45471	2.88457e-40
LOC_Os03g30950	4.45239	0.00074536
LOC_Os03g18190	4.43327	0.000653626
LOC_Os04g57350	4.42946	0.0017839
LOC_Os01g27140	4.40756	1.01918e-14
LOC_Os06g48310	4.40038	3.22698e-06
LOC_Os09g27340	4.39618	0.00339677
LOC_Os12g34014	4.38604	1.14693e-12
LOC_Os02g03310	4.38573	3.30673e-07
LOC_Os10g30850	4.37629	4.06933e-104
LOC_Os11g20160	4.36	1.0074e-15
LOC_Os03g14254	4.35655	0.0274984
LOC_Os12g40350	4.33152	0.0040085
LOC_Os11g06770	4.29542	4.40337e-31
LOC_Os07g43604	4.29376	3.03235e-79
LOC_Os09g37620	4.2813	3.5126e-194
LOC_Os10g25450	4.27671	2.29788e-68
LOC_Os08g01280	4.27549	0.00468718
LOC_Os12g31860	4.27417	0
LOC_Os12g08140	4.27386	2.06639e-05
LOC_Os10g08474	4.26974	0
LOC_Os11g27799	4.26578	1.37521e-18
LOC_Os03g55660	4.25821	0.0361831
LOC_Os01g36060	4.24997	0.00548822
LOC_Os12g39360	4.23972	0
LOC_Os06g20260	4.22497	3.68579e-05
LOC_Os03g18870	4.21922	0
LOC_Os03g48720	4.20536	0.000742483
LOC_Os11g38250	4.15352	4.84506e-05
LOC_Os03g16950	4.14966	0.0350377
LOC_Os05g05730	4.14763	3.88536e-21
LOC_Os01g71800	4.13719	0.00708047
LOC_Os03g11030	4.13367	8.53273e-07
LOC_Os01g04580	4.1242	3.69223e-70
LOC_Os04g52550	4.10717	2.62136e-41
LOC_Os11g14290	4.10592	0.000856618
LOC_Os02g10830	4.09434	1.43782e-26
LOC_Os05g48200	4.09263	2.36001e-235
LOC_Os09g34020	4.08807	6.77706e-21
LOC_Os12g34102	4.07615	0.000697586
LOC_Os08g40690	4.075	5.63625e-05
LOC_Os12g41160	4.07214	0.0156252
LOC_Os04g28420	4.06021	0
LOC_Os05g01920	4.05465	2.09187e-05
LOC_Os09g16160	4.05293	0.000276264
LOC_Os07g43740	4.05234	0
LOC_Os11g32890	4.04695	3.28169e-260
LOC_Os06g15750	4.04241	2.38623e-06
LOC_Os11g33170	4.0341	0.0098813
LOC_Os06g35574	4.02494	0.00142698
LOC_Os03g28980	4.0206	0.0166061
LOC_Os11g47610	4.00988	0.0126199
LOC_Os06g12940	4.00537	1.69529e-44
LOC_Os03g08624	4.00016	1.07929e-38
LOC_Os06g41040	3.99957	2.60519e-05
LOC_Os10g03855	3.99032	0.00194458
LOC_Os02g34250	3.9882	0.0139798
LOC_Os05g41490	3.97947	3.11673e-05
LOC_Os01g43372	3.97617	0.00170505
LOC_Os06g47480	3.96361	0.0131245
LOC_Os12g36220	3.96213	8.41733e-50
LOC_Os12g44070	3.95727	0.0016266
LOC_Os03g16874	3.93605	0
LOC_Os02g53400	3.92748	0.000658109
LOC_Os09g36070	3.91221	2.76859e-97
LOC_Os02g09640	3.90914	0.000379614
LOC_Os08g07550	3.90719	0.0177503
LOC_Os03g21260	3.90295	6.41075e-39
LOC_Os06g49020	3.88935	0.0191784
LOC_Os08g04210	3.86824	0.0350457
LOC_Os04g43660	3.86406	1.63203e-07
LOC_Os12g06160	3.84789	4.1679e-05
LOC_Os07g37454	3.84018	0.0225407
LOC_Os03g55020	3.83224	3.32439e-38
LOC_Os09g02770	3.82117	1.78932e-49
LOC_Os03g61500	3.81818	3.25706e-62
LOC_Os11g05470	3.81469	0.0311864
LOC_Os02g32940	3.80889	3.062e-09
LOC_Os03g11690	3.80411	0.000143729
LOC_Os06g19200	3.8017	0.0246052
LOC_Os05g23250	3.79531	1.46829e-288
LOC_Os07g04410	3.78734	0.00405475
LOC_Os12g33946	3.78056	6.22946e-21
LOC_Os09g21919	3.77748	0.020493
LOC_Os01g53220	3.77695	0.000214832
LOC_Os04g46330	3.77202	2.08743e-12
LOC_Os12g34012	3.77191	7.96339e-05
LOC_Os01g44180	3.76932	0.00622083
LOC_Os01g61610	3.7679	2.50708e-17
LOC_Os01g64790	3.76368	6.18569e-27
LOC_Os03g52860	3.75019	6.78183e-61
LOC_Os03g60560	3.74096	0
LOC_Os05g28740	3.73904	0
LOC_Os10g41860	3.73425	0.000244093
LOC_Os11g13970	3.72098	0.00721157
LOC_Os04g52750	3.71668	1.31404e-06
LOC_Os11g01410	3.70879	1.35128e-15
LOC_Os06g07600	3.70634	1.1104e-165
LOC_Os05g44410	3.70579	0.0397161
LOC_Os04g45480	3.69917	0
LOC_Os09g38110	3.6932	7.14274e-28
LOC_Os11g34700	3.69014	2.37484e-11
LOC_Os12g34018	3.68965	7.85365e-08
LOC_Os09g12310	3.68375	0.00369006
LOC_Os01g13570	3.68236	0
LOC_Os12g24020	3.68188	4.30714e-56
LOC_Os12g33956	3.67864	7.74838e-17
LOC_Os03g61160	3.67788	2.06333e-46
LOC_Os12g25200	3.67198	0
LOC_Os05g47480	3.65743	0.000596014
LOC_Os08g30014	3.64174	0.00011592
LOC_Os03g16460	3.64047	0
LOC_Os02g36450	3.63168	5.75748e-160
LOC_Os08g39660	3.62797	1.52557e-07
LOC_Os07g32550	3.62398	0.0024879
LOC_Os01g23000	3.62095	6.43759e-05
LOC_Os11g30210	3.60569	0.000967556
LOC_Os06g22970	3.60222	9.8608e-06
LOC_Os11g35050	3.59853	2.22834e-21
LOC_Os08g23754	3.58406	7.05044e-61
LOC_Os01g25460	3.58077	0.0005805
LOC_Os12g13030	3.57215	6.43547e-07
LOC_Os12g14930	3.56454	0.00213496
LOC_Os02g06690	3.56441	0.0107413
LOC_Os06g09880	3.56326	9.4214e-247
LOC_Os01g20030	3.56011	4.03721e-25
LOC_Os06g01220	3.55094	0.0118645
LOC_Os03g57200	3.54362	1.5757e-127
LOC_Os03g29770	3.54003	1.32643e-233
LOC_Os01g08350	3.53238	0.000956511
LOC_Os06g05470	3.52766	2.0615e-13
LOC_Os11g15040	3.5256	3.93358e-301
LOC_Os12g43600	3.50634	1.404e-117
LOC_Os06g08310	3.50475	0.00432373
LOC_Os08g32930	3.5034	8.67361e-235
LOC_Os01g51810	3.49927	0.000159711
LOC_Os04g58280	3.49701	0
LOC_Os08g01370	3.48427	1.44711e-64
LOC_Os07g05365	3.48234	2.37573e-219
LOC_Os09g10204	3.47798	6.56602e-225
LOC_Os04g31760	3.47303	3.64591e-71
LOC_Os07g44430	3.47066	0.00148954
LOC_Os12g33230	3.46752	0.00582891
LOC_Os02g19990	3.46014	0.00261368
LOC_Os03g28990	3.45656	1.28545e-10
LOC_Os12g38290	3.43857	6.58589e-104
LOC_Os02g05820	3.43367	0.0236189
LOC_Os05g47545	3.43098	0.00195767
LOC_Os05g50690	3.42849	0.0217029
LOC_Os03g07790	3.42809	1.17444e-120
LOC_Os03g47610	3.4276	0
LOC_Os09g33820	3.41073	0
LOC_Os03g42790	3.40944	0.00656614
LOC_Os08g02450	3.39992	9.99085e-22
LOC_Os04g57940	3.39141	0.00453769
LOC_Os11g02850	3.38794	0.0255014
LOC_Os05g34030	3.38782	2.66369e-10
LOC_Os05g50330	3.38708	0.00287352
LOC_Os04g57880	3.38675	0.000207989
LOC_Os01g10580	3.3838	2.1888e-94
LOC_Os01g64120	3.38071	0
LOC_Os03g58850	3.37474	2.07732e-35
LOC_Os02g50220	3.37338	0.00133656
LOC_Os09g21210	3.35771	0
LOC_Os03g14050	3.35471	0
LOC_Os08g37345	3.34998	0.00159166
LOC_Os01g41450	3.34679	0.00421586
LOC_Os03g07180	3.3434	4.31379e-09
LOC_Os02g52150	3.3429	0
LOC_Os10g31850	3.34137	2.79197e-298
LOC_Os12g33962	3.34091	9.14666e-05
LOC_Os11g44810	3.33573	0
LOC_Os12g34108	3.33498	1.93915e-121
LOC_Os05g35910	3.33407	0.000506366
LOC_Os01g01340	3.33119	2.39808e-294
LOC_Os05g11005	3.33097	6.3372e-22
LOC_Os08g42520	3.32847	0.0324142
LOC_Os11g42360	3.32075	0.039693
LOC_Os11g47520	3.31994	7.40792e-10
LOC_Os08g13430	3.31884	3.26404e-08
LOC_Os01g15340	3.31352	6.6583e-15
LOC_Os03g58170	3.30721	0
LOC_Os02g39390	3.30533	1.23286e-35
LOC_Os03g54230	3.30525	0.00662802
LOC_Os01g65150	3.3024	0.000730168
LOC_Os07g23485	3.29977	0.00859689
LOC_Os03g56590	3.29853	6.74114e-71
LOC_Os07g45210	3.29673	0.0134444
LOC_Os09g36990	3.29578	0
LOC_Os02g46740	3.29226	0.0119883
LOC_Os05g44340	3.29061	0
LOC_Os08g37700	3.28862	0
LOC_Os06g04240	3.28492	0
LOC_Os07g48040	3.28449	2.39243e-35
LOC_Os08g37456	3.2828	0.0111265
LOC_Os08g04530	3.28103	1.87534e-05
LOC_Os01g04210	3.27798	1.10773e-13
LOC_Os05g37050	3.27766	1.17687e-05
LOC_Os12g36210	3.27141	2.53556e-151
LOC_Os12g38150	3.26366	1.34117e-55
LOC_Os07g42354	3.26013	5.92571e-44
LOC_Os10g26940	3.23581	2.29489e-266
LOC_Os06g42660	3.23546	3.53211e-14
LOC_Os12g06550	3.23529	0.0126793
LOC_Os08g26880	3.23408	2.97712e-63
LOC_Os12g42840	3.23055	9.964e-06
LOC_Os05g06380	3.22851	1.47054e-08
LOC_Os08g43620	3.22544	1.52616e-80
LOC_Os03g63950	3.21442	0
LOC_Os08g42700	3.21318	3.35144e-96
LOC_Os06g16150	3.21029	8.45958e-19
LOC_Os03g45860	3.20777	0.00131516
LOC_Os01g64880	3.20506	0.000499584
LOC_Os06g50930	3.20104	1.05754e-171
LOC_Os06g39240	3.19713	0
LOC_Os06g04840	3.18754	0.00569771
LOC_Os07g36960	3.18027	0.000870958
LOC_Os01g59510	3.18018	0
LOC_Os01g17320	3.16469	5.27354e-73
LOC_Os12g02200	3.16062	0
LOC_Os01g04050	3.16054	2.9539e-92
LOC_Os01g62260	3.15368	1.85839e-87
LOC_Os02g50250	3.15333	0.00573744
LOC_Os08g34740	3.15198	7.81341e-285
LOC_Os03g61980	3.15099	0.0217966
LOC_Os05g03750	3.14491	0
LOC_Os01g56660	3.14328	0.0475324
LOC_Os07g12810	3.14005	5.14536e-30
LOC_Os03g53710	3.13885	2.73537e-263
LOC_Os12g02210	3.13872	7.63889e-07
LOC_Os02g45570	3.13778	0.00426064
LOC_Os05g49760	3.13748	1.42916e-16
LOC_Os03g50960	3.13595	7.10123e-116
LOC_Os02g32600	3.13275	0.00351415
LOC_Os02g41840	3.13087	1.05757e-94
LOC_Os06g07590	3.12866	0.000580803
LOC_Os02g26160	3.12612	6.66321e-06
LOC_Os06g05420	3.12612	2.04226e-10
LOC_Os07g42750	3.12397	6.3487e-61
LOC_Os09g07620	3.12286	0.0272616
LOC_Os05g06140	3.11809	0.00455701
LOC_Os04g57160	3.11051	0.0312527
LOC_Os08g29340	3.11049	0.0251562
LOC_Os08g22389	3.10806	0.000413061
LOC_Os05g29710	3.10468	2.59837e-75
LOC_Os05g51420	3.10137	0
LOC_Os03g11910	3.09672	0
LOC_Os03g63200	3.09568	0.0280592
LOC_Os08g41410	3.09437	0.0034948
LOC_Os12g38051	3.0909	0.00830986
LOC_Os07g12610	3.09005	0.021544
LOC_Os02g56150	3.08407	4.82656e-08
LOC_Os03g60910	3.07369	0
LOC_Os11g05490	3.06712	2.23845e-18
LOC_Os05g29676	3.06215	1.12206e-78
LOC_Os02g04340	3.05608	7.67801e-05
LOC_Os03g50490	3.05435	0.0215855
LOC_Os11g43520	3.0519	7.86855e-07
LOC_Os05g34700	3.04383	1.01093e-66
LOC_Os01g03640	3.03968	0.000183483
LOC_Os01g29804	3.03954	6.25792e-20
LOC_Os06g48355	3.03673	0.0010175
LOC_Os09g34214	3.03664	9.28124e-104
LOC_Os12g34010	3.03367	0.0013276
LOC_Os10g19960	3.03359	5.08659e-07
LOC_Os02g50110	3.03099	4.21381e-46
LOC_Os02g10550	3.03055	1.4126e-48
LOC_Os02g10710	3.03037	3.04099e-08
LOC_Os03g17140	3.02485	1.29845e-220
LOC_Os03g59774	3.0242	2.36306e-87
LOC_Os06g36390	3.02124	3.03649e-64
LOC_Os09g36950	3.01678	3.01386e-17
LOC_Os12g10660	3.01345	2.32995e-20
LOC_Os03g30300	3.00113	2.18325e-277
LOC_Os02g33070	3.00094	0
LOC_Os01g31860	3.00032	0.000279566
LOC_Os10g39640	2.99645	2.29904e-250
LOC_Os04g48760	2.99391	0.0230844
LOC_Os01g14430	2.98809	0.0381678
LOC_Os02g01245	2.98588	1.19009e-12
LOC_Os03g31750	2.97849	0.0331208
LOC_Os08g06220	2.97464	1.7054e-06
LOC_Os03g58764	2.96961	0
LOC_Os05g35960	2.96921	0.00707924
LOC_Os01g59560	2.9637	0.0107269
LOC_Os03g44630	2.96229	0.0279525
LOC_Os02g51910	2.96094	4.27683e-175
LOC_Os08g09270	2.95835	0
LOC_Os07g43570	2.95099	3.77341e-170
LOC_Os04g01690	2.94972	7.39226e-07
LOC_Os11g10590	2.9442	4.75292e-07
LOC_Os03g11770	2.943	0.00124304
LOC_Os10g06580	2.94162	4.15173e-08
LOC_Os06g10780	2.93526	8.00505e-05
LOC_Os05g30410	2.92918	1.78409e-107
LOC_Os10g23900	2.92859	0.000657697
LOC_Os03g51459	2.92747	1.67714e-209
LOC_Os11g40590	2.92668	6.09426e-73
LOC_Os11g05160	2.9226	0.00349874
LOC_Os06g05740	2.92034	0
LOC_Os08g20230	2.92005	3.93504e-06
LOC_Os03g51550	2.91572	1.606e-29
LOC_Os11g24570	2.91068	8.96748e-58
LOC_Os05g03910	2.91037	0
LOC_Os02g38386	2.90781	5.04303e-61
LOC_Os04g27340	2.90614	1.53067e-90
LOC_Os05g29790	2.90573	0.0125562
LOC_Os08g40940	2.8989	0.0265291
LOC_Os10g04020	2.89832	0.0305466
LOC_Os05g46290	2.89702	0
LOC_Os01g03330	2.89663	2.39624e-52
LOC_Os03g17810	2.89514	0.00528458
LOC_Os01g65920	2.89372	0
LOC_Os04g42240	2.89314	0.00380916
LOC_Os05g04540	2.89128	6.36631e-11
LOC_Os06g35520	2.88492	0
LOC_Os11g45250	2.87936	1.55298e-99
LOC_Os02g09800	2.87732	2.34599e-05
LOC_Os02g46473	2.87675	9.19199e-40
LOC_Os08g23280	2.8767	0.000320547
LOC_Os08g04450	2.8707	0
LOC_Os03g22050	2.86991	0
LOC_Os06g47100	2.86934	0.0330622
LOC_Os03g17510	2.86175	1.39026e-08
LOC_Os05g25620	2.86133	0.00983458
LOC_Os05g50570	2.85849	2.42663e-16
LOC_Os07g29760	2.85834	1.23888e-40
LOC_Os03g44636	2.85744	0.0352152
LOC_Os02g32465	2.85643	0.00104443
LOC_Os03g56540	2.85325	0
LOC_Os03g57900	2.85317	2.38145e-197
LOC_Os01g63160	2.85167	1.11116e-42
LOC_Os01g68080	2.84609	0.03583
LOC_Os04g56690	2.83937	2.23637e-08
LOC_Os08g02150	2.83883	5.65306e-08
LOC_Os06g12360	2.83855	0.0402758
LOC_Os03g51870	2.83594	3.96956e-25
LOC_Os08g23780	2.83569	0
LOC_Os09g23399	2.83086	2.57822e-08
LOC_Os06g48500	2.8294	0
LOC_Os03g58180	2.82932	3.38903e-10
LOC_Os05g11700	2.82708	0.0013384
LOC_Os02g53320	2.82579	2.0552e-243
LOC_Os05g50850	2.82469	1.08048e-96
LOC_Os09g34870	2.82447	0.0119839
LOC_Os03g58790	2.81989	0
LOC_Os10g32509	2.81844	0.0424683
LOC_Os02g54140	2.81501	0
LOC_Os07g05960	2.81461	2.39826e-30
LOC_Os10g02070	2.81071	7.50963e-11
LOC_Os03g43420	2.79978	3.66462e-212
LOC_Os08g38920	2.79063	0.025824
LOC_Os05g33680	2.78806	0.0264678
LOC_Os05g49740	2.78527	0.000509569
LOC_Os06g20410	2.7809	1.43994e-127
LOC_Os09g29840	2.78058	0
LOC_Os01g09665	2.77914	0.0045322
LOC_Os01g46230	2.77841	6.8528e-05
LOC_Os11g37670	2.77512	1.73639e-13
LOC_Os02g33610	2.7736	0
LOC_Os02g06830	2.77081	3.77734e-23
LOC_Os07g49220	2.76921	0.0147347
LOC_Os08g44360	2.76836	0
LOC_Os08g19680	2.75827	0.0144819
LOC_Os02g29500	2.75589	1.19902e-43
LOC_Os03g46770	2.75488	0
LOC_Os02g13310	2.75052	0.00730433
LOC_Os10g26510	2.74837	0.0337827
LOC_Os10g18150	2.74395	8.61159e-05
LOC_Os04g40130	2.73863	1.15685e-59
LOC_Os09g25700	2.73614	2.29011e-05
LOC_Os04g59150	2.73086	1.74082e-303
LOC_Os06g36910	2.72888	4.48355e-19
LOC_Os06g09560	2.72667	0
LOC_Os04g48710	2.7244	1.07736e-252
LOC_Os04g22300	2.7226	0.0350467
LOC_Os03g60760	2.71764	4.00499e-98
LOC_Os02g15920	2.71602	0.00147912
LOC_Os05g50700	2.71574	1.97668e-21
LOC_Os12g34094	2.71503	0.00244029
LOC_Os12g38170	2.71416	0
LOC_Os05g06970	2.71283	0.0378637
LOC_Os02g03900	2.71027	1.46683e-11
LOC_Os01g39680	2.70762	0.00813301
LOC_Os08g43300	2.70704	0
LOC_Os01g38530	2.69861	1.70432e-154
LOC_Os11g44930	2.69854	2.9801e-06
LOC_Os06g45870	2.69717	0.0351656
LOC_Os12g05210	2.69239	1.84782e-112
LOC_Os01g53750	2.69161	2.5046e-23
LOC_Os06g29800	2.68971	8.83619e-08
LOC_Os12g41630	2.68794	0.000143804
LOC_Os11g44340	2.68648	0.0396714
LOC_Os04g52504	2.6839	5.38906e-159
LOC_Os06g22960	2.68064	0
LOC_Os01g50622	2.6787	1.08906e-46
LOC_Os02g26310	2.67498	0.0204619
LOC_Os05g48640	2.67007	2.28607e-10
LOC_Os08g41090	2.66787	4.58424e-171
LOC_Os06g51100	2.66696	0
LOC_Os01g12660	2.6669	1.32808e-05
LOC_Os03g44290	2.66081	2.36201e-18
LOC_Os03g15910	2.65966	5.41033e-14
LOC_Os12g04370	2.65411	4.89144e-05
LOC_Os08g17680	2.65337	0
LOC_Os03g25050	2.6474	9.71179e-52
LOC_Os12g17160	2.64564	1.01842e-18
LOC_Os12g18530	2.64534	0.000727326
LOC_Os04g51070	2.64447	0.017789
LOC_Os04g57830	2.6418	4.40285e-17
LOC_Os09g15800	2.64165	0.000153415
LOC_Os07g40240	2.64072	1.35348e-27
LOC_Os04g34970	2.63976	1.35624e-30
LOC_Os06g40570	2.63965	0.00794704
LOC_Os01g39650	2.63913	0.0381365
LOC_Os04g31730	2.63895	0.00755491
LOC_Os05g49920	2.63375	3.19493e-78
LOC_Os03g31300	2.6333	0
LOC_Os01g68960	2.63198	4.44344e-185
LOC_Os05g41220	2.63053	6.20205e-207
LOC_Os10g36190	2.63013	0.000504525
LOC_Os04g41980	2.62952	0.0378199
LOC_Os02g34940	2.62676	4.6235e-09
LOC_Os03g06600	2.62633	0.000276264
LOC_Os01g58010	2.62453	7.11808e-09
LOC_Os05g02760	2.62293	1.64219e-41
LOC_Os08g44390	2.6225	5.02813e-53
LOC_Os12g38230	2.61201	0.0347597
LOC_Os06g44230	2.61119	0
LOC_Os02g08330	2.6075	7.71361e-42
LOC_Os01g57735	2.60688	0.0153928
LOC_Os02g09970	2.60678	0.000519488
LOC_Os01g39670	2.60514	0.029722
LOC_Os10g39220	2.60265	0
LOC_Os01g12280	2.59758	1.0326e-298
LOC_Os04g32090	2.59473	4.0066e-17
LOC_Os08g28710	2.59386	3.89447e-21
LOC_Os03g15330	2.59253	0.00667648
LOC_Os03g43860	2.58805	3.31997e-52
LOC_Os10g32760	2.58592	5.62402e-60
LOC_Os01g70860	2.58508	7.93349e-42
LOC_Os06g02000	2.58231	5.88786e-172
LOC_Os11g12650	2.58022	8.98933e-32
LOC_Os03g42020	2.57908	1.4128e-34
LOC_Os04g11820	2.57042	2.45101e-110
LOC_Os01g15530	2.56637	3.05236e-05
LOC_Os12g40180	2.56091	2.33073e-84
LOC_Os12g11830	2.56009	1.85238e-07
LOC_Os02g45120	2.55968	2.19071e-20
LOC_Os12g42390	2.55851	1.14275e-186
LOC_Os01g01115	2.55744	8.27443e-11
LOC_Os01g61630	2.55592	2.54836e-50
LOC_Os02g53890	2.54999	0.00440992
LOC_Os03g41100	2.54893	4.01124e-05
LOC_Os07g41120	2.54673	3.42355e-10
LOC_Os11g40420	2.54505	0.0449647
LOC_Os02g18390	2.53754	3.0529e-142
LOC_Os03g12414	2.53573	3.72485e-26
LOC_Os09g26730	2.53483	0
LOC_Os02g42620	2.53463	5.47042e-29
LOC_Os01g21990	2.53279	5.21648e-299
LOC_Os07g09400	2.53064	0
LOC_Os03g18130	2.53046	0
LOC_Os06g05410	2.52659	0.048887
LOC_Os08g42320	2.52523	0.0237292
LOC_Os01g22710	2.52514	0.0268019
LOC_Os03g40260	2.52303	0
LOC_Os03g04970	2.5218	0
LOC_Os10g32550	2.51973	0
LOC_Os01g20830	2.51885	5.31251e-195
LOC_Os06g40590	2.51328	1.12335e-05
LOC_Os07g44170	2.51081	0.000238511
LOC_Os04g14690	2.50977	1.83514e-22
LOC_Os05g47850	2.50862	0
LOC_Os07g41420	2.50713	3.51656e-05
LOC_Os03g22620	2.50444	3.17859e-255
LOC_Os04g54180	2.50259	0.0087994
LOC_Os12g10184	2.5015	4.19952e-58
LOC_Os05g43470	2.49805	4.48991e-78
LOC_Os09g30462	2.49761	9.65447e-37
LOC_Os01g72190	2.49588	0.0406298
LOC_Os03g30260	2.49492	0.0318511
LOC_Os03g24070	2.49189	4.55962e-14
LOC_Os11g10000	2.48913	4.3901e-08
LOC_Os06g41770	2.4871	0
LOC_Os01g68790	2.48585	7.53343e-190
LOC_Os09g31486	2.48431	0
LOC_Os12g41890	2.48403	0.000173963
LOC_Os03g46400	2.48063	7.22535e-09
LOC_Os02g57840	2.47861	8.35153e-89
LOC_Os09g17120	2.4752	1.68825e-51
LOC_Os04g40570	2.47424	0.0208717
LOC_Os05g04490	2.47307	4.45957e-40
LOC_Os03g08580	2.47193	1.0753e-22
LOC_Os11g30760	2.47186	1.76648e-42
LOC_Os04g14680	2.47179	1.23222e-199
LOC_Os05g38670	2.47055	0.00576175
LOC_Os03g07170	2.46924	6.25288e-05
LOC_Os01g56480	2.46883	4.16974e-09
LOC_Os04g10760	2.46813	0.0292409
LOC_Os07g44850	2.46411	6.77785e-19
LOC_Os12g43590	2.46405	1.95797e-60
LOC_Os02g06090	2.46348	8.04524e-09
LOC_Os03g13840	2.4594	0
LOC_Os04g31270	2.45622	0
LOC_Os10g09240	2.45382	1.97387e-56
LOC_Os12g34400	2.45168	2.68402e-71
LOC_Os10g34083	2.44748	7.65293e-81
LOC_Os10g28240	2.44395	4.9101e-36
LOC_Os08g35730	2.44249	0.0479971
LOC_Os06g49250	2.4415	1.28084e-64
LOC_Os01g43040	2.44114	1.0031e-30
LOC_Os05g38190	2.43983	5.88881e-14
LOC_Os01g05860	2.43742	2.79207e-10
LOC_Os03g14258	2.43733	0.00461549
LOC_Os02g04630	2.43674	1.62065e-15
LOC_Os07g10410	2.43574	0.0076755
LOC_Os01g10460	2.43019	1.55759e-06
LOC_Os03g56600	2.42866	0.000223916
LOC_Os03g02050	2.42791	8.33727e-12
LOC_Os05g08010	2.42437	0.00493898
LOC_Os10g33810	2.42357	1.52129e-07
LOC_Os01g67040	2.42256	1.15858e-91
LOC_Os04g27800	2.42173	5.22254e-13
LOC_Os04g30920	2.42058	0.00154793
LOC_Os04g42200	2.41862	1.79333e-45
LOC_Os03g04390	2.4127	5.49484e-54
LOC_Os02g22020	2.41096	9.71196e-36
LOC_Os09g36960	2.4108	0.0244045
LOC_Os08g38086	2.40724	0
LOC_Os09g08910	2.40494	1.06268e-17
LOC_Os06g12380	2.40481	0.0345795
LOC_Os04g53950	2.40275	1.00795e-35
LOC_Os02g15160	2.39952	1.0553e-17
LOC_Os01g72910	2.39881	3.33438e-48
LOC_Os06g09960	2.39847	0.00476874
LOC_Os01g05060	2.39787	0
LOC_Os02g31230	2.39657	0.0199532
LOC_Os10g40950	2.39608	9.13207e-10
LOC_Os06g40580	2.39607	0.00191092
LOC_Os07g10400	2.39591	0.000610086
LOC_Os02g48390	2.39532	4.90649e-106
LOC_Os04g28850	2.39461	0.00181186
LOC_Os07g07320	2.39448	5.20325e-55
LOC_Os01g22380	2.39128	0.027823
LOC_Os10g32680	2.38647	0
LOC_Os02g06030	2.38511	0.0184408
LOC_Os05g51610	2.38493	6.52289e-33
LOC_Os02g02410	2.38013	0
LOC_Os05g05490	2.37866	0.0234519
LOC_Os12g29400	2.37808	9.46339e-270
LOC_Os10g18340	2.37709	0
LOC_Os03g53730	2.37633	0.00580941
LOC_Os12g09500	2.37305	0.00480648
LOC_Os04g54370	2.37063	0.00097064
LOC_Os07g44299	2.37011	6.54691e-05
LOC_Os04g45920	2.3698	0.000205732
LOC_Os03g57260	2.36841	1.05087e-61
LOC_Os05g23780	2.36526	1.01503e-10
LOC_Os02g03280	2.36456	0
LOC_Os06g10000	2.36403	0.00889815
LOC_Os02g09810	2.36384	3.48727e-257
LOC_Os03g11020	2.36166	0.0216463
LOC_Os09g08700	2.36088	0.0339545
LOC_Os12g04320	2.35992	4.64266e-06
LOC_Os02g21580	2.35968	2.30514e-07
LOC_Os03g14840	2.35281	0.0471922
LOC_Os09g21230	2.35274	0
LOC_Os10g35750	2.35186	1.78858e-07
LOC_Os01g56460	2.34904	3.18272e-83
LOC_Os02g16909	2.34867	2.54618e-56
LOC_Os03g60840	2.34794	0
LOC_Os01g69240	2.34783	0.00100691
LOC_Os01g54420	2.34416	9.47832e-45
LOC_Os03g13850	2.341	4.03636e-54
LOC_Os01g74600	2.34074	0.00379048
LOC_Os05g50460	2.33922	0.000211359
LOC_Os01g12464	2.33906	4.55344e-53
LOC_Os03g60200	2.33559	7.88079e-08
LOC_Os12g42380	2.33348	1.14796e-261
LOC_Os02g49820	2.32875	1.22566e-223
LOC_Os08g09600	2.32812	2.59381e-05
LOC_Os03g29950	2.3274	6.71386e-204
LOC_Os03g59225	2.32735	1.41695e-50
LOC_Os08g39610	2.32637	0.0377596
LOC_Os02g35450	2.32608	0.000206644
LOC_Os03g01140	2.32461	9.09569e-22
LOC_Os02g33770	2.32432	1.064e-113
LOC_Os12g06250	2.32313	2.33609e-38
LOC_Os12g06410	2.32202	6.75335e-09
LOC_Os06g06930	2.32142	6.03679e-06
LOC_Os08g30820	2.32069	3.61948e-191
LOC_Os11g10110	2.31492	4.53671e-07
LOC_Os03g48050	2.30959	1.78717e-40
LOC_Os06g21330	2.30653	5.09881e-187
LOC_Os01g06450	2.30633	0.00633071
LOC_Os09g26530	2.30384	0.000213494
LOC_Os10g37570	2.30137	1.29668e-07
LOC_Os11g09684	2.30044	9.84541e-23
LOC_Os03g04130	2.29754	5.51511e-121
LOC_Os01g66630	2.29435	0.00142208
LOC_Os06g45710	2.29401	0
LOC_Os06g39260	2.29349	0
LOC_Os01g67570	2.29042	0
LOC_Os01g12430	2.28835	3.80089e-05
LOC_Os11g07460	2.28447	0.00239886
LOC_Os02g38392	2.28315	6.51068e-15
LOC_Os02g28030	2.28158	1.53956e-13
LOC_Os10g28600	2.28015	1.68249e-104
LOC_Os10g25180	2.28003	0.00219462
LOC_Os03g56800	2.27862	4.89416e-39
LOC_Os04g31924	2.27837	4.67773e-110
LOC_Os01g55270	2.27812	0
LOC_Os04g37960	2.2751	2.38906e-17
LOC_Os06g50140	2.27394	0.0144634
LOC_Os10g14170	2.2723	2.26059e-08
LOC_Os01g03390	2.27135	0
LOC_Os09g21160	2.26682	3.27161e-11
LOC_Os07g05024	2.26619	0.00160911
LOC_Os07g38010	2.2654	7.68532e-14
LOC_Os01g60690	2.26517	0.00146476
LOC_Os08g40910	2.25962	8.31618e-166
LOC_Os07g45330	2.25814	2.84359e-77
LOC_Os02g56580	2.25715	0.00114576
LOC_Os03g53910	2.25399	0
LOC_Os12g22145	2.24747	1.53269e-42
LOC_Os11g02379	2.24274	4.88999e-33
LOC_Os09g34930	2.24147	0.000108681
LOC_Os06g39050	2.24036	3.24564e-07
LOC_Os02g49610	2.23943	0
LOC_Os06g50300	2.23527	0
LOC_Os09g34990	2.23489	0.0118459
LOC_Os01g61320	2.23159	4.7903e-74
LOC_Os09g11250	2.23094	4.9315e-107
LOC_Os08g37660	2.22943	3.01479e-78
LOC_Os08g25290	2.22887	0.0462249
LOC_Os11g11500	2.22755	4.67974e-26
LOC_Os01g48380	2.22583	0
LOC_Os01g57082	2.22559	0.00371818
LOC_Os06g47920	2.22295	5.1395e-10
LOC_Os02g51730	2.22283	0.00135337
LOC_Os06g39906	2.22214	0
LOC_Os06g50180	2.21986	1.86833e-33
LOC_Os03g48230	2.21958	0.00168829
LOC_Os07g36450	2.21845	7.29035e-73
LOC_Os07g19030	2.218	9.82846e-76
LOC_Os09g36680	2.21547	0
LOC_Os11g15570	2.21448	8.85566e-32
LOC_Os01g03980	2.21416	2.58827e-126
LOC_Os02g05620	2.21241	5.79445e-10
LOC_Os10g32540	2.21228	1.8988e-304
LOC_Os04g59260	2.2094	7.23101e-22
LOC_Os02g55890	2.20521	4.99674e-21
LOC_Os04g31340	2.20405	0
LOC_Os10g41790	2.20258	6.58966e-55
LOC_Os09g28390	2.20166	3.51629e-100
LOC_Os11g10370	2.19987	0.000816394
LOC_Os01g55690	2.19964	5.12719e-05
LOC_Os05g35970	2.19836	2.03466e-95
LOC_Os03g28080	2.1968	5.95705e-84
LOC_Os03g51010	2.19671	0
LOC_Os02g30780	2.19638	2.53412e-05
LOC_Os05g45580	2.19427	1.25932e-07
LOC_Os03g56390	2.19212	4.06288e-100
LOC_Os01g62190	2.19198	3.52918e-20
LOC_Os03g61600	2.19061	6.19379e-101
LOC_Os01g12760	2.18893	2.3238e-10
LOC_Os04g45270	2.18759	1.15613e-61
LOC_Os01g59530	2.18159	2.41786e-299
LOC_Os06g11610	2.18109	2.98683e-145
LOC_Os01g48500	2.17859	1.30579e-41
LOC_Os03g14150	2.17827	0.0434348
LOC_Os07g06960	2.1762	0.000710038
LOC_Os02g39884	2.17602	9.50226e-71
LOC_Os01g11340	2.17581	1.20148e-32
LOC_Os04g46170	2.17518	1.19196e-23
LOC_Os06g49500	2.17452	0
LOC_Os01g67054	2.17437	0
LOC_Os08g10340	2.17094	1.25204e-13
LOC_Os12g24530	2.16997	3.29439e-05
LOC_Os07g35810	2.16933	5.31602e-10
LOC_Os06g47800	2.16702	2.94006e-30
LOC_Os03g17300	2.16685	0.00261601
LOC_Os02g58214	2.16679	7.02477e-187
LOC_Os06g12030	2.16489	2.98644e-53
LOC_Os07g40750	2.16307	4.31884e-19
LOC_Os11g09030	2.16245	4.94864e-06
LOC_Os11g11020	2.15993	9.48528e-209
LOC_Os08g03620	2.15768	0.0174481
LOC_Os05g35580	2.15659	8.59242e-51
LOC_Os09g26540	2.15639	7.53209e-22
LOC_Os05g07940	2.15535	0
LOC_Os11g40400	2.15451	0.0359462
LOC_Os06g18150	2.15406	3.81642e-05
LOC_Os11g14170	2.1518	2.20816e-43
LOC_Os01g72900	2.15158	5.7023e-42
LOC_Os06g02380	2.15021	0
LOC_Os06g13670	2.15005	5.30631e-05
LOC_Os03g60260	2.14937	3.59306e-181
LOC_Os08g04440	2.14926	1.44141e-290
LOC_Os11g45410	2.14842	7.69264e-06
LOC_Os02g37000	2.14799	1.04958e-82
LOC_Os01g62750	2.14619	0.000945828
LOC_Os03g18840	2.14495	4.78409e-67
LOC_Os09g25430	2.1445	9.16188e-05
LOC_Os04g58070	2.14287	1.21753e-05
LOC_Os06g27910	2.14154	5.59621e-07
LOC_Os01g35170	2.14115	3.08918e-58
LOC_Os02g42890	2.13913	0
LOC_Os02g04160	2.13772	0
LOC_Os04g28040	2.13647	6.30629e-20
LOC_Os01g16310	2.13503	8.78839e-29
LOC_Os01g01400	2.13337	0.00310903
LOC_Os03g52620	2.132	9.27565e-09
LOC_Os05g46480	2.13103	2.81194e-166
LOC_Os05g42110	2.1289	7.25613e-41
LOC_Os11g10240	2.12781	6.9296e-15
LOC_Os02g47760	2.12713	1.93997e-43
LOC_Os12g41620	2.12589	3.09007e-160
LOC_Os06g35490	2.12542	0.0453677
LOC_Os01g59350	2.12435	1.07189e-10
LOC_Os01g69840	2.12345	2.90612e-05
LOC_Os09g36030	2.12288	2.08224e-30
LOC_Os08g31280	2.12234	1.17665e-06
LOC_Os06g48520	2.12174	1.32367e-06
LOC_Os11g10400	2.12094	1.45959e-06
LOC_Os02g56334	2.11972	0.00136456
LOC_Os02g03930	2.118	2.74942e-11
LOC_Os01g27860	2.11504	0.0493599
LOC_Os04g25650	2.11417	1.65027e-08
LOC_Os02g08490	2.11291	0
LOC_Os03g16440	2.11259	0
LOC_Os12g03740	2.10997	3.01987e-14
LOC_Os08g08430	2.10997	0.00743211
LOC_Os07g10350	2.10954	5.81527e-98
LOC_Os03g58100	2.10822	1.07527e-101
LOC_Os01g05620	2.10476	5.65388e-05
LOC_Os06g40860	2.10473	9.86737e-10
LOC_Os05g46520	2.10456	6.59237e-73
LOC_Os01g03320	2.10445	1.14528e-209
LOC_Os07g28614	2.10391	2.49768e-13
LOC_Os06g05450	2.10322	1.84835e-09
LOC_Os07g43040	2.10313	5.34521e-138
LOC_Os07g41180	2.10106	3.23834e-44
LOC_Os05g44100	2.09955	6.49188e-249
LOC_Os09g21120	2.0985	6.80813e-107
LOC_Os04g51280	2.09819	9.2723e-212
LOC_Os06g06990	2.09678	2.91554e-09
LOC_Os01g62910	2.09665	6.392e-37
LOC_Os05g45920	2.096	2.39898e-80
LOC_Os08g05580	2.09599	0.00135873
LOC_Os06g11650	2.09573	0.00228241
LOC_Os03g07340	2.09547	1.03896e-13
LOC_Os01g52110	2.09394	0
LOC_Os05g09580	2.09286	2.00131e-234
LOC_Os11g40130	2.09207	1.90687e-08
LOC_Os11g33970	2.0919	1.52223e-09
LOC_Os06g19070	2.09132	2.06084e-55
LOC_Os04g58190	2.0897	6.51331e-82
LOC_Os07g39910	2.08909	0.000105506
LOC_Os07g05400	2.08885	0
LOC_Os07g38230	2.08845	0
LOC_Os06g36880	2.08836	3.63517e-24
LOC_Os08g41080	2.08829	4.40496e-17
LOC_Os11g43140	2.08515	2.21009e-14
LOC_Os05g24900	2.08102	2.44365e-12
LOC_Os05g43690	2.08061	5.70684e-40
LOC_Os10g34260	2.07957	0.0376867
LOC_Os03g02980	2.07819	1.04313e-138
LOC_Os04g33840	2.0776	1.46173e-09
LOC_Os12g17910	2.07687	0
LOC_Os05g51150	2.07527	2.27487e-109
LOC_Os08g32780	2.07237	1.21525e-08
LOC_Os03g59430	2.07024	4.03642e-297
LOC_Os03g50430	2.0687	2.93773e-06
LOC_Os02g01750	2.06832	0.00861478
LOC_Os12g07880	2.06814	2.3627e-79
LOC_Os07g45120	2.06677	3.16155e-16
LOC_Os10g19970	2.06664	1.62419e-200
LOC_Os03g06400	2.06477	8.7e-36
LOC_Os04g38380	2.063	2.56146e-17
LOC_Os05g10625	2.06211	1.95353e-05
LOC_Os09g38980	2.06073	1.87752e-37
LOC_Os02g18670	2.0599	6.11466e-07
LOC_Os09g27660	2.05779	1.62397e-180
LOC_Os04g41140	2.05659	2.70589e-32
LOC_Os02g01540	2.05651	2.70755e-15
LOC_Os07g46610	2.05572	6.23204e-25
LOC_Os10g35050	2.05505	0.0235267
LOC_Os05g27350	2.05489	1.78552e-12
LOC_Os04g42860	2.05461	8.23475e-33
LOC_Os07g11280	2.05303	1.08235e-146
LOC_Os04g32740	2.05272	2.68587e-13
LOC_Os08g34330	2.0523	5.47654e-06
LOC_Os01g63990	2.05078	0
LOC_Os03g19250	2.05035	1.33579e-258
LOC_Os08g14190	2.05033	1.09843e-59
LOC_Os08g04010	2.04746	2.87666e-09
LOC_Os01g05720	2.04679	0.0165047
LOC_Os02g51900	2.04676	1.96461e-16
LOC_Os05g49130	2.04621	3.12214e-80
LOC_Os02g54920	2.04607	0.0265078
LOC_Os02g49720	2.04542	6.08953e-75
LOC_Os11g14990	2.04455	3.91807e-19
LOC_Os02g48780	2.04237	6.7831e-49
LOC_Os08g25090	2.04112	0
LOC_Os01g43460	2.03986	3.4022e-123
LOC_Os01g48640	2.03929	8.57804e-53
LOC_Os09g35740	2.0385	1.92495e-06
LOC_Os04g52100	2.03832	4.47839e-183
LOC_Os06g30420	2.03813	9.15251e-12
LOC_Os03g21210	2.03705	1.51908e-175
LOC_Os09g04670	2.03579	0
LOC_Os01g47570	2.03271	1.66488e-14
LOC_Os03g27770	2.03142	8.60535e-160
LOC_Os09g39020	2.03134	4.04845e-12
LOC_Os02g55630	2.0307	0
LOC_Os06g22030	2.02832	2.06116e-55
LOC_Os01g65904	2.02827	1.78652e-48
LOC_Os08g22852	2.02825	1.182e-100
LOC_Os05g39760	2.02645	0
LOC_Os08g39040	2.02636	0.0357064
LOC_Os09g19970	2.02591	7.97235e-16
LOC_Os08g26870	2.02547	0
LOC_Os09g36619	2.02531	1.46883e-13
LOC_Os04g59190	2.02496	8.06277e-30
LOC_Os05g35520	2.02475	2.1193e-105
LOC_Os12g01590	2.02365	3.15362e-92
LOC_Os04g27190	2.0234	0
LOC_Os01g56990	2.02266	2.23542e-91
LOC_Os08g23730	2.02221	1.18472e-228
LOC_Os05g47510	2.02177	1.82598e-10
LOC_Os02g42210	2.02084	2.29652e-38
LOC_Os05g29735	2.02013	6.10384e-23
LOC_Os01g06660	2.0199	1.97109e-217
LOC_Os11g04409	2.01894	0
LOC_Os12g15460	2.0181	4.31511e-10
LOC_Os01g65730	2.0178	1.80655e-21
LOC_Os02g15110	2.0178	0.00103573
LOC_Os03g26460	2.01747	0
LOC_Os01g41770	2.0142	0.00543011
LOC_Os11g10710	2.0137	0.000363827
LOC_Os05g18280	2.01123	1.52337e-11
LOC_Os08g03310	2.01037	0
LOC_Os10g40120	2.00894	1.69725e-06
LOC_Os01g55420	2.00856	0.000282713
LOC_Os06g07620	2.00758	3.79147e-07
LOC_Os12g14140	2.00728	3.04092e-48
LOC_Os11g14060	2.00726	0.0025305
LOC_Os07g19550	2.00676	0.0419386
LOC_Os11g42030	2.00647	4.749e-06
LOC_Os07g16364	2.00642	3.50013e-91
LOC_Os02g08270	2.00579	2.3877e-24
LOC_Os03g51760	2.00538	4.50389e-22
LOC_Os09g21710	2.00504	3.94568e-111
LOC_Os07g14740	2.00347	0.00143481
LOC_Os02g03320	2.0031	3.52839e-33
LOC_Os03g55230	2.00246	0.0399281
LOC_Os05g37980	2.00163	0.00674733
LOC_Os03g56420	2.00146	0
LOC_Os12g15400	2.00064	1.23707e-21
LOC_Os06g15990	2.00041	0
LOC_Os02g56160	1.99983	4.63105e-13
LOC_Os08g42750	1.99745	5.4342e-06
LOC_Os04g58420	1.99738	1.63815e-42
LOC_Os05g47680	1.99716	0.00681338
LOC_Os01g03310	1.99449	0
LOC_Os02g33240	1.99435	1.63507e-07
LOC_Os06g50330	1.99271	0
LOC_Os09g32360	1.99257	0.00280748
LOC_Os01g21120	1.99196	1.49995e-44
LOC_Os11g26750	1.99133	5.42306e-14
LOC_Os04g10180	1.99132	0.040902
LOC_Os07g06250	1.98856	0.003894
LOC_Os01g34870	1.98668	2.37622e-11
LOC_Os05g26194	1.98519	6.98109e-07
LOC_Os09g15284	1.98489	3.979e-79
LOC_Os11g01890	1.98391	1.245e-216
LOC_Os12g06560	1.98087	8.9866e-12
LOC_Os07g47720	1.97938	0.000235493
LOC_Os01g65640	1.97887	0.00753129
LOC_Os01g67835	1.97809	1.44203e-11
LOC_Os01g36600	1.9771	5.6008e-34
LOC_Os08g45170	1.97708	1.48622e-20
LOC_Os06g09950	1.97676	4.31584e-06
LOC_Os08g10470	1.9764	4.09397e-14
LOC_Os03g56010	1.97636	0.00726868
LOC_Os08g07830	1.97387	0
LOC_Os05g35470	1.97344	0
LOC_Os04g38400	1.97261	1.68968e-08
LOC_Os10g39830	1.97013	0.0189957
LOC_Os01g59920	1.96897	1.22726e-44
LOC_Os09g28760	1.96888	6.74003e-23
LOC_Os08g39694	1.9672	7.27158e-107
LOC_Os05g11750	1.96566	0.0160133
LOC_Os07g42510	1.96427	1.36226e-53
LOC_Os03g47940	1.96396	1.8138e-24
LOC_Os08g42560	1.96355	2.67291e-148
LOC_Os03g08620	1.96299	0.0116689
LOC_Os06g44540	1.96198	8.7306e-34
LOC_Os07g36490	1.96168	4.42377e-211
LOC_Os04g49270	1.96155	3.16259e-33
LOC_Os01g04120	1.96126	1.32592e-29
LOC_Os10g39500	1.96088	4.91017e-64
LOC_Os10g30640	1.96004	2.52268e-13
LOC_Os08g17320	1.96002	2.75339e-23
LOC_Os04g49360	1.95956	3.33224e-05
LOC_Os10g35730	1.95904	1.6368e-12
LOC_Os01g11414	1.95707	2.35301e-214
LOC_Os01g50400	1.95629	3.50221e-44
LOC_Os02g52620	1.95582	3.39729e-36
LOC_Os02g17760	1.95563	9.78858e-06
LOC_Os11g02080	1.95536	1.17259e-94
LOC_Os10g02920	1.95493	1.69157e-55
LOC_Os05g01380	1.95014	0.0134082
LOC_Os08g02490	1.94761	1.51042e-70
LOC_Os03g18030	1.94699	3.5745e-48
LOC_Os07g38440	1.94639	9.26163e-20
LOC_Os03g57880	1.94249	5.547e-41
LOC_Os10g29220	1.94189	9.31932e-09
LOC_Os01g10140	1.94071	2.1547e-08
LOC_Os12g22839	1.9403	8.3107e-14
LOC_Os09g30466	1.93854	5.37265e-65
LOC_Os08g25624	1.93825	1.42378e-136
LOC_Os11g37330	1.93715	0.00964603
LOC_Os05g05950	1.9363	0
LOC_Os08g40430	1.93629	0.00188857
LOC_Os11g31980	1.93511	2.06194e-08
LOC_Os06g47910	1.93115	2.48301e-36
LOC_Os11g01690	1.931	3.65244e-14
LOC_Os03g05100	1.93033	0.00258754
LOC_Os01g54210	1.93013	8.33532e-20
LOC_Os10g08026	1.92903	4.32761e-12
LOC_Os06g13000	1.92884	6.85736e-61
LOC_Os01g51880	1.92877	0.00130411
LOC_Os06g09990	1.92844	0.00184507
LOC_Os05g34470	1.92699	1.93555e-140
LOC_Os03g29540	1.92597	1.65459e-84
LOC_Os10g01820	1.92499	0.000118142
LOC_Os07g47620	1.92483	7.55277e-40
LOC_Os01g12270	1.92359	7.14857e-153
LOC_Os09g13600	1.92204	5.62595e-37
LOC_Os08g33700	1.92066	0.000387987
LOC_Os03g48770	1.91317	0.000290607
LOC_Os07g04390	1.91228	0.0114262
LOC_Os02g30410	1.91206	6.41014e-156
LOC_Os10g41950	1.91189	0.024458
LOC_Os10g35110	1.91116	0
LOC_Os06g04190	1.91099	1.9427e-05
LOC_Os03g44520	1.91004	2.42282e-11
LOC_Os04g52780	1.90941	8.44539e-24
LOC_Os01g13120	1.90672	1.14896e-35
LOC_Os03g12815	1.90638	1.1601e-10
LOC_Os08g42030	1.90597	8.203e-19
LOC_Os12g02120	1.90523	5.05222e-93
LOC_Os05g05850	1.90509	1.14038e-08
LOC_Os01g38510	1.90495	4.62225e-60
LOC_Os09g25470	1.90072	1.58655e-13
LOC_Os04g44830	1.89897	0
LOC_Os12g07030	1.89893	2.21799e-18
LOC_Os11g03370	1.89867	3.24725e-08
LOC_Os07g08760	1.89838	0
LOC_Os02g52040	1.89827	5.13251e-62
LOC_Os03g55330	1.89753	6.23531e-19
LOC_Os02g44820	1.89552	3.04384e-80
LOC_Os06g13950	1.89512	1.78302e-05
LOC_Os06g36940	1.89494	3.58224e-18
LOC_Os03g38540	1.89488	7.65051e-54
LOC_Os07g42910	1.89308	2.49285e-62
LOC_Os09g29080	1.89293	7.50873e-20
LOC_Os05g37950	1.89251	1.9728e-76
LOC_Os03g43430	1.89191	1.42736e-275
LOC_Os06g45620	1.89041	0.000492851
LOC_Os08g43190	1.88993	0
LOC_Os05g48410	1.88916	2.62275e-69
LOC_Os08g09210	1.88876	1.31388e-127
LOC_Os07g08000	1.88836	2.70504e-25
LOC_Os09g20990	1.88791	0
LOC_Os03g29240	1.88729	2.18575e-300
LOC_Os06g27590	1.88504	0.00136882
LOC_Os01g09450	1.88494	5.27359e-136
LOC_Os03g22120	1.88471	1.62013e-277
LOC_Os08g34010	1.88451	3.00482e-50
LOC_Os10g35460	1.88393	1.31114e-19
LOC_Os01g19820	1.88386	8.33541e-15
LOC_Os04g48020	1.88274	6.89132e-33
LOC_Os03g44780	1.88145	3.18976e-156
LOC_Os03g38960	1.87935	1.65704e-238
LOC_Os08g02030	1.87745	4.79785e-07
LOC_Os01g54670	1.877	4.03928e-21
LOC_Os04g47110	1.87673	9.34847e-16
LOC_Os10g30550	1.87644	4.26017e-33
LOC_Os05g41880	1.87644	2.88992e-31
LOC_Os05g39000	1.87545	0.0347942
LOC_Os08g35110	1.8751	1.74843e-13
LOC_Os04g41110	1.8745	1.81031e-08
LOC_Os04g44410	1.87441	8.8199e-08
LOC_Os02g06960	1.87181	0.0176447
LOC_Os05g36350	1.87164	0.00104545
LOC_Os04g53850	1.87158	3.47137e-06
LOC_Os09g27040	1.87087	8.92488e-46
LOC_Os04g48810	1.87082	0.046078
LOC_Os01g43090	1.86979	3.50451e-191
LOC_Os08g35590	1.86866	0.0199898
LOC_Os02g54820	1.86759	0
LOC_Os12g04204	1.86598	0
LOC_Os04g54220	1.86553	0.0457458
LOC_Os05g50190	1.86545	7.46126e-78
LOC_Os10g33450	1.86494	2.88976e-07
LOC_Os08g25890	1.86387	0.0314928
LOC_Os11g06680	1.86253	6.08287e-14
LOC_Os12g12934	1.86237	6.45512e-103
LOC_Os01g59520	1.86234	2.17787e-31
LOC_Os03g40690	1.86059	2.43857e-12
LOC_Os04g49450	1.85928	1.47792e-24
LOC_Os06g08910	1.85746	1.32134e-85
LOC_Os09g19980	1.85731	2.89921e-14
LOC_Os07g06644	1.85719	9.08181e-180
LOC_Os04g56430	1.8569	3.81646e-22
LOC_Os01g34080	1.85681	0
LOC_Os09g33960	1.85615	2.3686e-46
LOC_Os01g11110	1.85574	3.60677e-39
LOC_Os12g34460	1.85569	1.07045e-84
LOC_Os04g31710	1.85437	0.0363548
LOC_Os03g11440	1.85395	0
LOC_Os05g18850	1.85346	6.97309e-16
LOC_Os07g48160	1.85335	5.86303e-283
LOC_Os02g32540	1.85316	2.13751e-14
LOC_Os06g09679	1.85276	0
LOC_Os12g43390	1.85221	0.0382439
LOC_Os01g70920	1.85159	2.87826e-32
LOC_Os02g40510	1.85152	3.15722e-74
LOC_Os06g02400	1.85132	6.16145e-08
LOC_Os03g55220	1.85106	0.000463094
LOC_Os03g08460	1.85008	0.00412357
LOC_Os10g42190	1.84976	0
LOC_Os04g40390	1.84975	0.000302293
LOC_Os02g13304	1.84903	1.29188e-27
LOC_Os06g05110	1.84712	1.6936e-194
LOC_Os06g19550	1.84672	0.000314177
LOC_Os05g07810	1.8464	8.1235e-21
LOC_Os12g38040	1.84582	0.0400891
LOC_Os04g35650	1.84524	2.90501e-13
LOC_Os09g24520	1.84437	0.00122123
LOC_Os02g53350	1.84256	1.81125e-19
LOC_Os11g39540	1.8423	2.19514e-17
LOC_Os05g12481	1.84191	2.0472e-99
LOC_Os07g22670	1.84167	0.00283986
LOC_Os08g39600	1.84089	2.72192e-13
LOC_Os06g48350	1.84076	0
LOC_Os05g05300	1.84055	7.20012e-42
LOC_Os04g52614	1.84006	1.03494e-30
LOC_Os03g51000	1.83722	1.39153e-303
LOC_Os02g44990	1.83576	8.68032e-48
LOC_Os02g19650	1.83473	2.26895e-35
LOC_Os02g44770	1.8337	3.32808e-21
LOC_Os10g39870	1.83193	2.69352e-58
LOC_Os01g15270	1.83169	0
LOC_Os08g09610	1.82973	8.99062e-171
LOC_Os08g42020	1.82911	2.86299e-41
LOC_Os12g40330	1.82835	9.89493e-06
LOC_Os03g05300	1.82808	1.15107e-26
LOC_Os01g53730	1.8266	1.08226e-50
LOC_Os08g34800	1.82552	6.19473e-05
LOC_Os10g17940	1.82527	2.86102e-06
LOC_Os09g28180	1.82497	3.69791e-15
LOC_Os03g55970	1.82286	3.11294e-233
LOC_Os01g05010	1.82087	1.40874e-53
LOC_Os02g28310	1.81905	1.82406e-06
LOC_Os09g36060	1.81878	3.22313e-06
LOC_Os04g48270	1.81622	1.36445e-67
LOC_Os05g23393	1.8126	3.27005e-63
LOC_Os06g13020	1.81189	2.1808e-43
LOC_Os01g55960	1.81069	0.00232627
LOC_Os09g27830	1.80925	0
LOC_Os05g51670	1.8092	0
LOC_Os08g25864	1.80888	3.16161e-80
LOC_Os12g01930	1.80868	6.24012e-86
LOC_Os02g18840	1.80799	1.20414e-44
LOC_Os03g51970	1.80727	0.00018669
LOC_Os10g25780	1.80722	3.21026e-23
LOC_Os01g66500	1.80657	3.20537e-199
LOC_Os03g30890	1.80588	1.73768e-20
LOC_Os04g27670	1.80423	1.6592e-28
LOC_Os06g42000	1.80347	1.18588e-102
LOC_Os09g36630	1.80317	6.26277e-07
LOC_Os06g50360	1.80269	1.11023e-45
LOC_Os04g27750	1.80236	1.18326e-05
LOC_Os12g35490	1.80069	5.78964e-05
LOC_Os05g50950	1.80067	1.0943e-79
LOC_Os06g08570	1.79969	1.4486e-79
LOC_Os02g46810	1.79956	0.00346323
LOC_Os01g07300	1.79747	9.84181e-33
LOC_Os06g43600	1.79689	3.20525e-24
LOC_Os03g48920	1.79684	2.72072e-158
LOC_Os09g16760	1.79652	3.06098e-82
LOC_Os11g01460	1.79626	3.41142e-10
LOC_Os01g55700	1.79579	1.65241e-31
LOC_Os02g04720	1.79542	0.00882928
LOC_Os09g11005	1.79479	1.03855e-06
LOC_Os07g47470	1.79471	2.28635e-07
LOC_Os04g44980	1.79345	2.64692e-09
LOC_Os07g38550	1.79344	0.0124901
LOC_Os04g53700	1.79305	5.56232e-22
LOC_Os10g24970	1.79124	5.14321e-07
LOC_Os04g32950	1.79056	0
LOC_Os03g25790	1.79042	1.72109e-70
LOC_Os10g34520	1.79007	0
LOC_Os06g48870	1.78973	0.0165082
LOC_Os03g36920	1.78498	0.0331828
LOC_Os06g05440	1.78497	1.34569e-11
LOC_Os12g01916	1.78494	3.05283e-24
LOC_Os03g17340	1.78243	2.37571e-18
LOC_Os11g19840	1.78219	0.0251217
LOC_Os04g41510	1.78123	6.22706e-50
LOC_Os01g60740	1.77998	2.07334e-203
LOC_Os02g45920	1.77973	5.07167e-80
LOC_Os09g30105	1.77956	3.2984e-07
LOC_Os10g37860	1.77909	1.68484e-10
LOC_Os10g39920	1.77795	9.97543e-05
LOC_Os07g10840	1.77753	0
LOC_Os01g69120	1.77722	1.15723e-176
LOC_Os06g35470	1.7763	3.52792e-32
LOC_Os09g27260	1.77592	6.12432e-51
LOC_Os06g07540	1.77513	0
LOC_Os01g12560	1.77468	1.07167e-34
LOC_Os01g16620	1.77397	8.46939e-49
LOC_Os07g04540	1.77378	0.00191085
LOC_Os03g21490	1.77378	0
LOC_Os08g43230	1.77318	1.34869e-113
LOC_Os12g03750	1.77299	1.2869e-33
LOC_Os03g08140	1.77197	1.60642e-35
LOC_Os07g36390	1.77101	7.07807e-174
LOC_Os11g47910	1.77087	1.78649e-34
LOC_Os08g32540	1.77081	7.11172e-09
LOC_Os02g07360	1.77017	4.7494e-164
LOC_Os03g15270	1.76969	9.81006e-55
LOC_Os01g16350	1.76899	3.07317e-176
LOC_Os02g42470	1.7687	0.027801
LOC_Os10g39090	1.76857	3.14564e-59
LOC_Os06g06490	1.76811	1.49909e-24
LOC_Os03g61030	1.76789	1.90652e-76
LOC_Os02g29380	1.76653	3.94231e-56
LOC_Os09g37650	1.76588	0.00572767
LOC_Os08g36570	1.76582	0.0280258
LOC_Os06g12950	1.76573	1.60115e-05
LOC_Os03g56860	1.7655	5.84002e-54
LOC_Os03g02420	1.76524	4.00383e-151
LOC_Os03g61670	1.76382	3.72663e-101
LOC_Os01g51250	1.76323	8.27053e-169
LOC_Os07g12320	1.7613	1.01532e-52
LOC_Os11g04830	1.76094	5.26634e-07
LOC_Os11g11340	1.7591	7.72833e-19
LOC_Os05g30760	1.75826	0.0281989
LOC_Os12g01744	1.7563	3.07836e-89
LOC_Os09g37200	1.75576	0.00359616
LOC_Os07g39090	1.75513	9.58412e-13
LOC_Os12g41250	1.75451	5.43775e-259
LOC_Os06g29700	1.75436	2.79449e-08
LOC_Os01g17050	1.75405	5.26933e-250
LOC_Os07g05560	1.75269	0.00293292
LOC_Os06g05790	1.7525	3.51944e-58
LOC_Os03g17060	1.75231	8.24054e-60
LOC_Os03g22350	1.74672	1.45237e-113
LOC_Os09g27670	1.74574	2.42269e-14
LOC_Os09g23350	1.74557	9.21281e-263
LOC_Os03g21040	1.74524	0
LOC_Os06g47950	1.74419	2.09397e-07
LOC_Os12g31800	1.74354	9.48095e-306
LOC_Os06g46460	1.74268	9.48875e-38
LOC_Os01g65940	1.74011	6.86875e-23
LOC_Os08g09910	1.74006	3.91124e-23
LOC_Os09g33800	1.73973	0
LOC_Os04g48800	1.7376	8.86308e-103
LOC_Os01g53860	1.7364	0.000544218
LOC_Os06g14260	1.73625	3.54783e-14
LOC_Os08g40580	1.73609	1.52049e-122
LOC_Os04g29550	1.73589	1.7758e-26
LOC_Os03g08470	1.73492	6.60637e-113
LOC_Os05g48810	1.73364	2.8528e-285
LOC_Os01g21144	1.73233	9.20611e-14
LOC_Os02g43810	1.73138	2.83353e-27
LOC_Os07g02990	1.73106	0.00571283
LOC_Os03g16780	1.72952	3.747e-180
LOC_Os08g37520	1.72942	0.00117259
LOC_Os05g07950	1.72803	9.18654e-05
LOC_Os02g03270	1.72744	1.23906e-06
LOC_Os04g52290	1.72719	8.85566e-32
LOC_Os03g10620	1.72716	0
LOC_Os02g53690	1.72702	0.0198538
LOC_Os10g17520	1.72416	4.28949e-06
LOC_Os01g40640	1.72399	3.3998e-96
LOC_Os08g44530	1.72369	2.02077e-73
LOC_Os02g15120	1.72206	1.86243e-30
LOC_Os02g09060	1.7214	6.67657e-273
LOC_Os08g14660	1.72103	1.11628e-08
LOC_Os07g15190	1.7188	0.000951796
LOC_Os06g30210	1.71803	3.61123e-05
LOC_Os06g38770	1.7177	4.83071e-05
LOC_Os08g02690	1.7168	2.4903e-201
LOC_Os05g05930	1.71654	0.0491309
LOC_Os09g36650	1.7158	0.00650371
LOC_Os01g16340	1.71408	5.26655e-47
LOC_Os05g27820	1.71349	4.76512e-11
LOC_Os03g02480	1.71289	4.5757e-34
LOC_Os08g31110	1.71122	7.43138e-09
LOC_Os05g44060	1.71068	4.13261e-50
LOC_Os01g22780	1.7106	1.40285e-19
LOC_Os05g10754	1.71016	5.23853e-67
LOC_Os06g08460	1.70952	9.64105e-06
LOC_Os05g26870	1.70925	8.54974e-07
LOC_Os08g33100	1.70807	7.04662e-37
LOC_Os02g52360	1.70775	9.59171e-19
LOC_Os07g39290	1.70728	3.1414e-08
LOC_Os01g42990	1.70719	1.35382e-17
LOC_Os05g27780	1.70637	0
LOC_Os03g57490	1.70485	0.0051229
LOC_Os03g25450	1.70431	3.95666e-23
LOC_Os02g44870	1.70424	0
LOC_Os11g34140	1.70347	6.02693e-12
LOC_Os01g10490	1.70292	4.4911e-23
LOC_Os12g06650	1.70198	1.0537e-07
LOC_Os07g05640	1.70024	3.97796e-112
LOC_Os03g55310	1.69927	1.40385e-17
LOC_Os04g58870	1.69864	5.75467e-07
LOC_Os07g02280	1.69753	1.06644e-10
LOC_Os04g33260	1.69743	2.92372e-34
LOC_Os02g32469	1.69739	0
LOC_Os03g12370	1.6973	2.05161e-276
LOC_Os05g33560	1.69728	3.14953e-36
LOC_Os12g42860	1.69713	1.06011e-99
LOC_Os11g18830	1.69636	2.59459e-23
LOC_Os01g49370	1.69583	2.4399e-06
LOC_Os12g04440	1.69469	1.98167e-107
LOC_Os03g05540	1.69386	5.05103e-21
LOC_Os10g06610	1.69386	2.89564e-30
LOC_Os06g48065	1.69308	3.78923e-06
LOC_Os08g34130	1.69275	9.43797e-05
LOC_Os04g41530	1.69257	2.76586e-57
LOC_Os03g63530	1.69163	6.275e-33
LOC_Os10g32520	1.69029	5.55152e-46
LOC_Os12g04870	1.6892	0.0347597
LOC_Os03g05160	1.68832	1.67868e-14
LOC_Os12g32480	1.68805	0.00116608
LOC_Os08g34000	1.68617	0.0490405
LOC_Os06g15560	1.68357	0.000858772
LOC_Os01g40250	1.68346	5.71386e-124
LOC_Os06g03860	1.68283	1.0037e-301
LOC_Os09g25314	1.68182	7.1905e-100
LOC_Os04g42010	1.68161	3.14052e-166
LOC_Os01g20894	1.68057	0.002828
LOC_Os08g39560	1.68017	2.74213e-110
LOC_Os07g30670	1.6793	1.19871e-35
LOC_Os02g41510	1.67886	1.21419e-09
LOC_Os03g62690	1.67884	4.44757e-42
LOC_Os05g49610	1.67882	7.32177e-288
LOC_Os01g47190	1.67817	6.35348e-65
LOC_Os11g03670	1.67808	6.65993e-15
LOC_Os01g68650	1.67792	3.87217e-184
LOC_Os07g12790	1.67473	1.0875e-14
LOC_Os03g61490	1.67415	1.10625e-05
LOC_Os02g08200	1.67394	4.13204e-11
LOC_Os11g27795	1.67364	7.25842e-08
LOC_Os12g42120	1.67336	9.92231e-06
LOC_Os03g02260	1.67289	0
LOC_Os05g33460	1.67289	8.63933e-17
LOC_Os04g34600	1.67279	2.45249e-84
LOC_Os11g29780	1.67276	0.000309716
LOC_Os06g07550	1.6722	1.96109e-44
LOC_Os05g50120	1.67179	4.33413e-12
LOC_Os11g36030	1.66869	1.84002e-13
LOC_Os11g28940	1.66844	0.0244998
LOC_Os01g56350	1.66741	2.86172e-138
LOC_Os05g11140	1.66659	0
LOC_Os01g42000	1.66629	0.0304262
LOC_Os02g42430	1.66624	1.04042e-08
LOC_Os02g02970	1.6661	3.19086e-14
LOC_Os07g48090	1.66535	0
LOC_Os05g23410	1.66472	0.0025932
LOC_Os09g08720	1.66314	1.83685e-21
LOC_Os04g42030	1.66075	5.5731e-107
LOC_Os01g65400	1.66034	4.93566e-100
LOC_Os03g36960	1.65991	8.34866e-15
LOC_Os05g12260	1.65957	4.39093e-195
LOC_Os05g08360	1.65822	1.05464e-59
LOC_Os05g19300	1.65782	0.0384742
LOC_Os12g06070	1.65509	0.00424757
LOC_Os05g14360	1.65407	2.22509e-08
LOC_Os01g53890	1.65335	3.77332e-31
LOC_Os05g39240	1.65335	2.90923e-60
LOC_Os05g06510	1.65313	1.55034e-25
LOC_Os01g45840	1.65154	0.0343154
LOC_Os10g28630	1.65067	1.56326e-05
LOC_Os09g35700	1.64917	0.0197525
LOC_Os08g25700	1.64858	2.77459e-147
LOC_Os08g37630	1.64764	6.43882e-19
LOC_Os01g16170	1.64641	0
LOC_Os07g12800	1.64615	2.40579e-45
LOC_Os03g06850	1.64603	0.0111248
LOC_Os07g09150	1.64456	5.01552e-162
LOC_Os06g04790	1.64373	4.73612e-47
LOC_Os09g38620	1.64314	0
LOC_Os02g26300	1.64242	3.20875e-22
LOC_Os08g43250	1.64226	0.0350207
LOC_Os01g03660	1.64178	1.16179e-33
LOC_Os02g57890	1.64166	0.00127583
LOC_Os03g45779	1.64075	7.46494e-15
LOC_Os02g41560	1.6404	0.00377208
LOC_Os03g55034	1.63945	0.000391767
LOC_Os07g46560	1.63752	1.28744e-07
LOC_Os01g43020	1.63688	2.51011e-240
LOC_Os02g50200	1.63589	2.25025e-08
LOC_Os04g36600	1.63566	7.12148e-13
LOC_Os01g49890	1.63372	6.08602e-213
LOC_Os04g30210	1.63355	1.03075e-08
LOC_Os08g37960	1.6326	1.63732e-184
LOC_Os02g54240	1.63242	5.61949e-08
LOC_Os02g50060	1.63207	0.00026951
LOC_Os07g35300	1.63028	0.00852464
LOC_Os03g07130	1.62829	4.51729e-194
LOC_Os10g30200	1.62686	1.45154e-24
LOC_Os09g38400	1.62654	1.35093e-43
LOC_Os11g14544	1.62595	0.0341709
LOC_Os12g28250	1.62361	2.15474e-49
LOC_Os10g29514	1.62206	6.79947e-45
LOC_Os05g06440	1.62143	0
LOC_Os09g25310	1.62096	8.08845e-107
LOC_Os03g13800	1.62059	0
LOC_Os04g38920	1.6205	3.745e-44
LOC_Os03g22250	1.62032	6.15989e-15
LOC_Os01g65560	1.61919	1.20043e-13
LOC_Os02g02810	1.61873	1.52495e-14
LOC_Os06g03150	1.61776	0.0247708
LOC_Os05g37830	1.61661	5.52275e-39
LOC_Os05g25680	1.61633	5.89327e-08
LOC_Os06g08470	1.61562	5.38805e-24
LOC_Os01g64870	1.6151	4.14719e-260
LOC_Os05g08750	1.61422	7.92506e-61
LOC_Os01g51390	1.61332	1.71255e-102
LOC_Os04g38930	1.61329	1.53458e-10
LOC_Os02g50680	1.61236	3.1833e-105
LOC_Os12g07270	1.61223	1.44469e-33
LOC_Os08g05290	1.61132	1.26313e-07
LOC_Os08g40680	1.61049	0.00166506
LOC_Os06g47544	1.60961	7.86839e-15
LOC_Os05g35260	1.60948	6.85779e-96
LOC_Os02g19850	1.60895	0.0352727
LOC_Os05g30140	1.60854	2.15987e-136
LOC_Os03g51984	1.60835	1.88809e-13
LOC_Os02g51970	1.60811	0.000275104
LOC_Os08g44330	1.60665	1.25836e-190
LOC_Os05g06530	1.60619	3.44978e-22
LOC_Os01g15000	1.60591	3.31505e-134
LOC_Os03g58720	1.60571	4.0506e-67
LOC_Os11g34690	1.60381	3.00039e-06
LOC_Os10g33730	1.60365	8.54576e-23
LOC_Os02g41954	1.60285	2.45843e-08
LOC_Os06g46900	1.60205	0
LOC_Os10g40480	1.60031	7.85594e-07
LOC_Os06g06050	1.60012	2.86804e-163
LOC_Os11g47600	1.59923	0.000165297
LOC_Os04g09530	1.5991	4.41672e-50
LOC_Os10g20060	1.59906	0.000163144
LOC_Os01g59980	1.5985	1.70073e-187
LOC_Os02g44810	1.59836	2.4115e-26
LOC_Os12g04210	1.59794	7.33037e-21
LOC_Os06g13570	1.59778	7.99071e-41
LOC_Os06g02120	1.5976	1.51413e-87
LOC_Os03g17150	1.59667	0.015511
LOC_Os04g39110	1.5964	5.48645e-28
LOC_Os12g38270	1.59592	2.4651e-31
LOC_Os05g38860	1.59582	3.79152e-14
LOC_Os06g47200	1.59409	1.15989e-223
LOC_Os06g14780	1.59406	2.32592e-43
LOC_Os03g46600	1.59307	9.37726e-17
LOC_Os04g37570	1.59303	0.000197223
LOC_Os07g14100	1.59296	0.000139575
LOC_Os12g02050	1.59269	8.46453e-27
LOC_Os02g49360	1.5925	1.54042e-22
LOC_Os03g56400	1.59193	3.22859e-07
LOC_Os01g55100	1.59166	9.73753e-29
LOC_Os04g48410	1.59146	0
LOC_Os04g38900	1.59121	4.19362e-204
LOC_Os02g10580	1.59112	3.83781e-13
LOC_Os07g35410	1.59089	0.000118071
LOC_Os09g31170	1.59057	4.39265e-07
LOC_Os01g47600	1.59039	1.57496e-30
LOC_Os02g45160	1.58851	8.09018e-06
LOC_Os06g47570	1.58805	1.67006e-10
LOC_Os10g20630	1.58784	0
LOC_Os12g38120	1.58678	2.14056e-05
LOC_Os05g47840	1.5867	0.000130679
LOC_Os12g38490	1.58564	1.19702e-277
LOC_Os07g14270	1.58362	0
LOC_Os11g20360	1.58334	2.62314e-44
LOC_Os08g17080	1.58316	1.61418e-30
LOC_Os05g03640	1.58274	2.1478e-22
LOC_Os05g45750	1.58234	8.71486e-97
LOC_Os12g03650	1.58205	0.0025305
LOC_Os10g41710	1.58149	0
LOC_Os06g16290	1.58137	7.67167e-48
LOC_Os06g33980	1.58116	3.70532e-09
LOC_Os08g07840	1.58102	1.84308e-40
LOC_Os04g38740	1.58081	8.04569e-06
LOC_Os07g36570	1.58047	2.22745e-06
LOC_Os07g06460	1.57927	6.30552e-16
LOC_Os12g17570	1.57905	2.20477e-12
LOC_Os08g41380	1.57877	8.30821e-32
LOC_Os04g01510	1.57868	6.8192e-27
LOC_Os02g38180	1.57868	5.74953e-26
LOC_Os01g12440	1.57858	2.45451e-08
LOC_Os08g14770	1.57771	3.90783e-41
LOC_Os06g46880	1.57635	3.68064e-70
LOC_Os05g27660	1.57582	3.4394e-85
LOC_Os05g33860	1.57547	0.0279783
LOC_Os03g24880	1.57546	2.36923e-08
LOC_Os04g57810	1.57542	3.9144e-251
LOC_Os01g03870	1.5745	7.24078e-15
LOC_Os10g34580	1.5739	1.48395e-20
LOC_Os06g36400	1.57386	8.58617e-71
LOC_Os05g04020	1.57369	0.00770048
LOC_Os07g07520	1.57201	2.05571e-06
LOC_Os12g05980	1.57013	3.5329e-24
LOC_Os05g43770	1.57006	1.4076e-34
LOC_Os01g07890	1.5687	1.79499e-11
LOC_Os02g28140	1.56851	0.0405614
LOC_Os10g41660	1.56843	2.62216e-06
LOC_Os02g03420	1.56764	6.05926e-09
LOC_Os03g37100	1.56719	2.31495e-07
LOC_Os07g25500	1.56705	1.38689e-10
LOC_Os04g18800	1.56526	0.00493143
LOC_Os11g39670	1.56464	5.64603e-102
LOC_Os01g24764	1.56373	6.50442e-05
LOC_Os10g05240	1.56333	1.18308e-06
LOC_Os07g11300	1.56311	6.82822e-89
LOC_Os01g73950	1.5624	3.17551e-22
LOC_Os12g39310	1.56153	3.16857e-06
LOC_Os07g26100	1.56115	6.36925e-17
LOC_Os09g28420	1.56095	0.000569223
LOC_Os04g40340	1.56017	0.00668416
LOC_Os02g09480	1.56002	3.04843e-32
LOC_Os02g39970	1.55996	1.56358e-110
LOC_Os06g42460	1.55964	3.38437e-07
LOC_Os02g16640	1.55902	4.03531e-100
LOC_Os07g10500	1.55849	9.42517e-106
LOC_Os10g41940	1.5583	9.58605e-218
LOC_Os05g48070	1.55707	4.9186e-60
LOC_Os08g04400	1.55683	3.69759e-19
LOC_Os01g74580	1.55624	4.44576e-78
LOC_Os03g24610	1.55556	7.46477e-34
LOC_Os07g43810	1.55523	0
LOC_Os05g31140	1.5549	1.29304e-44
LOC_Os07g06860	1.55303	6.97902e-07
LOC_Os05g09500	1.55282	2.9775e-58
LOC_Os04g53550	1.55181	1.00542e-08
LOC_Os03g51330	1.55179	2.25538e-25
LOC_Os07g27180	1.5516	9.40565e-29
LOC_Os01g04020	1.55085	0
LOC_Os12g38880	1.55069	2.58865e-22
LOC_Os01g33450	1.5501	0.0198977
LOC_Os12g44060	1.54984	6.91469e-09
LOC_Os01g37750	1.54793	1.52947e-28
LOC_Os02g37870	1.54753	8.40948e-67
LOC_Os03g39700	1.54643	3.31835e-19
LOC_Os10g42490	1.54633	3.66149e-09
LOC_Os07g48680	1.54505	5.31009e-11
LOC_Os09g32210	1.54495	9.79009e-05
LOC_Os11g09280	1.54494	0
LOC_Os08g38790	1.5446	0.0330905
LOC_Os03g57840	1.54417	1.80211e-194
LOC_Os05g42300	1.54399	1.44695e-28
LOC_Os01g54190	1.54291	1.07293e-16
LOC_Os02g50010	1.54081	1.96443e-219
LOC_Os03g16870	1.54068	3.626e-51
LOC_Os03g63999	1.54056	0.0387285
LOC_Os12g32544	1.53972	9.13075e-15
LOC_Os05g30750	1.5397	1.77113e-75
LOC_Os07g44740	1.53956	1.13939e-140
LOC_Os01g37670	1.53953	3.86176e-09
LOC_Os04g59480	1.53938	6.47585e-13
LOC_Os02g48350	1.53914	4.53031e-168
LOC_Os03g20560	1.53864	2.43037e-29
LOC_Os09g33480	1.53794	1.47359e-259
LOC_Os09g23540	1.53767	1.14702e-91
LOC_Os12g35610	1.53766	0.00107934
LOC_Os02g18940	1.53736	2.24732e-58
LOC_Os03g44530	1.53702	6.62622e-11
LOC_Os03g21530	1.53693	3.8433e-72
LOC_Os07g39860	1.53661	7.58461e-05
LOC_Os04g11440	1.53657	1.16921e-06
LOC_Os09g37070	1.53653	1.38549e-10
LOC_Os03g03390	1.53652	1.41316e-137
LOC_Os02g11740	1.53446	2.32636e-302
LOC_Os03g02390	1.53444	2.76224e-163
LOC_Os05g45020	1.53377	1.7057e-38
LOC_Os07g10300	1.5334	1.13291e-41
LOC_Os01g15860	1.53331	7.86986e-40
LOC_Os05g49230	1.53278	1.71852e-126
LOC_Os04g53640	1.53257	8.30086e-11
LOC_Os03g20120	1.53239	0
LOC_Os04g39100	1.53174	3.27512e-33
LOC_Os02g39870	1.5308	3.15391e-211
LOC_Os12g42150	1.52964	6.23026e-16
LOC_Os02g07140	1.52962	0.0219254
LOC_Os12g44110	1.52933	8.20188e-78
LOC_Os12g39520	1.52867	5.57626e-08
LOC_Os06g19750	1.52823	4.56411e-53
LOC_Os01g46240	1.528	2.73428e-05
LOC_Os08g10649	1.52729	5.3747e-47
LOC_Os07g12770	1.52599	1.89546e-37
LOC_Os04g58410	1.52386	1.36965e-90
LOC_Os02g39700	1.5232	2.25418e-68
LOC_Os03g29630	1.52304	1.70632e-12
LOC_Os03g02860	1.52207	2.47108e-10
LOC_Os09g21460	1.52104	1.36363e-55
LOC_Os01g48810	1.52066	9.59005e-148
LOC_Os04g52580	1.52065	2.56677e-20
LOC_Os03g49430	1.52053	8.45245e-201
LOC_Os02g48122	1.51991	2.09693e-11
LOC_Os09g30070	1.51957	4.55141e-08
LOC_Os08g34890	1.51918	0.0035052
LOC_Os11g06820	1.51828	4.45265e-09
LOC_Os03g14710	1.51806	2.47442e-10
LOC_Os02g06530	1.5175	7.7176e-18
LOC_Os03g51140	1.51628	3.30858e-289
LOC_Os03g62370	1.51569	2.17898e-159
LOC_Os06g45070	1.51387	5.78413e-67
LOC_Os01g32670	1.51371	4.58698e-26
LOC_Os06g41060	1.51331	1.60584e-32
LOC_Os12g10670	1.51308	1.41292e-09
LOC_Os08g29530	1.51259	1.86803e-278
LOC_Os10g05200	1.5122	3.11715e-06
LOC_Os02g03700	1.51183	1.73179e-144
LOC_Os03g36080	1.51158	5.02811e-182
LOC_Os02g58300	1.51153	1.54318e-10
LOC_Os04g44120	1.51115	2.61358e-08
LOC_Os02g12350	1.51037	0.00372971
LOC_Os11g01836	1.50999	0.00477137
LOC_Os05g49800	1.50937	0
LOC_Os05g28730	1.50907	4.1048e-33
LOC_Os11g10770	1.50762	2.52686e-25
LOC_Os07g10660	1.50644	1.70723e-89
LOC_Os02g54010	1.50618	3.21817e-120
LOC_Os01g53940	1.50567	0.000316828
LOC_Os07g40710	1.50528	1.44825e-116
LOC_Os01g37210	1.50506	9.15596e-17
LOC_Os01g27730	1.50464	1.47799e-95
LOC_Os07g44190	1.50447	9.65995e-53
LOC_Os02g38050	1.50411	0
LOC_Os08g36150	1.50382	0
LOC_Os07g34598	1.50363	1.54376e-11
LOC_Os01g19740	1.50357	0
LOC_Os03g13740	1.50356	0.00807459
LOC_Os09g08480	1.5026	4.27607e-10
LOC_Os11g10040	1.5025	4.19041e-05
LOC_Os01g14090	1.50198	1.10356e-30
LOC_Os01g18880	1.50169	1.45807e-28
LOC_Os01g03650	1.50091	1.64521e-159
LOC_Os01g04040	1.49956	0.00625277
LOC_Os09g04720	1.49908	5.31821e-17
LOC_Os02g39880	1.49882	4.41493e-21
LOC_Os06g07490	1.49869	6.81683e-43
LOC_Os07g41260	1.49828	5.55947e-29
LOC_Os11g09474	1.49812	1.44219e-12
LOC_Os07g03810	1.49801	0.0018
LOC_Os03g38500	1.49646	4.03136e-94
LOC_Os10g14011	1.49576	8.79305e-23
LOC_Os08g01430	1.49465	7.18297e-26
LOC_Os02g55530	1.49405	4.63228e-64
LOC_Os04g24410	1.49146	0.0247789
LOC_Os11g04800	1.49115	0.0180248
LOC_Os05g33040	1.49088	3.60974e-32
LOC_Os12g32280	1.49076	1.20244e-94
LOC_Os01g55290	1.49017	1.3572e-60
LOC_Os06g12230	1.49013	1.92727e-42
LOC_Os07g41280	1.48924	1.23536e-183
LOC_Os04g54320	1.48784	6.26382e-38
LOC_Os07g46280	1.48767	1.22666e-43
LOC_Os05g07980	1.48759	0.00529068
LOC_Os12g38250	1.48753	0.000211149
LOC_Os02g38680	1.48745	4.11395e-11
LOC_Os07g44640	1.48707	1.30775e-08
LOC_Os03g28310	1.487	1.08445e-82
LOC_Os03g42600	1.48674	6.81693e-08
LOC_Os10g26850	1.48588	2.59038e-96
LOC_Os09g11160	1.48575	2.25173e-14
LOC_Os12g06610	1.48552	1.52756e-50
LOC_Os02g33020	1.48449	6.44059e-72
LOC_Os02g40784	1.4838	4.02304e-09
LOC_Os01g04290	1.48353	0.0338973
LOC_Os09g37590	1.48271	0.00105962
LOC_Os03g19510	1.48266	3.4094e-165
LOC_Os02g44300	1.48172	1.4851e-11
LOC_Os07g30690	1.48157	3.29586e-19
LOC_Os03g05720	1.48123	5.35514e-40
LOC_Os07g35370	1.48108	2.22441e-10
LOC_Os03g10780	1.48074	3.6043e-62
LOC_Os02g57440	1.48014	2.35681e-11
LOC_Os03g19490	1.47967	1.96383e-08
LOC_Os03g48260	1.47839	2.99008e-186
LOC_Os03g53170	1.47715	4.78073e-19
LOC_Os12g06340	1.47706	7.10304e-41
LOC_Os08g07790	1.47646	1.79226e-11
LOC_Os01g39840	1.47608	9.55131e-06
LOC_Os10g33990	1.47565	5.71816e-54
LOC_Os10g09850	1.47548	5.3329e-72
LOC_Os03g07850	1.47464	4.22162e-82
LOC_Os10g17454	1.47449	2.14831e-126
LOC_Os03g52940	1.47431	0.000573036
LOC_Os12g31350	1.47425	4.25387e-26
LOC_Os07g43370	1.47399	1.67565e-58
LOC_Os07g13520	1.47397	5.95029e-08
LOC_Os12g05740	1.47375	0.0180524
LOC_Os07g42380	1.47374	1.83014e-148
LOC_Os01g08780	1.47316	1.06333e-17
LOC_Os01g72780	1.47257	2.70927e-38
LOC_Os05g12808	1.47179	0.000297025
LOC_Os03g61560	1.47163	3.06771e-44
LOC_Os01g74540	1.47117	4.00793e-10
LOC_Os02g20930	1.47061	6.48166e-283
LOC_Os03g20640	1.4704	7.07693e-134
LOC_Os07g36420	1.47003	1.40721e-112
LOC_Os04g39060	1.46938	2.94173e-88
LOC_Os07g07550	1.46813	1.54562e-105
LOC_Os03g19980	1.46574	0.00166496
LOC_Os04g59000	1.46429	1.36389e-143
LOC_Os03g09060	1.46429	2.1632e-81
LOC_Os02g50350	1.46417	3.84097e-270
LOC_Os02g26700	1.46257	0
LOC_Os08g43550	1.4625	7.20601e-93
LOC_Os07g36950	1.46247	1.3113e-15
LOC_Os07g09675	1.46181	6.14349e-22
LOC_Os03g63720	1.46091	2.5851e-25
LOC_Os11g35410	1.46078	1.22837e-09
LOC_Os09g07764	1.46062	1.87149e-26
LOC_Os11g07200	1.4605	1.48247e-17
LOC_Os03g17730	1.46043	8.2876e-122
LOC_Os01g14420	1.45947	2.62377e-31
LOC_Os02g48110	1.45933	0
LOC_Os01g06600	1.45866	2.26192e-117
LOC_Os01g25720	1.45859	1.49326e-15
[truncated: 4,764 more rows]

## Sheet: 93-11_24vs0
Table S1. DEGs in N22 and 93-11 upon HS
LOC ID	log2FoldChange	P-adj
LOC_Os03g14180	12.3876	8.79151e-139
LOC_Os12g17804	12.19	4.47851e-24
LOC_Os06g47120	11.9614	3.54993e-23
LOC_Os09g03190	11.6349	6.33657e-22
LOC_Os08g07240	11.5576	1.20976e-21
LOC_Os08g12630	10.1983	1.09709e-16
LOC_Os08g25690	10.1692	1.40368e-16
LOC_Os11g13980	10.1598	3.20426e-22
LOC_Os10g23240	10.1098	2.50077e-16
LOC_Os06g36930	9.95648	8.09651e-16
LOC_Os07g47840	9.7854	2.30283e-30
LOC_Os01g65169	9.75062	4.01561e-15
LOC_Os10g38910	9.68155	3.30306e-08
LOC_Os02g26260	9.62811	5.42143e-20
LOC_Os01g64340	9.62631	1.35856e-14
LOC_Os01g04340	9.42941	6.85262e-55
LOC_Os12g28260	9.42079	5.71032e-14
LOC_Os04g51290	9.3586	9.05476e-14
LOC_Os02g39960	9.21928	2.80991e-13
LOC_Os10g32570	9.18172	4.39922e-13
LOC_Os04g27790	9.16622	4.80964e-13
LOC_Os05g01635	9.06459	9.24912e-13
LOC_Os08g43290	9.0469	1.17009e-12
LOC_Os07g46550	9.02211	1.5311e-12
LOC_Os08g45120	8.96762	4.84467e-13
LOC_Os04g57880	8.93654	3.43045e-09
LOC_Os04g16160	8.9358	2.24627e-12
LOC_Os01g65130	8.86582	4.33051e-12
LOC_Os12g07874	8.75217	1.04993e-11
LOC_Os01g47290	8.7457	5.72749e-39
LOC_Os11g01240	8.68509	1.61073e-11
LOC_Os06g09550	8.67574	1.80816e-11
LOC_Os01g74020	8.65978	7.88137e-17
LOC_Os07g30154	8.59233	3.43322e-11
LOC_Os02g17370	8.57369	7.96806e-11
LOC_Os08g03300	8.54998	4.24975e-11
LOC_Os02g57960	8.43515	1.26667e-10
LOC_Os09g33550	8.42384	2.52902e-10
LOC_Os12g33958	8.37903	2.26422e-10
LOC_Os06g40230	8.37454	2.12011e-10
LOC_Os07g13830	8.33396	2.05039e-10
LOC_Os04g01740	8.33235	0
LOC_Os04g36750	8.30864	0
LOC_Os08g13250	8.30154	2.62499e-10
LOC_Os04g06590	8.28939	1.12315e-93
LOC_Os06g41980	8.28108	1.50565e-14
LOC_Os05g45510	8.24654	5.36898e-10
LOC_Os03g04010	8.20012	5.56333e-10
LOC_Os06g47720	8.19495	1.05766e-20
LOC_Os04g40460	8.1925	5.69165e-10
LOC_Os11g02250	8.13641	1.05141e-09
LOC_Os02g09450	8.05663	3.58304e-09
LOC_Os03g18860	8.02796	2.18501e-09
LOC_Os01g53820	8.00847	1.05172e-19
LOC_Os03g14190	7.9661	7.06448e-09
LOC_Os11g19850	7.96497	3.43058e-09
LOC_Os03g26420	7.96043	3.03968e-09
LOC_Os01g36590	7.94673	4.35884e-09
LOC_Os01g16860	7.93151	6.93806e-09
LOC_Os11g03240	7.93077	4.3769e-09
LOC_Os05g05920	7.91335	4.41231e-09
LOC_Os12g31340	7.9015	4.66859e-09
LOC_Os05g03060	7.88539	6.90524e-09
LOC_Os10g25060	7.86545	2.08781e-05
LOC_Os09g03200	7.83811	5.96066e-30
LOC_Os04g55110	7.838	7.95404e-09
LOC_Os12g36420	7.81067	9.02371e-09
LOC_Os12g09070	7.77445	1.72231e-08
LOC_Os06g04990	7.76692	1.40703e-08
LOC_Os11g05240	7.76114	1.58705e-08
LOC_Os08g39130	7.74717	1.66324e-08
LOC_Os07g34570	7.74288	1.21507e-181
LOC_Os03g40710	7.73671	1.69804e-08
LOC_Os07g40986	7.71438	1.89412e-08
LOC_Os09g02540	7.70896	1.93584e-08
LOC_Os01g50290	7.66352	2.4249e-08
LOC_Os01g59450	7.64996	5.99139e-08
LOC_Os02g09410	7.64006	5.43216e-08
LOC_Os04g56250	7.61694	4.49016e-08
LOC_Os06g31090	7.60498	6.8821e-08
LOC_Os01g33770	7.59967	4.31332e-08
LOC_Os02g28870	7.59455	4.32199e-08
LOC_Os06g13990	7.57039	5.89879e-08
LOC_Os11g35540	7.56155	8.27906e-08
LOC_Os02g45225	7.53559	6.06247e-08
LOC_Os05g44930	7.53181	6.50569e-08
LOC_Os11g38150	7.52773	8.5872e-08
LOC_Os03g21500	7.51662	7.36238e-08
LOC_Os11g07250	7.46409	1.68217e-07
LOC_Os10g25565	7.45213	1.13047e-07
LOC_Os01g40760	7.44594	1.35607e-07
LOC_Os12g04200	7.39791	2.09129e-07
LOC_Os06g28050	7.39274	5.83678e-11
LOC_Os01g42190	7.38955	0
LOC_Os03g25120	7.3679	1.82221e-07
LOC_Os10g21490	7.36729	1.91623e-07
LOC_Os05g05510	7.36628	2.16178e-07
LOC_Os04g27800	7.36552	1.60641e-251
LOC_Os11g44820	7.35497	2.16178e-07
LOC_Os03g14254	7.34568	2.668e-08
LOC_Os03g17130	7.31124	3.58276e-07
LOC_Os06g27820	7.28716	4.12295e-07
LOC_Os04g40470	7.27047	1.34275e-15
LOC_Os07g36340	7.26531	3.81329e-07
LOC_Os01g01980	7.26102	4.7647e-07
LOC_Os05g49520	7.25	5.82936e-07
LOC_Os03g61650	7.21898	4.83002e-07
LOC_Os09g27550	7.21327	4.84515e-07
LOC_Os01g51740	7.20792	7.82915e-07
LOC_Os01g68290	7.18928	8.92042e-57
LOC_Os01g23770	7.17874	6.05814e-07
LOC_Os10g23230	7.17778	1.46727e-10
LOC_Os08g40840	7.17456	6.91532e-07
LOC_Os09g33555	7.16585	6.70616e-07
LOC_Os06g20060	7.14317	8.97918e-07
LOC_Os01g50259	7.12826	9.86031e-07
LOC_Os11g04680	7.1218	2.49683e-06
LOC_Os06g40070	7.11786	9.32934e-07
LOC_Os08g32400	7.1102	1.03017e-06
LOC_Os10g35660	7.09671	1.12168e-06
LOC_Os12g10850	7.08591	1.22177e-06
LOC_Os11g16500	7.06516	1.25198e-06
LOC_Os04g48250	7.03145	1.67107e-06
LOC_Os09g08890	7.02518	1.83418e-06
LOC_Os06g13310	7.0003	2.7936e-06
LOC_Os01g06400	6.98625	4.97553e-06
LOC_Os02g30200	6.9831	2.62254e-31
LOC_Os03g23940	6.98194	2.3856e-06
LOC_Os07g27330	6.97834	2.25018e-06
LOC_Os03g35750	6.94362	3.69003e-18
LOC_Os01g41310	6.92503	5.2135e-06
LOC_Os06g37550	6.91835	3.81263e-06
LOC_Os11g34460	6.89774	3.95351e-177
LOC_Os11g05170	6.88986	1.87532e-39
LOC_Os01g60720	6.88046	5.16337e-06
LOC_Os05g08430	6.87632	7.55306e-06
LOC_Os05g41490	6.87248	1.64014e-16
LOC_Os04g58310	6.86498	9.22204e-06
LOC_Os11g33380	6.85998	4.9246e-06
LOC_Os01g53220	6.85824	3.82508e-13
LOC_Os04g42260	6.85718	1.07512e-17
LOC_Os02g03870	6.8483	5.45435e-06
LOC_Os05g06380	6.83422	1.16047e-62
LOC_Os02g55400	6.82504	8.28712e-06
LOC_Os02g57965	6.81847	5.72305e-06
LOC_Os09g10200	6.81783	6.20095e-06
LOC_Os06g14710	6.80477	8.154e-06
LOC_Os04g45880	6.79971	2.95615e-13
LOC_Os03g53320	6.7902	7.52447e-06
LOC_Os01g04360	6.78862	0
LOC_Os12g37790	6.77311	7.83641e-06
LOC_Os01g11020	6.7478	2.15437e-05
LOC_Os08g30780	6.73081	9.90455e-06
LOC_Os09g26000	6.70996	1.8923e-05
LOC_Os06g02110	6.70845	1.41679e-05
LOC_Os01g62690	6.69982	1.27683e-05
LOC_Os03g12570	6.69058	3.68856e-05
LOC_Os10g27310	6.68677	1.30328e-05
LOC_Os03g08580	6.6812	0
LOC_Os01g04370	6.68074	0
LOC_Os09g31019	6.66959	1.48662e-05
LOC_Os01g28940	6.66899	2.87189e-12
LOC_Os05g51810	6.656	1.81827e-05
LOC_Os04g17230	6.65195	1.57512e-05
LOC_Os07g27370	6.63873	2.00593e-05
LOC_Os06g09920	6.62703	1.85833e-05
LOC_Os06g33490	6.62651	1.7902e-05
LOC_Os03g05120	6.61457	2.33422e-05
LOC_Os12g31000	6.60178	0.000118353
LOC_Os12g35330	6.60093	2.14446e-05
LOC_Os03g39870	6.60067	2.26133e-05
LOC_Os01g50280	6.59535	5.9372e-05
LOC_Os03g02050	6.57317	4.43005e-49
LOC_Os11g09590	6.56799	2.40723e-05
LOC_Os02g52630	6.55928	4.40141e-05
LOC_Os04g56950	6.55209	3.52956e-05
LOC_Os08g38370	6.54317	3.40213e-05
LOC_Os11g38200	6.54244	3.72027e-05
LOC_Os12g05720	6.54183	3.06526e-05
LOC_Os03g55660	6.53971	0.000516
LOC_Os05g24890	6.52778	3.37065e-05
LOC_Os09g32410	6.52585	4.37784e-05
LOC_Os03g12850	6.52532	4.33493e-05
LOC_Os06g33700	6.51847	4.65777e-05
LOC_Os08g38450	6.50779	3.46974e-05
LOC_Os01g57270	6.49562	4.67479e-05
LOC_Os09g38870	6.49259	4.11584e-05
LOC_Os01g07480	6.48836	2.51808e-08
LOC_Os03g55210	6.48433	1.86562e-11
LOC_Os06g12370	6.48331	0
LOC_Os03g04080	6.47986	5.04426e-69
LOC_Os12g18510	6.47831	4.37784e-05
LOC_Os08g40540	6.46627	5.65138e-05
LOC_Os07g11100	6.46446	4.25553e-05
LOC_Os03g52570	6.46118	4.52338e-05
LOC_Os07g16330	6.44577	5.56328e-05
LOC_Os01g42160	6.44099	6.06718e-05
LOC_Os11g42430	6.44006	7.3308e-05
LOC_Os02g20700	6.4355	5.66093e-05
LOC_Os02g27790	6.43394	0.000178726
LOC_Os01g11130	6.43389	6.62933e-05
LOC_Os08g45230	6.43045	6.0885e-05
LOC_Os05g06250	6.42704	0.000189081
LOC_Os05g25220	6.40792	6.14015e-05
LOC_Os04g45120	6.40768	0.000131951
LOC_Os01g43372	6.40304	1.42693e-47
LOC_Os11g20370	6.39162	6.36703e-05
LOC_Os12g16770	6.3911	0.000118313
LOC_Os12g40140	6.37788	9.57771e-05
LOC_Os02g06130	6.3702	7.50799e-05
LOC_Os03g06210	6.37017	0.000113614
LOC_Os06g08310	6.36815	1.49676e-14
LOC_Os11g02940	6.368	0.000125438
LOC_Os04g42680	6.35714	0.000117392
LOC_Os05g25560	6.35586	8.42349e-05
LOC_Os03g62830	6.35544	0.000102294
LOC_Os02g38940	6.34048	9.47847e-05
LOC_Os09g31380	6.33477	3.09963e-114
LOC_Os01g03170	6.32372	0.000104508
LOC_Os02g32590	6.30349	0
LOC_Os11g23000	6.29155	0.00014666
LOC_Os03g49132	6.27534	0.000243262
LOC_Os02g44470	6.27389	0.00018294
LOC_Os01g46850	6.26055	0.000169919
LOC_Os04g26260	6.23683	0.000140797
LOC_Os04g57940	6.21197	2.34875e-16
LOC_Os05g08380	6.2084	0.000162101
LOC_Os10g25590	6.20144	0.000281925
LOC_Os08g14180	6.19991	0.000172725
LOC_Os03g47160	6.19761	0.000180566
LOC_Os01g16920	6.19398	0.000191488
LOC_Os04g32430	6.18405	0.000198976
LOC_Os06g42680	6.18136	0.000218152
LOC_Os03g14720	6.17792	0.000261234
LOC_Os08g09790	6.17173	0.000205286
LOC_Os08g07550	6.17033	2.53567e-07
LOC_Os08g22389	6.1664	3.87148e-25
LOC_Os01g19380	6.16502	0.000218801
LOC_Os02g15430	6.16203	0.000250273
LOC_Os04g33870	6.14437	0.000251017
LOC_Os02g42640	6.13889	0.000285894
LOC_Os05g03130	6.13514	0.000261194
LOC_Os07g09070	6.11858	0.000411041
LOC_Os11g04400	6.11355	0.000345468
LOC_Os05g01370	6.10189	0.000395053
LOC_Os05g30020	6.09404	0.000300026
LOC_Os01g37370	6.08445	0.000350668
LOC_Os01g44180	6.08197	6.83911e-10
LOC_Os04g13430	6.07787	0.000403114
LOC_Os04g49970	6.07522	0.000335759
LOC_Os04g33115	6.07234	0.000384184
LOC_Os03g43060	6.07206	0.000379525
LOC_Os08g39470	6.06338	0.000349655
LOC_Os08g37640	6.06178	0.000686798
LOC_Os03g37140	6.06157	0.00036286
LOC_Os06g45180	6.05715	0.000445185
LOC_Os07g45480	6.05435	0.000547421
LOC_Os01g57920	6.05139	0.000398291
LOC_Os01g06430	6.04064	0.00187503
LOC_Os09g02770	6.0314	1.53938e-138
LOC_Os01g24080	6.02738	0.000598298
LOC_Os01g04380	6.01611	1.00324e-36
LOC_Os11g14120	6.01603	0.000483824
LOC_Os01g50622	6.01538	0
LOC_Os10g02750	6.0116	0.000467748
LOC_Os05g05580	6.00411	0.000441203
LOC_Os11g11430	6.00411	0.000441203
LOC_Os05g12330	6.00148	0.000445261
LOC_Os08g05310	5.99968	0.000551984
LOC_Os06g44640	5.98813	0.000620483
LOC_Os05g49210	5.98328	0.000526595
LOC_Os08g35980	5.97792	0.000495505
LOC_Os01g35330	5.9763	0.000715424
LOC_Os04g59210	5.97524	7.87929e-23
LOC_Os11g14240	5.97103	0.000529197
LOC_Os02g39384	5.95107	0.000928535
LOC_Os01g37180	5.94806	0.000755772
LOC_Os01g53030	5.94639	0.00102541
LOC_Os01g08860	5.94245	0
LOC_Os03g55810	5.94179	0.0011486
LOC_Os03g22990	5.94034	0.000720744
LOC_Os04g35340	5.93995	0.000671523
LOC_Os06g34400	5.93888	1.30585e-11
LOC_Os03g61550	5.92214	0.000709897
LOC_Os06g22860	5.91088	0.00083876
LOC_Os03g16020	5.91038	0
LOC_Os03g17280	5.90824	0.000911941
LOC_Os01g44260	5.90376	0.000927251
LOC_Os12g21740	5.90253	0.000780022
LOC_Os07g23770	5.89119	0.000767511
LOC_Os05g04870	5.89043	0.00113421
LOC_Os02g01870	5.89017	0.000969493
LOC_Os08g24880	5.88554	0.000871435
LOC_Os09g28710	5.88518	0.000947615
LOC_Os03g60470	5.88226	0.00087803
LOC_Os04g57750	5.87196	0.000852603
LOC_Os05g16920	5.8701	0.00140999
LOC_Os02g57000	5.86038	0.00096263
LOC_Os05g40590	5.8403	0.00102539
LOC_Os07g08270	5.83907	0.000958834
LOC_Os07g25490	5.8361	0.000998859
LOC_Os08g08250	5.82508	0.00108213
LOC_Os07g03090	5.82252	0.00100883
LOC_Os07g10870	5.82252	0.00100883
LOC_Os06g47110	5.81378	0.00133599
LOC_Os10g39610	5.80899	2.76956e-12
LOC_Os08g09720	5.80323	0.00109713
LOC_Os03g43820	5.79776	0.000137458
LOC_Os06g20070	5.79586	0.0011977
LOC_Os02g34260	5.79454	4.60301e-11
LOC_Os05g14500	5.79227	0.00149741
LOC_Os08g43740	5.79227	0.00149741
LOC_Os01g11660	5.78323	0.00134193
LOC_Os03g16920	5.78126	0
LOC_Os03g55230	5.77361	2.6167e-26
LOC_Os07g33420	5.77317	0.00785201
LOC_Os02g05820	5.77122	3.82526e-08
LOC_Os11g09418	5.77089	0.00130691
LOC_Os05g06130	5.76825	0.00131481
LOC_Os11g19880	5.75526	0.00780793
LOC_Os01g20800	5.75312	0.00140919
LOC_Os03g24640	5.74896	0.0085822
LOC_Os04g32160	5.74896	0.0085822
LOC_Os07g25740	5.74165	0.00245881
LOC_Os03g59152	5.74008	0.00144422
LOC_Os02g28680	5.73556	0.00816601
LOC_Os07g15920	5.72808	0.000196354
LOC_Os08g39640	5.72784	0.00177172
LOC_Os02g46740	5.72113	1.12285e-10
LOC_Os03g15990	5.71848	0.00220153
LOC_Os03g05940	5.71741	0.00177876
LOC_Os12g34054	5.70571	0.00947893
LOC_Os04g28860	5.70118	0.00184398
LOC_Os03g04780	5.70086	0.00254108
LOC_Os04g13170	5.68951	0.00254976
LOC_Os05g08000	5.67464	0.0021915
LOC_Os02g24340	5.66707	0.00236971
LOC_Os01g04005	5.66667	0.00258137
LOC_Os08g09630	5.66367	0.00217226
LOC_Os11g41570	5.66316	0.00206903
LOC_Os08g39580	5.66177	0.00224443
LOC_Os04g52930	5.6612	0.0130478
LOC_Os03g61980	5.66113	2.79181e-10
LOC_Os11g31060	5.64748	0
LOC_Os11g35120	5.64354	0.00335376
LOC_Os01g41740	5.63749	0.0106015
LOC_Os02g01160	5.63412	0.00305954
LOC_Os02g10450	5.63255	0.00275138
LOC_Os08g32550	5.62766	0.00278181
LOC_Os07g26960	5.62644	0.0109922
LOC_Os11g38250	5.62444	5.50918e-10
LOC_Os02g53400	5.62202	1.23004e-07
LOC_Os11g01580	5.61325	0.00261026
LOC_Os10g40300	5.6078	0.00272758
LOC_Os08g09280	5.60595	0.0033841
LOC_Os06g37710	5.60491	0.00424488
LOC_Os11g20100	5.60488	0.0127463
LOC_Os02g58370	5.59666	0.00472868
LOC_Os01g54515	5.59492	0.00391856
LOC_Os03g42790	5.5863	5.47898e-10
LOC_Os05g41270	5.57234	0.00305654
LOC_Os10g32080	5.56174	0.00411319
LOC_Os08g29510	5.56123	0.0136529
LOC_Os06g49240	5.55906	0.00303689
LOC_Os01g68210	5.53713	0.00406705
LOC_Os11g06070	5.53662	0.00416349
LOC_Os11g16710	5.53428	0.00366833
LOC_Os01g08800	5.52596	0.00341408
LOC_Os05g38280	5.52582	6.48421e-28
LOC_Os10g22180	5.52436	0.00362064
LOC_Os11g35840	5.5112	0.00360167
LOC_Os09g15540	5.51058	0.00417777
LOC_Os01g61960	5.50869	0.00589162
LOC_Os10g03930	5.50698	0.0154614
LOC_Os12g18570	5.49739	0.00369636
LOC_Os04g56080	5.49686	0.00553044
LOC_Os08g41580	5.4959	0.0158119
LOC_Os11g29980	5.4923	0.00483692
LOC_Os10g21400	5.48666	0.00435001
LOC_Os01g08350	5.48274	3.67131e-11
LOC_Os01g42350	5.47453	0.0188203
LOC_Os10g33410	5.47356	0.0165838
LOC_Os05g12460	5.46878	0.00453538
LOC_Os01g10760	5.46718	0.0044039
LOC_Os07g10370	5.46455	0.0049955
LOC_Os06g13850	5.46171	0.00437913
LOC_Os08g41610	5.46045	0.000185666
LOC_Os08g44780	5.4506	2.79548e-07
LOC_Os03g16030	5.44961	0
LOC_Os03g61610	5.44741	0.00441008
LOC_Os10g41696	5.44687	0.00487892
LOC_Os02g38930	5.44576	0.00471794
LOC_Os11g20239	5.43966	0.00505
LOC_Os05g13300	5.43101	0.0190488
LOC_Os08g35180	5.42731	0.00629124
LOC_Os08g39530	5.42509	0.00570452
LOC_Os08g34470	5.42047	0.019059
LOC_Os07g44000	5.41839	0.00514762
LOC_Os05g48880	5.40233	0.00998567
LOC_Os12g40350	5.39819	4.26083e-05
LOC_Os08g42770	5.3928	0.00688249
LOC_Os07g09100	5.3918	0.00870048
LOC_Os10g42270	5.38731	0.0234706
LOC_Os04g50880	5.38336	0.0219965
LOC_Os02g14540	5.37894	0.00585219
LOC_Os06g28550	5.37197	0.00594709
LOC_Os04g31720	5.36962	0.00625538
LOC_Os12g34045	5.35873	0.0124527
LOC_Os08g32560	5.358	6.8979e-07
LOC_Os11g01400	5.35793	0.00654452
LOC_Os01g39670	5.35498	0.00100959
LOC_Os04g24804	5.35492	0.00691297
LOC_Os01g06882	5.35469	0.0096444
LOC_Os09g32310	5.35033	0.0232398
LOC_Os04g52220	5.33525	0.028343
LOC_Os03g06960	5.33471	0.0267508
LOC_Os05g18870	5.33306	0.0243876
LOC_Os01g64290	5.3306	0.00734875
LOC_Os03g28090	5.32701	0.0069386
LOC_Os02g15150	5.31797	0.00717636
LOC_Os11g04190	5.31636	0.0241932
LOC_Os04g45080	5.3149	0.00796892
LOC_Os08g41120	5.30527	0.00810907
LOC_Os06g22980	5.30061	2.56049e-08
LOC_Os08g32330	5.29505	0.0252907
LOC_Os06g50140	5.29418	1.21413e-21
LOC_Os06g37590	5.2905	0.0268913
LOC_Os05g39220	5.29048	0.0252596
LOC_Os08g02450	5.27977	3.84511e-64
LOC_Os03g53400	5.27603	0
LOC_Os05g14950	5.27505	0.027372
LOC_Os05g16000	5.26626	0.00874414
LOC_Os01g13560	5.26125	0.00846632
LOC_Os06g41040	5.25475	1.20528e-09
LOC_Os05g45530	5.25009	0.0111415
LOC_Os06g22925	5.24996	0.0279166
LOC_Os09g35750	5.24996	0.0279166
LOC_Os12g05620	5.24715	0.0135338
LOC_Os11g06310	5.24551	0.0101761
LOC_Os12g40320	5.24068	0.0302121
LOC_Os03g11690	5.23905	5.4538e-08
LOC_Os08g23960	5.23538	0.0287372
LOC_Os08g38470	5.2331	0.0115208
LOC_Os01g59680	5.23026	0.0137415
LOC_Os07g07400	5.22947	0.0102149
LOC_Os03g61150	5.22812	5.39312e-162
LOC_Os04g57170	5.22427	0.00966804
LOC_Os06g04980	5.22024	0.0304178
LOC_Os07g08450	5.21652	0.0100804
LOC_Os11g32210	5.2159	0.0127114
LOC_Os09g08550	5.21132	0.0113368
LOC_Os02g03310	5.21042	1.08751e-09
LOC_Os02g45700	5.21019	0.0315779
LOC_Os03g55670	5.2056	0
LOC_Os03g44630	5.20405	2.15797e-09
LOC_Os11g30210	5.20147	7.66085e-07
LOC_Os03g58364	5.19956	0.010654
LOC_Os08g24840	5.1976	0.0105135
LOC_Os06g46780	5.1915	0.0142054
LOC_Os01g03670	5.19034	0.0111431
LOC_Os08g32930	5.18998	0
LOC_Os07g12610	5.18919	4.02707e-05
LOC_Os01g60710	5.18771	0.0110632
LOC_Os08g43070	5.18505	0.0112746
LOC_Os09g32360	5.18439	5.39498e-39
LOC_Os01g64850	5.18381	0.0122322
LOC_Os08g42320	5.17367	0.00196778
LOC_Os03g31360	5.17177	0.0123938
LOC_Os11g47980	5.16663	9.81854e-221
LOC_Os03g42520	5.16551	7.66943e-09
LOC_Os12g08360	5.16002	0.0359055
LOC_Os11g05470	5.1599	2.13393e-10
LOC_Os03g44980	5.15623	0.011842
LOC_Os01g51400	5.15527	0.0349058
LOC_Os02g21220	5.15527	0.0349058
LOC_Os05g20320	5.15437	0.0354763
LOC_Os07g43604	5.14603	9.34703e-113
LOC_Os03g37820	5.14488	0.0164802
LOC_Os01g21050	5.14212	0.0165788
LOC_Os08g36910	5.14077	6.95487e-05
LOC_Os01g57400	5.14061	0.0127511
LOC_Os06g20080	5.14053	0.017673
LOC_Os09g27930	5.13816	4.14537e-07
LOC_Os11g02240	5.13718	0
LOC_Os02g10300	5.13468	0.0393476
LOC_Os12g30500	5.12884	0.0166981
LOC_Os02g38010	5.12511	2.62041e-10
LOC_Os02g57520	5.11455	0.0159515
LOC_Os08g42520	5.11253	6.48779e-06
LOC_Os09g27620	5.1107	0.00432483
LOC_Os10g32670	5.10735	0.0151321
LOC_Os05g11700	5.10523	2.63273e-14
LOC_Os03g21010	5.09827	0.0145815
LOC_Os12g17710	5.0917	0.0173101
LOC_Os01g22670	5.09156	0.0419105
LOC_Os03g61230	5.09112	0.0403123
LOC_Os01g51810	5.08572	1.89396e-10
LOC_Os11g09979	5.08562	0.0411694
LOC_Os05g49950	5.08483	0.0146407
LOC_Os11g34700	5.0844	6.66103e-23
LOC_Os02g58660	5.08366	0.0404478
LOC_Os11g32890	5.08089	3.25006e-300
LOC_Os02g44850	5.08054	0.0433788
LOC_Os02g01300	5.07986	0.0152475
LOC_Os01g04210	5.07892	1.5543e-44
LOC_Os08g27060	5.07701	0.015026
LOC_Os11g46230	5.07701	0.015026
LOC_Os04g30750	5.07676	0.0415648
LOC_Os10g28540	5.07676	0.0415648
LOC_Os12g24020	5.07558	0
LOC_Os08g41489	5.07503	0.00325359
LOC_Os12g23170	5.07381	0.0420624
LOC_Os08g25830	5.07263	0.0410992
LOC_Os10g09090	5.07245	0.0429354
LOC_Os12g34096	5.07129	0.0155362
LOC_Os11g02850	5.06758	6.61906e-06
LOC_Os04g54860	5.06549	0.0176795
LOC_Os06g02640	5.06044	0.00253931
LOC_Os05g07720	5.05906	0.0490293
LOC_Os03g50920	5.0541	0.0451068
LOC_Os06g11720	5.05049	0.000191254
LOC_Os02g41530	5.04953	0.0183032
LOC_Os06g45870	5.0466	1.50815e-05
LOC_Os10g31510	5.04578	0.0473145
LOC_Os06g14210	5.04265	0.0457819
LOC_Os03g11190	5.03793	0.0183525
LOC_Os07g09860	5.03425	0.0187863
LOC_Os09g33700	5.03334	0.0197135
LOC_Os12g14939	5.03132	0.0195405
LOC_Os02g17930	5.03128	0.0459609
LOC_Os08g41560	5.02839	0.0206471
LOC_Os06g35574	5.02499	1.09275e-05
LOC_Os03g18250	5.01792	0.0181017
LOC_Os03g51620	5.01684	0.0222843
LOC_Os08g31870	5.01462	0.0462676
LOC_Os02g33850	5.01373	8.93771e-06
LOC_Os11g01360	5.00832	0.0470426
LOC_Os01g38520	5.00672	0.0187509
LOC_Os03g62290	5.00411	0.0481279
LOC_Os11g38230	4.99846	0.0190764
LOC_Os01g05600	4.99762	0.0490963
LOC_Os03g54210	4.99619	0.0199705
LOC_Os10g35160	4.99619	0.0199705
LOC_Os05g03840	4.99543	0.0198929
LOC_Os10g08474	4.9914	0
LOC_Os07g13180	4.99081	0.0236897
LOC_Os01g05450	4.98709	0.0203536
LOC_Os07g32550	4.97187	1.18554e-06
LOC_Os10g05580	4.96254	0.0222342
LOC_Os06g02040	4.9571	0.0219248
LOC_Os04g47790	4.95637	0.0234404
LOC_Os12g29390	4.95637	0.0234404
LOC_Os06g16150	4.9536	3.98478e-53
LOC_Os09g31486	4.95111	0
LOC_Os03g62410	4.94853	0.0223122
LOC_Os09g27910	4.94853	0.0223122
LOC_Os05g39250	4.9451	0
LOC_Os02g18190	4.9431	0.02452
LOC_Os05g06940	4.94151	0.0257633
LOC_Os05g33140	4.94012	6.18459e-07
LOC_Os07g45130	4.93993	0.0232888
LOC_Os02g39590	4.93982	2.25018e-06
LOC_Os06g42690	4.93503	0.0347546
LOC_Os03g56781	4.93127	0.0249921
LOC_Os07g44760	4.92494	0.0234398
LOC_Os03g37770	4.91857	0.0243263
LOC_Os12g21690	4.90977	0.0250944
LOC_Os01g50300	4.90431	7.97949e-07
LOC_Os10g29495	4.90012	0.00158201
LOC_Os03g31240	4.89225	0.0330695
LOC_Os08g15322	4.88962	0.0285465
LOC_Os01g65840	4.88779	6.29607e-08
LOC_Os05g40620	4.88711	0.0271477
LOC_Os06g04440	4.88384	0.0271399
LOC_Os11g47620	4.88314	0.0307672
LOC_Os01g39070	4.87991	0.000871944
LOC_Os04g45350	4.86748	0.0346386
LOC_Os10g03900	4.85664	0.0286673
LOC_Os03g48870	4.8558	0.0289084
LOC_Os09g32370	4.85079	0.0330214
LOC_Os10g18150	4.84418	2.212e-20
LOC_Os05g30200	4.83835	0.0473521
LOC_Os01g65150	4.83804	6.42801e-09
LOC_Os02g48140	4.83006	8.18821e-101
LOC_Os08g23280	4.82344	2.48116e-15
LOC_Os01g01400	4.823	3.23501e-21
LOC_Os04g13460	4.82112	0.035102
LOC_Os09g23725	4.82112	0.035102
LOC_Os05g12270	4.81014	0.034061
LOC_Os05g12280	4.80913	0.0354686
LOC_Os12g14540	4.80268	3.62861e-14
LOC_Os12g07940	4.80185	0.00533265
LOC_Os07g23485	4.79866	1.24711e-06
LOC_Os09g29880	4.79807	0.0357
LOC_Os04g17590	4.79367	0.0342988
LOC_Os11g42050	4.79245	0.0398656
LOC_Os01g48410	4.79104	0.0335593
LOC_Os09g27040	4.78717	0
LOC_Os02g54690	4.78406	0.0340251
LOC_Os01g46230	4.78324	6.26172e-06
LOC_Os11g01250	4.77973	0.0476474
LOC_Os01g09665	4.77834	1.06958e-11
LOC_Os11g12650	4.77797	1.12965e-144
LOC_Os11g45170	4.77706	0.0371683
LOC_Os03g12820	4.77704	0
LOC_Os04g09604	4.77494	1.07632e-10
LOC_Os02g33410	4.76825	0.0354928
LOC_Os10g36830	4.76825	0.0354928
LOC_Os12g10660	4.76189	9.86571e-61
LOC_Os06g07060	4.7601	0.0469695
LOC_Os08g19160	4.75492	0.0369446
LOC_Os02g09760	4.75135	0.0371965
LOC_Os11g22800	4.74503	0.0395113
LOC_Os01g28570	4.74406	0.0415652
LOC_Os06g30960	4.74145	0.0390751
LOC_Os06g47480	4.72309	0.000902004
LOC_Os02g09800	4.72224	1.1547e-17
LOC_Os08g41240	4.71427	0.00176913
LOC_Os05g50690	4.71421	9.17238e-05
LOC_Os08g29740	4.71226	0.041259
LOC_Os10g03855	4.70697	9.52493e-05
LOC_Os03g11370	4.70553	0.000123027
LOC_Os11g27799	4.70205	4.12247e-20
LOC_Os11g42360	4.70068	8.31828e-05
LOC_Os07g41420	4.6921	2.1477e-26
LOC_Os08g09600	4.69073	1.15533e-29
LOC_Os05g48180	4.68722	0.0450781
LOC_Os01g41780	4.6816	0.0478732
LOC_Os02g57090	4.68025	0.00157451
LOC_Os10g03560	4.67409	0.044351
LOC_Os11g13580	4.6674	0.049351
LOC_Os02g26160	4.66356	1.30353e-15
LOC_Os03g09300	4.64927	0.0495721
LOC_Os03g14050	4.64825	0
LOC_Os05g31670	4.64622	4.78147e-98
LOC_Os03g11020	4.64579	1.17495e-11
LOC_Os06g44240	4.63971	0.000585393
LOC_Os08g39040	4.63552	6.63482e-15
LOC_Os10g26510	4.63127	3.56745e-07
LOC_Os01g03300	4.61939	0.000172263
LOC_Os01g71800	4.61546	0.00197295
LOC_Os03g18190	4.6127	0.000357331
LOC_Os04g58070	4.61185	1.34288e-37
LOC_Os04g40140	4.60689	9.12165e-246
LOC_Os05g08010	4.6057	4.0971e-14
LOC_Os09g37640	4.59944	0.0203084
LOC_Os04g42240	4.58579	4.55284e-09
LOC_Os09g07620	4.58083	2.11418e-05
LOC_Os12g33230	4.55633	1.9787e-05
LOC_Os02g32940	4.53079	9.55196e-12
LOC_Os09g09450	4.52758	0.00257711
LOC_Os03g62770	4.51967	0.0143133
LOC_Os03g47620	4.51531	5.44049e-07
LOC_Os06g09960	4.5127	1.11457e-13
LOC_Os12g34014	4.51104	1.95642e-10
LOC_Os06g20260	4.50981	3.44019e-05
LOC_Os11g05640	4.50425	8.30838e-07
LOC_Os05g50330	4.49636	2.41169e-05
LOC_Os09g34990	4.49446	3.24627e-14
LOC_Os04g30920	4.49332	4.50901e-16
LOC_Os03g56600	4.49314	2.49992e-18
LOC_Os12g14930	4.49116	5.87256e-05
LOC_Os01g04324	4.48712	0.0159677
LOC_Os11g37330	4.48644	1.5218e-20
LOC_Os01g01115	4.47456	3.57755e-37
LOC_Os10g30180	4.4713	0.0162749
LOC_Os05g23830	4.47109	0.000388995
LOC_Os09g11480	4.46956	2.49705e-09
LOC_Os04g37570	4.46879	2.52484e-55
LOC_Os06g27910	4.46392	1.92685e-41
LOC_Os08g37456	4.44817	0.000401635
LOC_Os04g49480	4.44622	0.0188991
LOC_Os09g15800	4.44363	3.37634e-14
LOC_Os02g34250	4.44045	1.21471e-07
LOC_Os08g41030	4.4399	0.00560577
LOC_Os05g26032	4.4245	0.00038314
LOC_Os03g17510	4.42346	1.31219e-25
LOC_Os11g38190	4.41317	0.00504241
LOC_Os04g10180	4.40601	5.73064e-12
LOC_Os08g31980	4.40368	5.1519e-65
LOC_Os06g24990	4.40084	0
LOC_Os04g37650	4.39537	2.59261e-07
LOC_Os03g56590	4.39226	1.2564e-122
LOC_Os07g05960	4.3909	6.3498e-85
LOC_Os01g31860	4.38833	1.02486e-09
LOC_Os06g40570	4.38782	0.0178596
LOC_Os04g39250	4.38453	0.000586728
LOC_Os01g06440	4.36674	6.99524e-05
LOC_Os03g15960	4.36088	0
LOC_Os01g10090	4.35252	5.06048e-06
LOC_Os01g12660	4.34803	3.55631e-16
LOC_Os03g53340	4.33985	4.10964e-217
LOC_Os07g09814	4.3394	1.94646e-11
LOC_Os02g44480	4.32656	9.67302e-08
LOC_Os12g08140	4.32651	0.000183073
LOC_Os04g14690	4.32315	4.80503e-86
LOC_Os02g12370	4.31891	0.0051951
LOC_Os07g04410	4.31847	0.000655559
LOC_Os07g42354	4.30536	1.23882e-67
LOC_Os04g52550	4.30523	2.59727e-31
LOC_Os07g48040	4.3052	1.49088e-56
LOC_Os02g09640	4.3038	0.000303887
LOC_Os06g48355	4.2991	5.39879e-06
LOC_Os06g25010	4.29827	0
LOC_Os07g44430	4.29762	6.77434e-05
LOC_Os12g41890	4.29524	2.17059e-16
LOC_Os02g08330	4.29509	6.30053e-122
LOC_Os04g58770	4.29346	0.000948209
LOC_Os08g39030	4.29314	7.53998e-06
LOC_Os08g05820	4.28869	2.48088e-06
LOC_Os06g22970	4.27879	2.71377e-07
LOC_Os02g54590	4.27101	4.85053e-18
LOC_Os04g49450	4.2589	5.79778e-177
LOC_Os11g19840	4.25563	1.29469e-16
LOC_Os12g01420	4.2527	3.4883e-05
LOC_Os09g32210	4.24841	1.38139e-51
LOC_Os11g01410	4.2469	3.97254e-18
LOC_Os12g34012	4.24613	5.2254e-06
LOC_Os11g39680	4.24565	0.0295606
LOC_Os08g37630	4.2454	2.96741e-181
LOC_Os02g41840	4.23823	7.97839e-161
LOC_Os12g39360	4.23493	0
LOC_Os08g03620	4.22403	2.68116e-11
LOC_Os07g25510	4.22096	0.0333826
LOC_Os03g49160	4.21895	0.00103848
LOC_Os01g53650	4.21461	0.00831599
LOC_Os09g36870	4.20234	0.000715867
LOC_Os07g42750	4.20131	2.56386e-102
LOC_Os03g58180	4.19654	2.43938e-21
LOC_Os05g33554	4.19006	0.0183637
LOC_Os03g20290	4.18895	0.0342755
LOC_Os10g05088	4.18381	2.31002e-11
LOC_Os02g55890	4.17864	4.70672e-105
LOC_Os02g50220	4.17779	1.28829e-14
LOC_Os07g36960	4.17607	3.24028e-06
LOC_Os04g20600	4.16943	0.0363472
LOC_Os06g48310	4.1688	0.000115043
LOC_Os08g19680	4.16752	5.12626e-06
LOC_Os06g12360	4.16507	0.00152935
LOC_Os01g15510	4.15818	0.00209675
LOC_Os03g60560	4.15144	0
LOC_Os04g36710	4.14543	0.00196739
LOC_Os10g39830	4.14423	4.8713e-12
LOC_Os06g16630	4.14302	8.01342e-05
LOC_Os03g02939	4.13932	0.000407991
LOC_Os03g18870	4.11972	0
LOC_Os03g16450	4.11647	0.00253597
LOC_Os07g10400	4.11383	3.8133e-13
LOC_Os06g08920	4.10764	0.0127747
LOC_Os04g32090	4.10625	8.73337e-45
LOC_Os08g23130	4.10587	0.000441095
LOC_Os11g06110	4.10406	1.39486e-06
LOC_Os03g46770	4.10313	1.84134e-274
LOC_Os05g47480	4.10123	0.00014573
LOC_Os03g58790	4.09907	0
LOC_Os11g39840	4.09447	0.00247449
LOC_Os01g08120	4.09285	1.43048e-17
LOC_Os02g46473	4.09045	7.80363e-78
LOC_Os09g04160	4.08958	3.38368e-137
LOC_Os10g27470	4.08535	4.93035e-24
LOC_Os02g35347	4.08491	0.000470111
LOC_Os10g32680	4.07985	0
LOC_Os06g10290	4.07637	0.0455946
LOC_Os12g42840	4.07506	1.12095e-08
LOC_Os05g05730	4.07122	2.45962e-14
LOC_Os08g18974	4.06717	6.77774e-23
LOC_Os09g16160	4.06481	0.000742055
LOC_Os07g45210	4.06456	0.000647454
LOC_Os12g33946	4.06157	3.15302e-18
LOC_Os01g43620	4.05924	0.0118321
LOC_Os05g37060	4.05823	1.93244e-09
LOC_Os12g01230	4.05594	2.31375e-05
LOC_Os12g02210	4.05248	1.06908e-10
LOC_Os01g34010	4.05225	3.57551e-27
LOC_Os02g34940	4.04824	1.83237e-24
LOC_Os05g49740	4.04802	5.77133e-09
LOC_Os12g33956	4.04745	1.55967e-15
LOC_Os03g25510	4.04496	0.0472238
LOC_Os07g07520	4.04028	1.70073e-67
LOC_Os04g16866	4.02461	0.00216433
LOC_Os12g33962	4.02151	9.4963e-06
LOC_Os02g55190	4.01092	0.00226194
LOC_Os03g07180	4.00699	2.75565e-12
LOC_Os04g58980	4.00649	0.0415652
LOC_Os05g08400	4.00343	3.95825e-05
LOC_Os08g29340	4.00306	0.000767205
LOC_Os11g08200	4.00263	1.19678e-09
LOC_Os08g30014	4.00136	0.000413214
LOC_Os10g03910	3.99759	0.0320281
LOC_Os05g04540	3.9955	1.8613e-20
LOC_Os01g63920	3.99025	0.002977
LOC_Os03g51550	3.9854	1.1918e-45
LOC_Os11g10590	3.98452	1.51998e-12
LOC_Os10g36190	3.97124	7.48465e-11
LOC_Os06g46550	3.96851	0.00017266
LOC_Os02g04340	3.96557	5.2644e-08
LOC_Os12g44070	3.96522	0.00337622
LOC_Os01g14926	3.96408	0.00251983
LOC_Os03g16874	3.96167	2.95543e-182
LOC_Os12g38790	3.96147	0.000569042
LOC_Os10g29220	3.95942	8.47438e-45
LOC_Os03g11030	3.95713	0.00017266
LOC_Os01g66440	3.95707	0.00186745
LOC_Os11g40590	3.95599	6.3804e-117
LOC_Os08g44550	3.94877	0.00112184
LOC_Os06g16200	3.94682	0.00451064
LOC_Os11g07911	3.94499	0.000510831
LOC_Os11g05160	3.94083	5.7307e-05
LOC_Os11g46250	3.93942	0.00170737
LOC_Os04g28420	3.93869	0
LOC_Os03g16040	3.93646	0
LOC_Os08g43500	3.92635	0.0296835
LOC_Os09g32095	3.91835	4.99717e-46
LOC_Os01g68370	3.91488	0.000244808
LOC_Os12g08000	3.91479	0.00128941
LOC_Os01g43040	3.91342	6.04013e-67
LOC_Os07g44299	3.909	5.82193e-16
LOC_Os03g55034	3.90896	6.71284e-29
LOC_Os03g55140	3.90844	1.81977e-06
LOC_Os02g04960	3.90753	0.00198658
LOC_Os05g44792	3.90608	2.33671e-05
LOC_Os10g41860	3.90324	0.00055848
LOC_Os07g41120	3.90174	5.01902e-25
LOC_Os05g25250	3.89567	3.04449e-08
LOC_Os05g48200	3.89232	5.45075e-144
LOC_Os03g30950	3.88914	0.00338263
LOC_Os01g56210	3.88744	0.00535781
LOC_Os01g55070	3.87996	0.0370742
LOC_Os07g13540	3.86625	0.00304125
LOC_Os02g18670	3.86142	7.28412e-24
LOC_Os08g08880	3.855	1.32675e-05
LOC_Os12g34094	3.85384	1.12466e-06
LOC_Os11g34690	3.85237	1.53975e-39
LOC_Os01g70860	3.85128	1.33769e-93
LOC_Os08g09610	3.85065	0
LOC_Os01g06450	3.84493	1.14638e-08
LOC_Os06g12940	3.838	2.53768e-27
LOC_Os05g30700	3.829	7.94401e-05
LOC_Os05g38670	3.82515	5.70005e-07
LOC_Os12g39630	3.81087	5.8835e-208
LOC_Os09g21290	3.80701	0.00855031
LOC_Os08g43200	3.80544	0.00752405
LOC_Os12g23460	3.80209	0.00777263
LOC_Os08g06659	3.7989	0.00101756
LOC_Os01g03360	3.79304	4.22235e-101
LOC_Os03g48720	3.78807	0.00894857
LOC_Os04g54370	3.77567	1.01897e-09
LOC_Os01g10140	3.77029	3.68484e-39
LOC_Os12g42390	3.76608	0
LOC_Os06g40590	3.76361	1.73127e-12
LOC_Os04g20749	3.7591	0.00286147
LOC_Os02g46760	3.75751	0.00304938
LOC_Os01g39020	3.7539	1.2202e-115
LOC_Os08g31280	3.75263	1.23335e-23
LOC_Os12g31860	3.75057	5.4378e-161
LOC_Os03g47610	3.7495	1.14556e-293
LOC_Os03g11700	3.74482	0.000310299
LOC_Os11g03700	3.74435	2.76997e-05
LOC_Os11g10370	3.73833	5.52188e-14
LOC_Os06g04840	3.73595	1.7539e-11
LOC_Os06g36910	3.73404	3.60142e-30
LOC_Os05g34030	3.73333	4.06155e-09
LOC_Os10g09240	3.72841	8.0776e-89
LOC_Os03g51870	3.72664	1.07867e-34
LOC_Os10g18480	3.72551	9.57229e-07
LOC_Os01g59560	3.72414	0.000603912
LOC_Os03g56540	3.72074	0
LOC_Os05g05930	3.71809	5.30274e-09
LOC_Os03g60200	3.71794	7.04326e-22
LOC_Os07g45120	3.71454	5.20502e-50
LOC_Os08g23754	3.70961	1.01989e-43
LOC_Os11g10000	3.70917	2.49626e-17
LOC_Os03g61160	3.70718	1.83564e-34
LOC_Os09g08910	3.70564	9.63172e-37
LOC_Os01g13450	3.70463	0.000492662
LOC_Os06g11610	3.70379	0
LOC_Os11g35050	3.70187	2.08948e-18
LOC_Os10g06580	3.70036	4.62655e-11
LOC_Os03g43860	3.69473	8.50848e-88
LOC_Os04g38820	3.69431	0.00213428
LOC_Os07g47390	3.68911	0.0143661
LOC_Os08g45110	3.68601	8.88141e-26
LOC_Os12g03640	3.68242	0.00461645
LOC_Os06g47100	3.68126	0.00238894
LOC_Os02g32600	3.68007	7.63493e-10
LOC_Os06g20310	3.67983	0.00298984
LOC_Os01g65140	3.67196	2.65643e-07
LOC_Os06g39050	3.66641	1.28727e-22
LOC_Os01g51790	3.65962	0.000337784
LOC_Os02g44840	3.65818	0.000923279
LOC_Os09g12310	3.65601	0.00375746
LOC_Os01g08220	3.65447	1.04686e-149
LOC_Os11g44930	3.64671	8.42874e-11
LOC_Os07g15940	3.64643	1.36008e-31
LOC_Os09g37250	3.64359	0.000874209
LOC_Os01g74600	3.64287	5.70994e-07
LOC_Os06g14240	3.64169	0
LOC_Os02g19990	3.6409	1.36926e-10
LOC_Os08g33700	3.63368	2.76373e-18
LOC_Os04g54220	3.63248	2.81592e-07
LOC_Os01g49065	3.63133	0.0425303
LOC_Os10g35750	3.62997	4.28922e-14
LOC_Os11g03190	3.62974	0.00309011
LOC_Os01g36060	3.62211	0.0464227
LOC_Os09g34870	3.6102	0.000838408
LOC_Os02g52670	3.60968	4.74252e-10
LOC_Os02g34960	3.60879	1.56209e-15
LOC_Os04g28040	3.60684	1.32645e-55
LOC_Os08g04450	3.60628	0
LOC_Os10g19960	3.60447	6.88935e-08
LOC_Os01g27690	3.5994	0.0151103
LOC_Os03g50430	3.59787	1.22804e-20
LOC_Os04g42200	3.5976	6.27383e-84
LOC_Os01g23000	3.58748	0.000431088
LOC_Os09g28520	3.58406	0.00621687
LOC_Os02g21580	3.58381	2.83865e-16
LOC_Os01g24810	3.58278	0.000884308
LOC_Os06g50590	3.58011	0.00042521
LOC_Os10g04120	3.57802	5.11362e-15
LOC_Os12g10820	3.57249	0.00292808
LOC_Os01g15270	3.57062	6.6207e-104
LOC_Os10g31850	3.5694	1.73142e-240
LOC_Os03g55200	3.56773	1.74357e-20
LOC_Os03g55020	3.56657	1.41791e-21
LOC_Os11g45410	3.56589	1.59867e-18
LOC_Os01g68790	3.5601	0
LOC_Os02g54420	3.55959	0.0181637
LOC_Os01g20710	3.55174	0.0174556
LOC_Os10g32790	3.55127	0.0033153
LOC_Os06g12140	3.54873	0.00711498
LOC_Os07g36450	3.54813	2.37914e-185
LOC_Os05g38190	3.54728	6.88581e-28
LOC_Os01g48140	3.54508	1.81378e-07
LOC_Os02g20210	3.54268	8.73563e-25
LOC_Os06g08800	3.53844	0.00449546
LOC_Os01g17320	3.53605	5.996e-72
LOC_Os12g34010	3.53454	0.000251339
LOC_Os02g06610	3.53161	2.3058e-07
LOC_Os07g22670	3.52945	3.49189e-14
LOC_Os08g43620	3.52818	1.36338e-76
LOC_Os02g46530	3.52513	0.0260403
LOC_Os08g04440	3.52312	0
LOC_Os12g13570	3.51685	3.42135e-29
LOC_Os12g30620	3.51496	2.24469e-31
LOC_Os11g38610	3.51249	1.10371e-07
LOC_Os02g54240	3.50912	1.13262e-41
LOC_Os10g40859	3.50772	0.00870185
LOC_Os10g33490	3.50726	0.00703871
LOC_Os06g37570	3.49716	0.00260155
LOC_Os08g01370	3.49605	1.65705e-39
LOC_Os10g04020	3.49585	0.00434327
LOC_Os11g01860	3.4953	1.79369e-08
LOC_Os01g64130	3.49448	0.000140812
LOC_Os09g39730	3.49315	1.57698e-12
LOC_Os03g48230	3.4917	3.4271e-09
LOC_Os07g02580	3.4915	0.000155636
LOC_Os12g02200	3.48877	0
LOC_Os12g02385	3.4859	2.42995e-36
LOC_Os10g40950	3.48224	4.76612e-19
LOC_Os05g08360	3.48221	5.66874e-287
LOC_Os01g13270	3.48113	0.00288257
LOC_Os07g44850	3.47482	2.19182e-29
LOC_Os01g45090	3.46835	1.71199e-26
LOC_Os03g08560	3.46633	0.0124025
LOC_Os03g54230	3.45325	0.00532835
LOC_Os11g04290	3.44842	1.6587e-20
LOC_Os02g04160	3.44735	0
LOC_Os08g39660	3.44593	0.000552918
LOC_Os09g11440	3.44569	2.85311e-06
LOC_Os07g43970	3.44402	0.00110451
LOC_Os01g27650	3.44097	5.65466e-09
LOC_Os03g16460	3.43839	0
LOC_Os01g71710	3.43625	0.000731085
LOC_Os05g38980	3.43153	5.52137e-08
LOC_Os08g29680	3.43152	0.00171013
LOC_Os08g35700	3.4265	8.91788e-37
LOC_Os08g23730	3.42313	0
LOC_Os03g24070	3.42218	9.83617e-25
LOC_Os05g50460	3.41465	2.31562e-09
LOC_Os10g21590	3.41053	1.54106e-20
LOC_Os10g06610	3.40986	6.02477e-130
LOC_Os06g07590	3.40876	0.000182178
LOC_Os06g41640	3.40317	0.0140123
LOC_Os05g47730	3.39997	3.3158e-126
LOC_Os06g09990	3.39974	4.42702e-10
LOC_Os03g14258	3.39756	1.87426e-05
LOC_Os02g33610	3.39504	0
LOC_Os10g30850	3.39162	2.43197e-35
LOC_Os03g03840	3.39025	0.0189013
LOC_Os12g42380	3.38969	0
LOC_Os12g14140	3.3885	5.03793e-135
LOC_Os01g27680	3.38819	0.0319876
LOC_Os01g16620	3.38797	3.75804e-166
LOC_Os04g53130	3.38673	0.00996135
LOC_Os02g40320	3.38444	0.01461
LOC_Os08g30900	3.38194	3.57607e-30
LOC_Os01g67550	3.38069	4.25719e-67
LOC_Os05g19010	3.37974	6.38298e-06
LOC_Os01g29830	3.37864	0
LOC_Os02g18840	3.3768	1.34044e-164
LOC_Os03g52620	3.37404	5.51932e-20
LOC_Os05g47970	3.3728	0.00359626
LOC_Os10g34083	3.37275	7.65536e-142
LOC_Os03g60910	3.36929	0
LOC_Os07g37400	3.36868	1.54401e-56
LOC_Os05g11005	3.36833	8.77087e-16
LOC_Os11g32820	3.36409	0.00443366
LOC_Os02g50450	3.35986	0.00324405
LOC_Os12g42930	3.35857	2.48669e-23
LOC_Os08g30910	3.35378	7.30842e-43
LOC_Os03g12920	3.3499	0.000317882
LOC_Os07g40820	3.34066	0.0340653
LOC_Os02g26700	3.33948	0
LOC_Os12g34018	3.33606	3.23397e-05
LOC_Os03g08624	3.33565	2.07603e-43
LOC_Os01g13070	3.33547	1.48682e-29
LOC_Os12g19170	3.33341	4.70618e-06
LOC_Os07g44170	3.33262	5.00729e-07
LOC_Os09g25700	3.33084	6.55761e-08
LOC_Os12g40150	3.33052	0.0371601
LOC_Os04g33840	3.32857	1.32426e-25
LOC_Os07g03820	3.32729	0.000204322
LOC_Os09g25470	3.32725	5.13673e-42
LOC_Os08g38610	3.3245	2.47049e-23
LOC_Os05g07880	3.32185	3.38495e-138
LOC_Os11g06680	3.31975	2.04435e-50
LOC_Os03g19980	3.31975	1.68227e-22
LOC_Os08g26880	3.31872	2.40316e-44
LOC_Os10g41390	3.31396	1.75886e-32
LOC_Os05g18850	3.31275	1.62111e-52
LOC_Os03g53170	3.3082	3.61292e-127
LOC_Os02g01750	3.30492	2.3362e-07
LOC_Os09g30462	3.3039	7.23934e-61
LOC_Os05g39120	3.30342	0.00219854
LOC_Os06g22450	3.29867	0.0142291
LOC_Os01g68080	3.29703	0.0120897
LOC_Os01g52880	3.29394	0.0305264
LOC_Os10g31864	3.29063	7.70415e-148
LOC_Os03g40370	3.29018	2.66672e-12
LOC_Os09g26270	3.28691	9.81183e-10
LOC_Os04g42230	3.27893	0.043113
LOC_Os04g41110	3.27887	3.83737e-25
LOC_Os01g28980	3.2775	2.53612e-07
LOC_Os09g29080	3.27749	1.22688e-65
LOC_Os07g07320	3.27405	4.78396e-92
LOC_Os05g33030	3.26911	3.60807e-47
LOC_Os01g50700	3.26614	1.05934e-12
LOC_Os04g31050	3.2656	2.80132e-26
LOC_Os11g16510	3.26438	0.0278401
LOC_Os03g06080	3.26364	4.39395e-06
LOC_Os11g15040	3.26358	7.00737e-149
LOC_Os02g37000	3.26306	7.12451e-194
LOC_Os04g57830	3.26029	5.7418e-22
LOC_Os08g41410	3.2582	0.00536327
LOC_Os07g10350	3.25492	4.93055e-224
LOC_Os03g30200	3.25214	2.52112e-07
LOC_Os01g58048	3.25131	0.042029
LOC_Os06g09880	3.25125	1.57205e-123
LOC_Os10g38000	3.24969	8.13183e-05
LOC_Os03g63200	3.24397	0.0243517
LOC_Os05g11750	3.24331	1.67094e-06
LOC_Os03g27770	3.24286	0
LOC_Os02g32540	3.24123	2.91926e-44
LOC_Os04g40570	3.24009	0.000662075
LOC_Os07g47470	3.23996	1.32296e-23
LOC_Os12g41620	3.23203	4.17806e-289
LOC_Os08g25890	3.23136	9.87765e-06
LOC_Os07g06960	3.23117	2.10394e-08
LOC_Os05g28530	3.22944	0.000417737
LOC_Os06g10130	3.22912	6.8594e-19
LOC_Os01g71624	3.22823	0
LOC_Os07g39090	3.22708	4.59983e-43
LOC_Os11g43500	3.22421	0.0149129
LOC_Os01g38530	3.22338	4.27225e-167
LOC_Os01g12460	3.21687	1.58476e-20
LOC_Os02g32860	3.21655	5.70278e-58
LOC_Os05g26870	3.21638	5.47669e-31
LOC_Os07g40750	3.21612	3.47419e-36
LOC_Os02g03320	3.21185	2.01222e-79
LOC_Os03g62400	3.20629	1.58294e-10
LOC_Os03g50490	3.203	0.0205347
LOC_Os01g55420	3.2	3.11301e-11
LOC_Os03g56390	3.19914	2.49101e-180
LOC_Os02g56150	3.19635	7.35516e-06
LOC_Os12g34400	3.19576	1.73119e-97
LOC_Os03g59550	3.19574	3.03689e-58
LOC_Os01g15130	3.19361	0.00418797
LOC_Os03g27880	3.19176	4.15206e-31
LOC_Os06g19444	3.19159	1.64153e-45
LOC_Os09g21100	3.1898	1.00668e-08
LOC_Os03g45779	3.18177	2.14338e-55
LOC_Os02g41560	3.18101	8.86975e-11
LOC_Os03g05100	3.1804	2.03266e-08
LOC_Os11g09690	3.17889	0.0198823
LOC_Os03g15910	3.17716	1.94676e-17
LOC_Os03g03390	3.17294	1.42762e-100
LOC_Os10g02920	3.17	1.20847e-128
LOC_Os02g21570	3.1685	0.0372702
LOC_Os01g56460	3.16846	1.72592e-106
LOC_Os09g33820	3.16695	0
LOC_Os11g11500	3.16604	6.11302e-37
LOC_Os09g07120	3.16143	4.91511e-210
LOC_Os06g49470	3.15921	3.22211e-11
LOC_Os01g68510	3.15793	0.00045168
LOC_Os03g25450	3.15774	5.33636e-69
LOC_Os01g65904	3.15654	1.87204e-72
LOC_Os02g10794	3.15429	1.8635e-32
LOC_Os02g05610	3.15176	3.49115e-15
LOC_Os11g45250	3.15023	8.87661e-82
LOC_Os06g07670	3.14995	0.000182825
LOC_Os01g56010	3.14987	2.9746e-15
LOC_Os01g69240	3.14978	4.96614e-06
LOC_Os06g07620	3.14865	1.48641e-18
LOC_Os08g02590	3.14832	0.00866997
LOC_Os02g53230	3.14689	1.55955e-05
LOC_Os03g56800	3.14652	6.87921e-175
LOC_Os07g09150	3.14069	0
LOC_Os10g11820	3.13986	2.78863e-18
LOC_Os06g06990	3.13732	8.92944e-19
LOC_Os12g04370	3.13594	1.19462e-05
LOC_Os02g12350	3.13373	3.96343e-13
LOC_Os03g18490	3.13258	1.07073e-28
LOC_Os12g06560	3.13158	3.03431e-27
LOC_Os05g11300	3.12994	0.043826
LOC_Os04g57670	3.12953	3.24823e-16
LOC_Os07g09400	3.12745	0
LOC_Os09g24520	3.12623	4.55284e-09
LOC_Os01g41770	3.12399	8.57433e-06
LOC_Os10g25450	3.12275	3.28555e-18
LOC_Os03g44530	3.12142	1.44398e-42
LOC_Os03g18470	3.12039	2.5279e-31
LOC_Os03g41920	3.11938	0.000766987
LOC_Os10g25780	3.1185	2.83345e-179
LOC_Os05g50850	3.11773	3.35437e-67
LOC_Os01g72910	3.11717	5.72328e-56
LOC_Os10g34260	3.11682	0.000278247
LOC_Os03g53710	3.11523	3.18053e-168
LOC_Os06g30420	3.11391	2.506e-27
LOC_Os12g32480	3.11306	8.65634e-12
LOC_Os09g01610	3.11259	6.70356e-36
LOC_Os05g36350	3.11196	3.22392e-09
LOC_Os01g12430	3.10887	1.84407e-07
LOC_Os08g05590	3.10796	0.0376706
LOC_Os05g48410	3.10721	1.19247e-188
LOC_Os04g31710	3.1064	5.60293e-05
LOC_Os11g05980	3.10556	4.87686e-33
LOC_Os03g56400	3.10414	1.36629e-34
LOC_Os08g34000	3.10359	6.60537e-06
LOC_Os02g52150	3.10245	0
LOC_Os02g12380	3.10039	8.32653e-19
LOC_Os09g19980	3.09895	8.32774e-38
LOC_Os05g08460	3.09679	0.00408441
LOC_Os07g10410	3.09392	0.000993197
LOC_Os01g67260	3.09335	0.000741848
LOC_Os09g27540	3.09199	0.000717632
LOC_Os06g07600	3.09047	1.03729e-248
LOC_Os03g46400	3.09003	2.31868e-11
LOC_Os06g09950	3.08951	7.75818e-15
LOC_Os08g10470	3.08677	8.12139e-36
LOC_Os02g11790	3.08445	1.32603e-09
LOC_Os07g43570	3.08155	7.44599e-133
LOC_Os03g62490	3.08141	4.86379e-246
LOC_Os01g19910	3.08009	0.000506548
LOC_Os02g33070	3.07866	2.03311e-167
LOC_Os06g47920	3.07712	6.95374e-16
LOC_Os09g32230	3.07425	0.016739
LOC_Os02g18780	3.07282	0.000496138
LOC_Os06g50910	3.06971	3.81456e-77
LOC_Os11g24550	3.06814	0.0210766
LOC_Os02g03930	3.06601	2.0951e-22
LOC_Os07g41180	3.06278	4.19493e-82
LOC_Os02g26310	3.06117	0.00948918
LOC_Os04g51280	3.06045	0
LOC_Os01g40250	3.06008	0
LOC_Os10g32550	3.0589	0
LOC_Os11g43140	3.05882	2.55513e-24
LOC_Os04g57160	3.0539	0.047244
LOC_Os12g13280	3.04981	0.00210808
LOC_Os09g08700	3.04943	0.00230803
LOC_Os06g48870	3.04917	3.34794e-05
LOC_Os06g29800	3.04914	2.19256e-08
LOC_Os05g28440	3.04914	0.0112309
LOC_Os03g07170	3.04882	8.89746e-16
LOC_Os10g40120	3.04765	3.01765e-13
LOC_Os06g33360	3.04626	0.00560593
LOC_Os04g40070	3.04591	1.30739e-20
LOC_Os01g73070	3.04464	0.000132008
LOC_Os03g36830	3.04371	4.51583e-09
LOC_Os11g11340	3.04305	9.51253e-55
LOC_Os07g41920	3.04181	0.011268
LOC_Os01g04250	3.03823	0.00236804
LOC_Os03g42430	3.0366	0.0371755
LOC_Os04g27750	3.03629	4.8355e-16
LOC_Os03g44290	3.03391	4.31787e-16
LOC_Os03g02420	3.03382	1.62554e-235
LOC_Os02g40750	3.0275	4.37718e-16
LOC_Os05g40310	3.02645	0.0101188
LOC_Os04g52110	3.02586	0.0282303
LOC_Os04g22300	3.02361	0.0193553
LOC_Os05g46090	3.02323	2.2828e-16
LOC_Os06g07080	3.02217	0
LOC_Os01g58850	3.02128	3.24582e-05
LOC_Os01g52470	3.01981	0.0280711
LOC_Os11g24570	3.0181	1.0076e-43
LOC_Os02g11930	3.01603	5.2211e-23
LOC_Os02g16544	3.01462	0.0155725
LOC_Os06g05410	3.01399	0.0160566
LOC_Os02g02970	3.0136	1.23622e-47
LOC_Os03g16440	3.01261	0
LOC_Os09g21670	3.01236	9.39722e-09
LOC_Os06g36390	3.00984	1.66368e-41
LOC_Os04g52750	3.00892	0.00290237
LOC_Os01g39650	3.0083	0.0204702
LOC_Os07g27340	3.00782	0.033756
LOC_Os01g41790	3.00735	0.0119062
LOC_Os04g41140	3.00723	1.4535e-61
LOC_Os01g55960	3.00577	1.09039e-08
LOC_Os12g10184	3.00398	1.17142e-64
LOC_Os08g20230	3.00292	0.000232911
LOC_Os02g47760	2.99922	3.43437e-71
LOC_Os07g30670	2.99772	1.25353e-109
LOC_Os12g03740	2.99383	1.47756e-25
LOC_Os04g48810	2.9928	0.000662898
LOC_Os02g39930	2.99262	0
LOC_Os10g34820	2.99153	6.61771e-53
LOC_Os11g10040	2.99142	2.54797e-20
LOC_Os10g33440	2.9903	5.70247e-24
LOC_Os08g25710	2.99022	5.46662e-05
LOC_Os03g55220	2.98709	4.16833e-09
LOC_Os03g27110	2.98433	0.00558222
LOC_Os10g01820	2.98325	1.35304e-08
LOC_Os02g01820	2.98296	0.022273
LOC_Os07g44640	2.9785	4.2504e-37
LOC_Os09g31478	2.97783	0
LOC_Os04g40130	2.97704	4.36201e-46
LOC_Os09g35740	2.9762	8.27943e-15
LOC_Os05g46520	2.97419	1.66364e-127
LOC_Os08g40020	2.97355	1.49973e-07
LOC_Os01g69840	2.97088	4.47929e-09
LOC_Os03g18130	2.96716	1.0509e-293
LOC_Os08g34740	2.96588	2.50175e-136
LOC_Os04g12480	2.96388	3.28443e-73
LOC_Os10g33450	2.96333	1.75321e-15
LOC_Os08g04530	2.95995	0.00293427
LOC_Os10g27980	2.95986	3.1687e-05
LOC_Os03g11040	2.95946	0.000124086
LOC_Os07g27650	2.95913	1.73647e-05
LOC_Os02g28310	2.95894	1.35253e-14
LOC_Os06g27670	2.95868	0.00049507
LOC_Os02g52790	2.95678	0.00270498
LOC_Os01g12820	2.95578	3.73914e-09
LOC_Os12g18530	2.95537	0.000824858
LOC_Os07g39910	2.95276	8.37567e-08
LOC_Os09g11250	2.95177	2.10538e-110
LOC_Os01g60730	2.9507	6.97709e-155
LOC_Os10g35730	2.94892	2.25575e-24
LOC_Os01g36600	2.94721	7.37381e-68
LOC_Os01g59510	2.94683	1.12758e-274
LOC_Os03g05540	2.94602	1.55957e-55
LOC_Os03g49070	2.94393	0.017304
LOC_Os02g58300	2.93875	6.98069e-38
LOC_Os01g58610	2.93695	5.46549e-06
LOC_Os11g24530	2.9354	5.56717e-08
LOC_Os03g13230	2.93142	0.000661329
LOC_Os04g44090	2.9272	2.26942e-06
LOC_Os07g08760	2.92707	0
LOC_Os04g34390	2.92524	0.0038933
LOC_Os05g42300	2.92521	3.78465e-102
LOC_Os08g07290	2.92497	4.74281e-148
LOC_Os02g17760	2.923	1.12459e-10
LOC_Os02g06530	2.92199	6.71064e-71
LOC_Os11g40420	2.91987	1.15676e-05
LOC_Os07g15570	2.91815	0.0052595
LOC_Os07g36930	2.91585	0.0138371
LOC_Os10g19300	2.91502	8.63873e-08
LOC_Os06g11300	2.9128	0.000786388
LOC_Os05g37050	2.91028	0.00240993
LOC_Os01g40720	2.90806	1.03217e-13
LOC_Os11g29780	2.90431	1.30106e-11
LOC_Os02g54920	2.90367	0.000474089
LOC_Os04g35305	2.90348	2.02753e-10
LOC_Os01g13570	2.90257	1.29429e-199
LOC_Os08g32310	2.90251	0.0148221
LOC_Os04g03810	2.90117	0.0431116
LOC_Os02g52360	2.90041	1.07404e-49
LOC_Os04g01910	2.899	7.18244e-10
LOC_Os03g10780	2.89542	8.64409e-290
LOC_Os07g07210	2.89422	0.000403709
LOC_Os02g40510	2.89353	2.34312e-167
LOC_Os12g03360	2.89327	1.67435e-05
LOC_Os09g36630	2.89306	1.42797e-14
LOC_Os02g58520	2.89224	1.91939e-09
LOC_Os03g20190	2.89119	3.65145e-26
LOC_Os01g05620	2.89112	5.56624e-09
LOC_Os06g13950	2.88974	4.55532e-12
LOC_Os07g38550	2.88874	1.68707e-06
LOC_Os05g10480	2.88838	9.18766e-07
LOC_Os06g38770	2.88777	1.47938e-12
LOC_Os04g58870	2.88673	4.43009e-17
LOC_Os05g25860	2.88156	3.00893e-09
LOC_Os01g43460	2.88121	1.79287e-188
LOC_Os12g32240	2.88049	0
LOC_Os09g36650	2.88005	1.63249e-07
LOC_Os05g25040	2.87993	1.79259e-10
LOC_Os05g47510	2.87893	5.69964e-20
LOC_Os02g45120	2.87518	3.16534e-16
LOC_Os07g27670	2.87508	3.9716e-15
LOC_Os03g59225	2.87315	4.39468e-54
LOC_Os09g34020	2.86738	4.01953e-05
LOC_Os06g20410	2.86717	1.79346e-87
LOC_Os01g68670	2.86614	1.82645e-08
LOC_Os12g15460	2.86574	4.0566e-16
LOC_Os01g05860	2.86514	3.81405e-11
LOC_Os05g39000	2.86513	0.0003394
LOC_Os08g37700	2.86055	8.12443e-238
LOC_Os02g03700	2.86046	0
LOC_Os08g14190	2.86025	1.43963e-84
LOC_Os02g18390	2.85671	4.64852e-119
LOC_Os05g14360	2.85478	6.52189e-22
LOC_Os03g22050	2.85343	5.23675e-158
LOC_Os01g19770	2.85283	0.0021778
LOC_Os03g59880	2.85184	2.6766e-09
LOC_Os08g01870	2.85098	3.86753e-07
LOC_Os07g19550	2.84987	0.00175698
LOC_Os09g37590	2.84911	3.72944e-12
LOC_Os08g02150	2.84884	3.98588e-05
LOC_Os10g05720	2.84671	0.0288959
LOC_Os03g07350	2.84503	2.76832e-08
LOC_Os04g10760	2.84389	0.00989156
LOC_Os08g36490	2.84339	1.61759e-16
LOC_Os10g37220	2.84304	0.0295059
LOC_Os05g44650	2.84234	0.0462444
LOC_Os01g18880	2.84219	1.32969e-91
LOC_Os12g03750	2.84086	8.15938e-73
LOC_Os01g51620	2.83986	0.0358151
LOC_Os02g53890	2.83963	0.00169411
LOC_Os09g28180	2.83833	5.74083e-34
LOC_Os11g06990	2.8381	1.24401e-06
LOC_Os01g42990	2.83748	1.069e-36
LOC_Os01g34470	2.83711	0.00450282
LOC_Os11g14980	2.83629	5.9677e-13
LOC_Os08g40120	2.83519	0.00178816
LOC_Os06g12930	2.83082	0.0328823
LOC_Os03g51459	2.82949	5.83787e-117
LOC_Os07g23900	2.82712	1.36748e-28
LOC_Os10g35310	2.82644	0.0390352
LOC_Os02g45160	2.82629	1.48119e-17
LOC_Os09g13890	2.82366	0.000156768
LOC_Os02g42210	2.82258	2.12788e-68
LOC_Os07g27180	2.82223	3.22002e-80
LOC_Os03g04390	2.8213	2.86869e-57
LOC_Os05g48800	2.8194	0
LOC_Os05g50940	2.81782	0.00546873
LOC_Os02g13304	2.81645	1.2173e-55
LOC_Os03g44780	2.813	1.16016e-235
LOC_Os02g06970	2.81234	0.0114451
LOC_Os11g43520	2.81199	0.000906392
LOC_Os04g21120	2.81106	5.00646e-05
LOC_Os03g39850	2.81068	0.021965
LOC_Os06g49250	2.8099	1.19343e-54
LOC_Os01g73950	2.80929	6.59094e-65
LOC_Os03g44520	2.8092	3.42917e-22
LOC_Os02g35450	2.80617	0.000160544
LOC_Os07g36360	2.8045	1.07917e-13
LOC_Os01g72240	2.80284	4.16341e-94
LOC_Os12g08700	2.80264	0.000727477
LOC_Os06g46540	2.80239	8.86582e-25
LOC_Os12g43390	2.79901	0.000321601
LOC_Os09g16760	2.7985	7.50332e-181
LOC_Os08g05580	2.79779	2.7374e-05
LOC_Os08g36570	2.79465	0.000184879
LOC_Os06g06470	2.79455	3.72917e-33
LOC_Os05g34070	2.79145	0
LOC_Os01g06730	2.79144	0.00536907
LOC_Os11g07510	2.79056	3.15336e-13
LOC_Os07g45074	2.79026	2.16238e-113
LOC_Os07g03810	2.78929	8.39096e-12
LOC_Os09g17120	2.78552	3.5232e-37
LOC_Os11g25510	2.78523	0.0494213
LOC_Os05g16640	2.78401	1.08653e-23
LOC_Os01g43890	2.78257	3.25504e-15
LOC_Os03g53910	2.77941	0
LOC_Os03g21530	2.77818	1.54639e-220
LOC_Os08g07790	2.77789	2.81704e-40
LOC_Os12g25200	2.77779	7.9353e-185
LOC_Os03g15550	2.77657	5.56518e-08
LOC_Os11g10240	2.77562	4.73111e-27
LOC_Os05g03910	2.77389	0
LOC_Os10g25560	2.77255	0.0124342
LOC_Os06g39240	2.7704	9.31115e-268
LOC_Os08g31810	2.76628	0
LOC_Os08g37520	2.76426	2.0007e-08
LOC_Os02g04380	2.76417	1.84834e-14
LOC_Os10g03450	2.76391	0.0426404
LOC_Os12g43590	2.76285	4.03803e-54
LOC_Os12g40550	2.76223	0
LOC_Os06g47910	2.76159	4.21247e-64
LOC_Os01g39040	2.76108	3.00065e-25
LOC_Os02g56580	2.75952	0.000216039
LOC_Os02g01610	2.7593	0.00094895
LOC_Os01g34050	2.75828	0.00727133
LOC_Os12g07360	2.75756	0.00307934
LOC_Os07g35300	2.75454	3.49293e-07
LOC_Os06g40860	2.75148	3.58453e-14
LOC_Os02g53580	2.75048	1.51266e-09
LOC_Os04g47570	2.74737	0.036061
LOC_Os02g10810	2.74677	2.24855e-168
LOC_Os02g20190	2.74637	1.61528e-10
LOC_Os03g05720	2.74549	2.82936e-141
LOC_Os04g38980	2.74524	5.26322e-14
LOC_Os01g58280	2.7437	1.47189e-167
LOC_Os07g14100	2.7433	4.46276e-12
LOC_Os03g04970	2.74185	1.44281e-298
LOC_Os01g15480	2.74175	7.50078e-18
LOC_Os06g44190	2.73865	2.7826e-46
LOC_Os05g05950	2.73843	0
LOC_Os07g12320	2.73694	4.43807e-106
LOC_Os03g06400	2.73594	1.68907e-47
LOC_Os06g12620	2.73446	0.0338486
LOC_Os05g32730	2.73336	4.25689e-14
LOC_Os05g39600	2.73123	3.69495e-07
LOC_Os03g08140	2.72863	3.82853e-74
LOC_Os02g04900	2.72829	1.55118e-38
LOC_Os04g30210	2.72699	2.45032e-23
LOC_Os01g49370	2.72646	2.18448e-11
LOC_Os12g43600	2.72502	0
LOC_Os03g50780	2.72473	3.01008e-26
LOC_Os11g43900	2.72432	0
LOC_Os06g47950	2.72262	1.60893e-16
LOC_Os04g09570	2.72174	4.58948e-15
LOC_Os07g47720	2.71721	2.15425e-07
LOC_Os01g58010	2.7161	2.47372e-06
LOC_Os02g04780	2.71511	2.28727e-17
LOC_Os04g38380	2.71443	3.2269e-26
LOC_Os03g05630	2.71185	3.62018e-15
LOC_Os01g67970	2.71176	2.10815e-110
LOC_Os07g29700	2.70985	0.0471193
LOC_Os03g13850	2.70938	3.00879e-47
LOC_Os06g05730	2.70758	0.0059421
LOC_Os12g36620	2.70607	9.89674e-09
LOC_Os06g47570	2.70491	2.74988e-29
LOC_Os04g34530	2.70414	6.18941e-21
LOC_Os06g02400	2.70036	3.78143e-12
LOC_Os01g27140	2.69993	0.00271571
LOC_Os07g11330	2.699	1.40141e-11
LOC_Os12g11510	2.69894	0.0445437
LOC_Os03g40690	2.69849	8.09055e-19
LOC_Os09g38980	2.69801	6.3452e-51
LOC_Os03g07330	2.69759	2.42121e-07
LOC_Os10g06510	2.69574	0.000433127
LOC_Os01g43750	2.69523	1.00482e-20
LOC_Os02g51910	2.69521	4.66904e-86
LOC_Os03g02980	2.69375	3.36889e-194
LOC_Os01g67570	2.69248	0
LOC_Os07g39080	2.68985	0.0118489
LOC_Os01g61630	2.68782	4.82244e-34
LOC_Os08g06220	2.68709	0.000586396
LOC_Os05g01230	2.68641	6.87775e-31
LOC_Os07g48170	2.68588	1.27785e-10
LOC_Os06g10300	2.68526	6.96178e-05
LOC_Os01g60260	2.68426	1.56745e-73
LOC_Os05g02720	2.68201	3.46432e-09
LOC_Os01g37670	2.68079	3.09445e-26
LOC_Os02g09710	2.68035	4.91432e-11
LOC_Os01g03340	2.68024	2.07949e-121
LOC_Os03g22730	2.67952	2.07145e-204
LOC_Os03g08350	2.67815	0.00166749
LOC_Os07g12810	2.678	1.0602e-12
LOC_Os05g49920	2.67783	1.13199e-49
LOC_Os01g57082	2.67517	0.00454279
LOC_Os05g25680	2.6746	8.67869e-20
LOC_Os02g26470	2.67453	3.46876e-46
LOC_Os05g23410	2.67448	1.82468e-07
LOC_Os02g56334	2.67273	0.000143429
LOC_Os05g40720	2.67249	4.58167e-19
LOC_Os01g45840	2.67058	0.000176774
LOC_Os07g09420	2.66676	1.08408e-138
LOC_Os04g56840	2.66421	4.77485e-06
LOC_Os10g33500	2.66287	0.0330772
LOC_Os01g05050	2.66152	0.00226038
LOC_Os02g11110	2.65652	5.6273e-274
LOC_Os07g02280	2.65633	5.6173e-26
LOC_Os01g48500	2.65614	1.46953e-100
LOC_Os11g09370	2.65538	5.08945e-05
LOC_Os03g51984	2.65512	6.40967e-33
LOC_Os05g06970	2.65178	0.0011486
LOC_Os05g07810	2.64921	1.97233e-40
LOC_Os09g32190	2.64911	0.000203673
LOC_Os11g11256	2.6437	0.000214604
LOC_Os05g46480	2.64077	3.6613e-214
LOC_Os03g58170	2.63694	0
LOC_Os01g52830	2.63655	0.00726539
LOC_Os04g48710	2.63576	2.51787e-104
LOC_Os01g65560	2.63558	7.27001e-29
LOC_Os01g53190	2.63489	0.0182076
LOC_Os03g33650	2.63255	0.000213594
LOC_Os05g13950	2.63172	0
LOC_Os04g32740	2.62942	1.32691e-16
LOC_Os11g14990	2.62898	1.63864e-24
LOC_Os03g55960	2.62769	0.000271949
LOC_Os04g58420	2.62628	3.28394e-52
LOC_Os09g26400	2.62292	0
LOC_Os01g08680	2.62271	3.06275e-84
LOC_Os09g37740	2.62257	0.000215855
LOC_Os03g44430	2.62124	1.8304e-24
LOC_Os07g04390	2.62116	0.00131743
LOC_Os02g52620	2.61998	1.00134e-48
LOC_Os01g39100	2.61889	2.33597e-69
LOC_Os01g57900	2.61747	9.03588e-16
LOC_Os05g46290	2.61658	1.12121e-161
LOC_Os05g51420	2.61597	9.1958e-151
LOC_Os08g07840	2.61532	3.01656e-97
LOC_Os03g37100	2.61469	1.4188e-19
LOC_Os09g36990	2.61442	1.25714e-287
LOC_Os01g15860	2.61426	1.62819e-99
LOC_Os10g11830	2.61114	0.000532245
LOC_Os06g35470	2.61081	2.71528e-51
LOC_Os11g36030	2.60894	2.30374e-27
LOC_Os09g21230	2.6087	0
LOC_Os03g12815	2.60865	2.7092e-16
LOC_Os03g61600	2.60768	4.86977e-103
LOC_Os12g04610	2.60759	2.27707e-18
LOC_Os06g13670	2.60678	2.15283e-05
LOC_Os07g48950	2.60508	1.14957e-06
LOC_Os06g50450	2.60411	7.04519e-49
LOC_Os06g05420	2.59877	1.85424e-05
LOC_Os08g39610	2.59866	0.0263009
LOC_Os02g25870	2.59832	3.34969e-27
LOC_Os10g41790	2.59734	7.16037e-57
LOC_Os06g48630	2.59498	1.81044e-13
LOC_Os01g57735	2.59482	0.0288003
LOC_Os05g14310	2.59451	1.294e-23
LOC_Os10g29020	2.59337	2.82603e-06
LOC_Os01g63160	2.59076	6.57424e-21
LOC_Os11g42060	2.5891	0.00081765
LOC_Os04g38900	2.58871	0
LOC_Os05g25260	2.58771	7.14225e-171
LOC_Os09g38400	2.58744	1.45941e-70
LOC_Os01g15340	2.58736	0.000143692
LOC_Os01g63400	2.58689	4.02879e-71
LOC_Os06g08280	2.58507	1.4669e-153
LOC_Os06g12060	2.58503	1.72778e-31
LOC_Os05g27870	2.58499	5.00557e-252
LOC_Os02g27340	2.58392	0.0439752
LOC_Os12g04440	2.58183	2.2536e-191
LOC_Os03g18840	2.58012	4.94765e-78
LOC_Os03g04100	2.57891	9.14563e-232
LOC_Os03g55330	2.57862	1.7729e-25
LOC_Os10g22730	2.57858	0.000419472
LOC_Os03g46600	2.57566	2.34017e-32
LOC_Os07g31200	2.57373	0.00431741
LOC_Os01g05170	2.57176	0.0166999
LOC_Os10g34300	2.56872	1.26687e-09
LOC_Os06g07030	2.56751	1.6046e-138
LOC_Os01g07980	2.56567	8.00404e-26
LOC_Os01g65640	2.56521	0.000717645
LOC_Os02g29500	2.56419	2.42189e-20
LOC_Os10g28600	2.56352	1.13337e-91
LOC_Os11g34140	2.56268	4.67287e-23
LOC_Os06g11060	2.56201	1.1982e-08
LOC_Os03g17140	2.55944	5.39708e-114
LOC_Os01g53890	2.55867	6.60277e-48
LOC_Os04g52290	2.55851	2.79427e-52
LOC_Os06g16140	2.55477	5.85869e-25
LOC_Os12g07370	2.5547	4.69867e-114
LOC_Os04g40390	2.55354	8.99194e-07
LOC_Os03g36920	2.552	0.000549574
LOC_Os01g15530	2.55017	0.00100769
LOC_Os12g31810	2.55003	1.08876e-09
LOC_Os02g42600	2.54982	0
LOC_Os02g37140	2.54886	6.17388e-62
LOC_Os03g05030	2.54824	0.000114583
LOC_Os07g10660	2.5457	6.0922e-215
LOC_Os06g09560	2.54559	1.17738e-260
LOC_Os03g02110	2.54306	1.31345e-99
LOC_Os10g33620	2.54194	6.32621e-08
LOC_Os03g50850	2.54175	0
LOC_Os05g49230	2.54145	2.90643e-255
LOC_Os02g06540	2.53871	0.000521273
LOC_Os01g18090	2.53593	0.0133066
LOC_Os12g42200	2.53184	1.66124e-08
LOC_Os06g38930	2.53139	3.2878e-14
LOC_Os03g01570	2.5282	1.69502e-229
LOC_Os08g16710	2.52806	0.000701941
LOC_Os12g12880	2.52347	5.78255e-232
LOC_Os04g58280	2.52336	0
LOC_Os01g51880	2.52289	9.74561e-05
LOC_Os08g34130	2.52164	4.63368e-07
LOC_Os01g72780	2.52155	1.15158e-91
LOC_Os01g05010	2.52142	3.88701e-74
LOC_Os03g52475	2.52087	0.0236523
LOC_Os08g33430	2.51937	0.00062324
LOC_Os01g11600	2.51913	1.17839e-65
LOC_Os03g61560	2.51791	2.41434e-109
LOC_Os01g05105	2.51632	2.08361e-13
LOC_Os10g33810	2.51607	3.29433e-05
LOC_Os09g16540	2.51577	1.58798e-08
LOC_Os06g33530	2.51576	2.40748e-40
LOC_Os03g15370	2.51464	2.32012e-08
LOC_Os09g29840	2.51419	0
LOC_Os01g56090	2.51017	5.66758e-08
LOC_Os01g19490	2.5087	5.39471e-44
LOC_Os03g08530	2.50812	0.00064546
LOC_Os10g31856	2.50697	3.75615e-143
LOC_Os09g11005	2.50627	2.41512e-09
LOC_Os08g38086	2.50596	0
LOC_Os09g08480	2.50542	4.36096e-24
LOC_Os06g44230	2.50484	9.30008e-194
LOC_Os09g27670	2.50449	8.00404e-26
LOC_Os11g42420	2.50434	1.13756e-229
LOC_Os05g43770	2.50356	2.21807e-74
LOC_Os11g09740	2.50309	0.0169837
LOC_Os01g56750	2.50071	0.000214035
LOC_Os06g48500	2.49967	2.44786e-151
LOC_Os06g05470	2.49852	3.96344e-11
LOC_Os02g44990	2.49747	1.94717e-59
LOC_Os11g11020	2.49587	4.1859e-151
LOC_Os01g10580	2.49477	3.74698e-25
LOC_Os07g45330	2.49358	5.36087e-68
LOC_Os05g47850	2.49192	1.83705e-212
LOC_Os08g14770	2.49189	2.29433e-89
LOC_Os02g15110	2.49046	0.000184402
LOC_Os03g63999	2.49044	0.000443624
LOC_Os07g34980	2.49024	0.00254356
LOC_Os01g14950	2.48961	0
LOC_Os08g14660	2.48718	9.55392e-15
LOC_Os08g25090	2.48426	0
LOC_Os06g12030	2.48344	5.72007e-51
LOC_Os01g10460	2.48214	3.99625e-05
LOC_Os01g59350	2.4821	1.75895e-09
LOC_Os10g30640	2.48209	1.53236e-14
LOC_Os02g41850	2.48156	0.000270725
LOC_Os06g05640	2.48029	2.25589e-07
LOC_Os10g25180	2.47834	0.0020745
LOC_Os02g26300	2.47783	5.53369e-37
LOC_Os02g09810	2.47678	5.08212e-177
LOC_Os03g60690	2.47564	1.15107e-09
LOC_Os11g06770	2.47537	0.000103141
LOC_Os04g01990	2.47534	2.88493e-08
LOC_Os03g63950	2.47523	0
LOC_Os04g31760	2.47504	2.75019e-15
LOC_Os01g15000	2.47482	2.64074e-244
LOC_Os07g43040	2.47481	8.3912e-140
LOC_Os04g40720	2.47388	9.91969e-47
LOC_Os02g34700	2.47279	3.1938e-08
LOC_Os11g26750	2.47187	4.70748e-14
LOC_Os10g36680	2.47168	3.87774e-79
LOC_Os03g24880	2.47063	7.88026e-19
LOC_Os08g38600	2.46593	0.0041922
LOC_Os12g05210	2.46415	3.32152e-54
LOC_Os07g13520	2.46127	1.43704e-19
LOC_Os07g44190	2.46112	2.09458e-110
LOC_Os02g10550	2.45914	4.72659e-14
LOC_Os11g01836	2.45827	1.04248e-06
LOC_Os06g29700	2.458	1.89929e-11
LOC_Os05g02040	2.45697	2.70064e-43
LOC_Os02g49830	2.45286	9.13911e-14
LOC_Os11g32380	2.45233	0.0484905
LOC_Os12g40330	2.45154	1.54741e-08
LOC_Os10g35830	2.45029	0.0107126
LOC_Os05g07980	2.4499	5.31235e-08
LOC_Os09g14590	2.44981	0.0241328
LOC_Os06g12500	2.44973	0.00431714
LOC_Os03g21260	2.44928	4.12968e-07
LOC_Os03g40040	2.44842	0.00832664
LOC_Os01g66690	2.44738	3.27511e-05
LOC_Os06g34430	2.4457	0.000126299
LOC_Os01g12280	2.44499	6.48023e-163
LOC_Os09g36619	2.44295	1.27313e-12
LOC_Os02g04720	2.44153	0.0011571
LOC_Os04g53640	2.43981	1.50087e-22
LOC_Os06g14406	2.43817	7.70255e-75
LOC_Os02g06410	2.43624	0.0160317
LOC_Os01g05980	2.43569	3.73487e-40
LOC_Os01g50400	2.4333	7.20597e-46
LOC_Os04g59430	2.43292	0.0145395
LOC_Os05g50570	2.4329	5.68432e-16
LOC_Os02g44770	2.43257	2.38826e-25
LOC_Os09g10204	2.43238	1.06767e-45
LOC_Os03g53730	2.43139	0.0134401
LOC_Os01g70920	2.43126	1.68633e-47
LOC_Os03g48050	2.43021	4.3321e-27
LOC_Os02g15160	2.42867	9.74701e-12
LOC_Os12g42120	2.42825	3.5684e-10
LOC_Os03g46110	2.4274	0.0299196
LOC_Os12g39520	2.42587	5.03527e-13
LOC_Os02g53350	2.42355	2.59709e-22
LOC_Os07g08050	2.42229	1.29186e-63
LOC_Os08g06880	2.42031	0.00405165
LOC_Os02g35950	2.41934	0
LOC_Os08g01630	2.41594	0.0105617
LOC_Os03g64200	2.41525	4.83006e-50
LOC_Os05g33460	2.4149	7.26606e-21
LOC_Os01g48810	2.41386	1.14592e-177
LOC_Os07g44320	2.41384	2.03408e-76
LOC_Os06g35560	2.41326	2.55216e-29
LOC_Os03g62080	2.41313	2.06473e-05
LOC_Os01g68960	2.41232	1.47803e-112
LOC_Os01g27160	2.4121	1.1524e-25
LOC_Os09g12500	2.41171	6.8994e-68
LOC_Os03g12414	2.41157	2.22917e-14
LOC_Os02g43330	2.41109	3.07048e-89
LOC_Os03g20680	2.40988	3.27387e-07
LOC_Os11g47910	2.40761	8.97599e-47
LOC_Os08g13430	2.40747	0.00565073
LOC_Os03g50500	2.40577	7.60586e-59
LOC_Os08g06050	2.40523	3.72812e-23
LOC_Os06g05690	2.40485	2.60965e-15
LOC_Os05g37350	2.40458	1.28979e-79
LOC_Os09g33480	2.40378	0
LOC_Os01g51520	2.40119	0.00466384
LOC_Os01g12560	2.40096	2.26795e-45
LOC_Os06g08660	2.40095	2.17961e-11
LOC_Os03g30910	2.40028	4.73502e-06
LOC_Os04g49980	2.39971	8.77834e-13
LOC_Os04g45480	2.39878	1.00997e-231
LOC_Os10g25130	2.39778	0
LOC_Os11g07440	2.39665	5.91346e-69
LOC_Os12g22839	2.39583	3.31677e-16
LOC_Os02g17534	2.39373	7.15269e-31
LOC_Os03g43420	2.39344	1.34811e-67
LOC_Os12g32544	2.3933	3.61341e-30
LOC_Os04g53030	2.39327	5.60687e-23
LOC_Os05g43470	2.39316	1.25186e-42
LOC_Os07g10300	2.39258	1.53673e-71
LOC_Os01g19548	2.39132	5.55032e-15
LOC_Os11g14140	2.39129	2.10802e-182
LOC_Os06g21330	2.39058	1.57599e-111
LOC_Os05g02210	2.38909	0.000187688
LOC_Os05g48860	2.3883	2.34417e-26
LOC_Os12g40390	2.38786	2.10754e-14
LOC_Os06g20050	2.38753	0.0262413
LOC_Os06g08110	2.38684	3.64386e-203
LOC_Os06g06050	2.38572	2.68869e-281
LOC_Os07g32900	2.38551	2.41347e-12
LOC_Os10g35290	2.38447	3.18112e-86
LOC_Os07g06460	2.38344	2.82332e-27
LOC_Os06g06610	2.38279	4.99966e-22
LOC_Os02g18870	2.38237	0.0227078
LOC_Os04g31270	2.38068	0
LOC_Os02g27740	2.37786	2.49616e-44
LOC_Os08g17320	2.37766	7.36975e-25
LOC_Os03g16900	2.37737	0.046624
LOC_Os09g19560	2.37412	2.13598e-122
LOC_Os12g03450	2.37398	0.00139485
LOC_Os02g33320	2.37359	2.90097e-101
LOC_Os01g68524	2.3734	1.43971e-17
LOC_Os01g56480	2.37299	3.93259e-05
LOC_Os04g01690	2.3713	0.00319955
LOC_Os01g59920	2.37102	8.09795e-52
LOC_Os05g45340	2.3684	3.41471e-11
LOC_Os01g65920	2.36652	1.51232e-286
LOC_Os09g37620	2.36624	2.75242e-24
LOC_Os01g05960	2.36605	2.27548e-55
LOC_Os11g47760	2.3657	0
LOC_Os03g22120	2.36522	4.74556e-251
LOC_Os02g46810	2.36509	0.000148592
LOC_Os09g37070	2.36502	1.02632e-17
LOC_Os10g34720	2.36407	3.28655e-08
LOC_Os08g34890	2.3614	1.56722e-06
LOC_Os04g46079	2.36071	5.83631e-21
LOC_Os04g39629	2.36042	0
LOC_Os03g40110	2.36012	5.65703e-133
LOC_Os02g44810	2.36008	2.043e-44
LOC_Os06g35490	2.35898	0.0435026
LOC_Os04g48020	2.3589	3.76987e-44
LOC_Os09g20930	2.35802	0
LOC_Os07g06250	2.35797	0.00212552
LOC_Os05g07000	2.35787	1.46329e-09
LOC_Os08g28830	2.35775	5.33983e-24
LOC_Os02g47840	2.3576	2.43858e-100
LOC_Os05g24150	2.35739	1.4163e-19
LOC_Os11g03670	2.35506	2.2851e-25
LOC_Os08g05980	2.35411	6.28623e-10
LOC_Os06g06930	2.35265	0.000512194
LOC_Os11g41990	2.35122	0
LOC_Os04g20930	2.35003	0.0247176
LOC_Os04g40920	2.3496	0.0378501
LOC_Os03g57490	2.34904	0.000209865
LOC_Os11g04295	2.34835	3.68793e-25
LOC_Os06g42020	2.34828	0.00198654
LOC_Os04g45920	2.34802	0.0052595
LOC_Os03g60000	2.34727	0.000122686
LOC_Os06g04370	2.34709	0.0123946
LOC_Os08g31110	2.3461	6.4913e-12
LOC_Os05g44130	2.34501	0
LOC_Os01g08000	2.3448	2.86465e-08
LOC_Os08g27824	2.34359	4.30812e-50
LOC_Os01g19670	2.34288	0.000103089
LOC_Os12g01916	2.3425	1.31487e-32
LOC_Os03g11910	2.34222	0
LOC_Os01g22630	2.34152	1.72565e-142
LOC_Os06g15560	2.34019	1.73473e-06
LOC_Os07g37640	2.33948	7.77147e-73
LOC_Os12g33210	2.3389	1.75032e-07
LOC_Os06g23210	2.33873	3.44082e-11
LOC_Os08g27090	2.33788	2.218e-66
LOC_Os12g22030	2.33692	1.59145e-150
LOC_Os12g07300	2.33682	5.77468e-82
LOC_Os11g01460	2.33669	8.19141e-12
LOC_Os07g34006	2.33626	4.89502e-07
LOC_Os02g03420	2.3353	8.58077e-17
LOC_Os02g15920	2.33424	0.0433903
LOC_Os08g09270	2.33313	1.02485e-175
LOC_Os08g25624	2.33255	1.20131e-160
LOC_Os05g39760	2.33216	6.58434e-259
LOC_Os07g14740	2.33208	0.00166749
LOC_Os05g12370	2.33203	0.00820377
LOC_Os04g44050	2.33202	2.90796e-05
LOC_Os04g48270	2.33151	1.82786e-63
LOC_Os06g04190	2.3308	8.89963e-07
LOC_Os10g24970	2.32936	8.2843e-10
LOC_Os04g40590	2.32912	0.000150696
LOC_Os01g74030	2.32846	2.1491e-68
LOC_Os03g63530	2.32831	7.26718e-49
LOC_Os04g08460	2.32825	0.00153014
LOC_Os06g22030	2.32812	7.48071e-52
LOC_Os02g50799	2.32757	1.14814e-119
LOC_Os03g42770	2.32749	2.15329e-52
LOC_Os01g09020	2.32494	0
LOC_Os11g03650	2.32381	0.0462412
LOC_Os03g19250	2.32226	3.7782e-249
LOC_Os09g25050	2.32155	2.8792e-15
LOC_Os05g08970	2.31863	1.71521e-88
LOC_Os01g10800	2.31694	8.25714e-68
LOC_Os03g19570	2.31534	1.72672e-51
LOC_Os07g10170	2.31364	0.0187201
LOC_Os07g29760	2.31357	3.66175e-14
LOC_Os09g30466	2.31282	3.36622e-63
LOC_Os04g50660	2.31043	3.07863e-111
LOC_Os06g39480	2.31043	9.59727e-43
LOC_Os07g12790	2.30919	1.19134e-19
LOC_Os06g02600	2.30867	8.64284e-101
LOC_Os03g05900	2.30739	6.40976e-31
LOC_Os05g45760	2.30589	7.51889e-77
LOC_Os02g37430	2.30504	4.25049e-208
LOC_Os04g02450	2.30463	7.46638e-09
LOC_Os03g51610	2.30443	1.46394e-87
LOC_Os02g43080	2.3011	5.12118e-101
LOC_Os03g10600	2.30098	1.4824e-77
LOC_Os10g32540	2.30088	3.26725e-206
LOC_Os02g05620	2.30037	3.78438e-08
LOC_Os08g44530	2.2983	8.0813e-97
LOC_Os08g42030	2.29814	1.30964e-19
LOC_Os01g21990	2.29784	1.70345e-118
LOC_Os11g31110	2.29781	4.47119e-30
LOC_Os01g24820	2.29724	1.31497e-05
LOC_Os03g25050	2.29447	2.11851e-61
LOC_Os12g16540	2.29386	5.83484e-09
LOC_Os03g14710	2.29381	1.5574e-18
LOC_Os11g10400	2.29223	3.71912e-05
LOC_Os03g17200	2.29182	0.023412
LOC_Os01g63790	2.29176	5.65658e-26
LOC_Os03g24040	2.29173	2.08984e-61
LOC_Os02g57590	2.29129	9.81084e-75
LOC_Os04g35650	2.29094	3.9702e-15
LOC_Os04g53380	2.29031	1.19258e-74
LOC_Os01g59530	2.28898	3.26153e-151
LOC_Os02g15930	2.28889	5.57438e-148
LOC_Os03g29240	2.28864	0
LOC_Os02g49230	2.28849	3.00042e-76
LOC_Os05g24930	2.28733	3.65858e-20
LOC_Os12g38490	2.28701	0
LOC_Os05g06150	2.28552	4.18682e-05
LOC_Os07g42880	2.28513	7.31801e-12
LOC_Os07g43810	2.28426	0
LOC_Os03g56010	2.2837	0.00191118
LOC_Os02g09530	2.28008	0.00941624
LOC_Os03g07970	2.28004	1.36959e-24
LOC_Os02g02390	2.27948	0
LOC_Os01g20030	2.27899	1.83031e-05
LOC_Os12g07380	2.27878	5.38333e-05
LOC_Os03g55970	2.27759	1.47865e-201
LOC_Os05g34700	2.27757	1.25809e-14
LOC_Os04g23620	2.27589	0.0211913
LOC_Os06g10100	2.27558	4.66954e-08
LOC_Os12g05655	2.27527	1.87943e-93
LOC_Os11g42850	2.27361	1.87615e-07
LOC_Os12g35490	2.27187	3.74911e-06
LOC_Os11g10740	2.27118	0.00164893
LOC_Os12g38150	2.26661	4.36726e-45
LOC_Os02g05720	2.26561	1.36784e-17
LOC_Os01g72900	2.26384	2.65523e-32
LOC_Os04g41490	2.26372	1.64864e-117
LOC_Os07g41260	2.26301	1.28414e-50
LOC_Os04g43710	2.26155	5.7287e-49
LOC_Os01g40640	2.26137	6.49067e-108
LOC_Os12g06070	2.26133	7.07517e-05
LOC_Os03g17670	2.26114	3.03085e-13
LOC_Os03g50230	2.2603	2.84666e-35
LOC_Os06g43960	2.25972	4.31871e-22
LOC_Os12g07060	2.25962	1.48318e-104
LOC_Os12g04860	2.25955	2.26125e-13
LOC_Os03g05040	2.25869	8.14151e-39
LOC_Os10g40920	2.25757	7.19381e-20
LOC_Os07g05650	2.25679	0.000138173
LOC_Os03g42350	2.25597	4.28025e-29
LOC_Os08g41540	2.25509	3.39412e-06
LOC_Os09g26620	2.25452	1.29531e-112
LOC_Os08g43300	2.25184	2.03418e-125
LOC_Os02g40460	2.25183	1.00865e-26
LOC_Os01g67740	2.25163	8.22599e-33
LOC_Os10g30200	2.25144	8.56256e-34
LOC_Os01g10920	2.25036	0.00367602
LOC_Os10g01110	2.24876	3.77709e-155
LOC_Os12g06464	2.2482	2.48533e-27
LOC_Os01g60000	2.24729	1.28298e-06
LOC_Os12g06610	2.24665	5.85207e-78
LOC_Os05g39240	2.24665	6.0675e-77
LOC_Os06g46460	2.2466	2.94597e-45
LOC_Os10g03660	2.24591	0.000159346
LOC_Os03g05250	2.24539	5.66994e-05
LOC_Os01g53750	2.24486	7.19319e-09
LOC_Os04g11440	2.2445	1.12871e-09
LOC_Os06g16290	2.24387	3.15797e-43
LOC_Os02g38040	2.24226	0.00949774
LOC_Os04g01510	2.24134	1.54315e-35
LOC_Os03g08460	2.23764	0.00386106
LOC_Os02g42620	2.23713	2.2042e-13
LOC_Os08g37790	2.23525	0
LOC_Os05g30710	2.23413	1.37021e-07
LOC_Os08g42189	2.2335	0.0032168
LOC_Os04g38840	2.23327	1.29444e-07
LOC_Os12g06300	2.23186	0.0244884
LOC_Os12g43100	2.22911	4.72415e-67
LOC_Os01g34870	2.22854	9.42461e-10
LOC_Os01g11110	2.22655	1.74458e-35
LOC_Os12g32590	2.22594	5.75911e-13
LOC_Os06g46920	2.22594	1.68224e-17
LOC_Os01g16110	2.22494	7.09889e-200
LOC_Os08g40610	2.22406	3.66126e-40
LOC_Os02g03730	2.22237	3.75408e-52
LOC_Os06g05090	2.22164	3.86916e-38
LOC_Os02g49360	2.22164	2.19138e-35
LOC_Os02g39884	2.22133	1.03673e-51
LOC_Os05g44340	2.22118	0
LOC_Os12g05760	2.22	0.00011164
LOC_Os01g57630	2.21994	6.56967e-69
LOC_Os07g46990	2.21928	0
LOC_Os10g17520	2.21687	7.15922e-08
LOC_Os12g34108	2.21534	6.13702e-18
LOC_Os08g01120	2.21499	2.13421e-13
LOC_Os02g15120	2.21352	2.41838e-38
LOC_Os03g22880	2.21228	1.25215e-233
LOC_Os02g10110	2.21218	1.16239e-05
LOC_Os04g51900	2.21119	1.25846e-57
LOC_Os01g72170	2.2099	1.22921e-15
LOC_Os07g30110	2.20944	0.00246789
LOC_Os04g35610	2.20908	0.000472458
LOC_Os01g62750	2.20653	0.00810266
LOC_Os01g10195	2.20551	0.04233
LOC_Os03g10460	2.20544	7.38395e-40
LOC_Os04g38400	2.20507	5.13982e-08
LOC_Os11g14170	2.20479	2.70503e-29
LOC_Os01g42620	2.20397	2.41189e-38
LOC_Os11g32270	2.20286	7.48405e-27
LOC_Os03g54860	2.2015	5.85024e-17
LOC_Os04g48060	2.20037	4.74252e-10
LOC_Os12g23980	2.19859	0.0256025
LOC_Os12g42140	2.19771	2.91662e-122
LOC_Os12g27060	2.19745	8.48564e-14
LOC_Os01g61320	2.19604	6.25438e-36
LOC_Os10g41660	2.19581	4.23372e-08
LOC_Os05g19300	2.1956	0.00560274
LOC_Os01g45659	2.19515	0.00960123
LOC_Os04g33920	2.19384	3.79726e-12
LOC_Os01g05060	2.19354	2.19122e-259
LOC_Os07g37280	2.19343	0.0466344
LOC_Os08g10340	2.1916	1.43321e-08
LOC_Os12g32986	2.19122	0
LOC_Os09g32300	2.19113	2.48429e-96
LOC_Os04g53700	2.19078	1.20481e-22
LOC_Os08g35930	2.18893	2.97524e-21
LOC_Os12g30020	2.18879	3.69539e-171
LOC_Os03g01980	2.18756	1.38285e-10
LOC_Os01g41640	2.18611	5.56123e-130
LOC_Os10g14011	2.18601	1.34903e-38
LOC_Os07g11280	2.18593	5.25131e-95
LOC_Os11g09684	2.18586	1.7488e-11
LOC_Os04g49270	2.18117	7.21965e-30
LOC_Os08g16910	2.18111	0.0198219
LOC_Os07g44900	2.18102	2.38559e-13
LOC_Os01g03330	2.17953	7.41256e-15
LOC_Os02g43810	2.17894	1.08521e-33
LOC_Os01g12870	2.17663	8.38538e-117
LOC_Os07g46610	2.1766	1.3214e-16
LOC_Os10g39920	2.17583	0.000125542
LOC_Os03g55620	2.17314	4.03771e-11
LOC_Os02g11960	2.17293	1.20477e-07
LOC_Os03g50120	2.17254	6.54639e-35
LOC_Os05g02760	2.17187	3.27619e-14
LOC_Os11g08330	2.17146	1.54215e-33
LOC_Os08g09910	2.17131	3.45466e-20
LOC_Os06g48650	2.1711	9.49501e-76
LOC_Os01g73220	2.17087	0.000948014
LOC_Os12g31350	2.17072	3.9132e-42
LOC_Os02g35750	2.17066	2.71515e-96
LOC_Os01g32170	2.17057	7.29266e-39
[truncated: 8,169 more rows]

## Sheet: N22_3vs0
Table S1. DEGs in N22 and 93-11 upon HS
LOC ID	log2FoldChange	P-adj
LOC_Os01g72370	13.8437	1.23065e-30
LOC_Os03g14180	13.517	0
LOC_Os01g04340	12.9163	1.06776e-69
LOC_Os09g28440	12.8143	2.67164e-26
LOC_Os01g04360	12.8073	1.61359e-200
LOC_Os01g04370	12.7701	0
LOC_Os05g38280	12.7518	4.76426e-26
LOC_Os11g13980	12.6852	1.78771e-83
LOC_Os04g36750	11.8139	0
LOC_Os06g36930	11.6742	8.63449e-22
LOC_Os09g39770	11.3451	0.00800311
LOC_Os01g04380	10.0034	2.33635e-90
LOC_Os02g45160	9.89426	2.47658e-15
LOC_Os03g06080	9.81485	5.78605e-15
LOC_Os04g28420	9.73272	7.32792e-262
LOC_Os02g34260	9.38672	1.51623e-13
LOC_Os01g52240	9.28443	6.2778e-05
LOC_Os08g36920	9.14189	3.27987e-223
LOC_Os03g16020	9.10928	0
LOC_Os01g44170	9.05751	2.01908e-12
LOC_Os01g71630	9.05194	2.14286e-12
LOC_Os02g54050	9.03342	3.05772e-12
LOC_Os02g49210	8.84736	0.0438008
LOC_Os01g38229	8.84062	1.01915e-11
LOC_Os05g23250	8.80033	2.99825e-16
LOC_Os05g07010	8.74854	1.99375e-11
LOC_Os01g20160	8.68716	2.91858e-11
LOC_Os04g48330	8.56812	8.41743e-11
LOC_Os06g18150	8.4483	1.97307e-10
LOC_Os07g47840	8.36518	5.9819e-81
LOC_Os03g50250	8.27388	9.46799e-131
LOC_Os03g16920	8.24405	0
LOC_Os12g08030	8.22403	1.20308e-09
LOC_Os03g15960	8.1885	0
LOC_Os05g15360	8.16956	1.82232e-09
LOC_Os11g19340	8.12459	1.78311e-09
LOC_Os08g07620	8.02376	3.00741e-13
LOC_Os07g04500	7.98529	6.17819e-09
LOC_Os06g13470	7.93043	1.24202e-08
LOC_Os01g66270	7.90383	1.44523e-30
LOC_Os04g01740	7.8434	0
LOC_Os11g37759	7.8128	5.64442e-08
LOC_Os01g08860	7.78507	0
LOC_Os03g42520	7.72538	4.12738e-08
LOC_Os10g25230	7.7232	3.38882e-49
LOC_Os09g35010	7.69455	0
LOC_Os10g32570	7.69226	4.9307e-08
LOC_Os09g22530	7.68871	5.35231e-08
LOC_Os07g43604	7.66768	4.39714e-08
LOC_Os03g16030	7.66018	0
LOC_Os11g05170	7.65897	1.43936e-128
LOC_Os02g05199	7.65489	8.21537e-08
LOC_Os07g35979	7.6252	8.71053e-08
LOC_Os08g05590	7.6223	1.38629e-07
LOC_Os09g35020	7.54389	5.98777e-92
LOC_Os06g13990	7.52539	1.12519e-07
LOC_Os02g45450	7.46554	4.20434e-219
LOC_Os06g47120	7.43196	1.19339e-05
LOC_Os03g22990	7.42122	4.83293e-07
LOC_Os01g35789	7.41355	2.46492e-07
LOC_Os11g38190	7.39088	3.80824e-07
LOC_Os06g04399	7.38379	6.26875e-07
LOC_Os04g08828	7.37553	3.01551e-07
LOC_Os12g34390	7.3669	4.17753e-07
LOC_Os02g54140	7.33	0
LOC_Os06g20260	7.23283	1.06279e-06
LOC_Os05g31670	7.22836	0
LOC_Os08g07774	7.21324	1.27231e-06
LOC_Os03g53400	7.16772	0
LOC_Os11g34790	7.14436	1.87378e-06
LOC_Os03g35750	7.12649	3.64395e-19
LOC_Os09g09630	7.04375	5.0322e-06
LOC_Os12g07370	7.02801	3.19132e-06
LOC_Os04g26320	6.97911	6.52379e-06
LOC_Os05g08860	6.9598	5.2713e-06
LOC_Os08g42320	6.9598	5.2713e-06
LOC_Os03g56930	6.95806	9.8388e-118
LOC_Os11g02250	6.95371	6.7442e-06
LOC_Os07g18300	6.94046	6.23957e-06
LOC_Os06g14240	6.93824	1.46415e-136
LOC_Os04g48350	6.93323	1.25212e-236
LOC_Os10g13970	6.92818	8.01057e-06
LOC_Os01g60450	6.91516	2.57863e-13
LOC_Os05g33560	6.90626	1.06584e-05
LOC_Os09g26530	6.87959	8.92118e-06
LOC_Os08g16350	6.87405	1.7667e-05
LOC_Os02g35810	6.87241	9.39283e-06
LOC_Os03g50410	6.86673	7.60348e-06
LOC_Os01g50290	6.86239	1.7093e-05
LOC_Os09g31290	6.85781	1.65617e-05
LOC_Os04g52210	6.84469	8.43305e-06
LOC_Os12g06030	6.80693	1.70265e-05
LOC_Os11g47980	6.79477	1.74083e-16
LOC_Os09g20024	6.76688	1.47371e-05
LOC_Os06g26050	6.75335	2.63192e-05
LOC_Os10g28380	6.74075	2.04516e-05
LOC_Os09g06950	6.69081	2.62088e-05
LOC_Os07g10480	6.68414	7.88004e-05
LOC_Os02g15920	6.67649	2.65913e-05
LOC_Os02g48140	6.67612	7.71077e-190
LOC_Os11g34770	6.67095	2.91914e-05
LOC_Os10g39060	6.62016	4.01334e-05
LOC_Os10g22570	6.60798	5.20478e-05
LOC_Os01g56690	6.57354	6.35977e-05
LOC_Os01g51050	6.55944	4.63028e-05
LOC_Os04g48290	6.5569	0
LOC_Os08g42310	6.55566	4.92668e-05
LOC_Os03g08284	6.55361	4.88204e-05
LOC_Os09g33650	6.54073	8.7811e-05
LOC_Os04g23550	6.51312	0
LOC_Os02g52210	6.45586	0
LOC_Os06g02040	6.44866	0.000209512
LOC_Os09g35030	6.42142	0
LOC_Os02g45420	6.41487	1.13341e-49
LOC_Os07g03090	6.40596	0.000322644
LOC_Os12g34012	6.40096	0.000135479
LOC_Os12g44260	6.3872	0.000194667
LOC_Os01g73770	6.37481	0.000232415
LOC_Os08g31720	6.36428	0.000129535
LOC_Os10g32199	6.35239	0.000133479
LOC_Os03g54240	6.3473	0.000154204
LOC_Os11g31060	6.34352	5.01296e-248
LOC_Os09g03200	6.30426	9.47876e-11
LOC_Os05g39590	6.30112	0.000348663
LOC_Os12g33956	6.25167	5.42266e-07
LOC_Os04g12639	6.2503	0.000222806
LOC_Os05g37060	6.24656	3.78887e-13
LOC_Os04g11030	6.23995	0.000326652
LOC_Os05g40620	6.21105	0.000333232
LOC_Os05g10414	6.18107	0.000617782
LOC_Os10g26110	6.17482	9.85367e-06
LOC_Os02g05400	6.1602	0.000427695
LOC_Os01g56040	6.15472	0.000392577
LOC_Os07g49220	6.13276	0.000591643
LOC_Os01g41420	6.12768	0
LOC_Os04g27340	6.11277	0.000565635
LOC_Os05g16920	6.09206	0.000631326
LOC_Os06g04240	6.0782	0
LOC_Os08g29400	6.07707	0.000502998
LOC_Os09g32095	6.06884	8.37082e-89
LOC_Os11g19149	6.06256	0.00122946
LOC_Os07g01910	6.05253	0.00564645
LOC_Os01g33615	6.04647	0.000643544
LOC_Os05g10330	6.04246	0.000614411
LOC_Os12g37110	6.03773	0.000943907
LOC_Os09g22520	6.02579	0.00074836
LOC_Os09g08890	6.01965	1.95501e-06
LOC_Os10g24094	6.01682	0.00640332
LOC_Os02g29620	6.00283	0.00111771
LOC_Os09g28930	6.00042	0.00660775
LOC_Os08g09700	5.98558	0.000792197
LOC_Os11g15620	5.98392	0.00124504
LOC_Os12g32660	5.9781	0.000908669
LOC_Os08g04500	5.96154	0
LOC_Os12g33160	5.96086	0.00113844
LOC_Os06g22394	5.94104	0.000916077
LOC_Os02g45700	5.92838	0.00121848
LOC_Os03g58380	5.92796	0.00197783
LOC_Os02g53820	5.92404	0.00192962
LOC_Os02g33680	5.92306	0
LOC_Os06g03670	5.92015	5.70646e-24
LOC_Os05g45700	5.90646	0.001274
LOC_Os09g32410	5.902	0.00115375
LOC_Os11g46980	5.8995	0.00113607
LOC_Os02g22110	5.88265	0.00142676
LOC_Os11g13840	5.87322	0.00203266
LOC_Os01g50420	5.87242	0
LOC_Os01g52150	5.86146	0.00191171
LOC_Os09g03190	5.83823	0.00068247
LOC_Os02g17000	5.83818	0.0015127
LOC_Os10g23240	5.83455	0.00160179
LOC_Os10g42080	5.83289	0.00182934
LOC_Os10g11580	5.82617	0.00201881
LOC_Os02g26800	5.80701	0.00330056
LOC_Os01g46050	5.80045	0.00273159
LOC_Os08g40910	5.79547	4.31123e-78
LOC_Os11g43790	5.79278	0.00273
LOC_Os06g21820	5.79211	0.00190099
LOC_Os10g07998	5.78915	0.00213493
LOC_Os06g39240	5.789	0
LOC_Os12g05440	5.76549	5.86012e-220
LOC_Os02g15930	5.76042	0
LOC_Os11g02774	5.75939	3.62939e-13
LOC_Os04g34200	5.73479	0.00217286
LOC_Os09g21120	5.72803	1.67648e-293
LOC_Os05g10310	5.72765	0.00258301
LOC_Os06g12370	5.71149	7.81477e-07
LOC_Os03g59774	5.70417	0.0142422
LOC_Os08g41240	5.69044	0.0149076
LOC_Os03g47230	5.689	0.00300073
LOC_Os02g50110	5.67188	3.60917e-126
LOC_Os04g22270	5.6532	0.0168884
LOC_Os02g26260	5.65285	1.70208e-05
LOC_Os01g35830	5.65049	0.0161431
LOC_Os11g34820	5.6493	0.01618
LOC_Os07g45150	5.64572	0.0168113
LOC_Os06g14010	5.61701	0.0051148
LOC_Os08g03270	5.61629	0.0181459
LOC_Os04g13480	5.60409	0.00646749
LOC_Os11g05380	5.60215	0
LOC_Os12g34045	5.59839	0.00671395
LOC_Os07g15959	5.59836	0.0203089
LOC_Os12g12765	5.59714	0.0196957
LOC_Os03g18290	5.59708	0.0200272
LOC_Os01g01980	5.59348	0.0187217
LOC_Os04g33920	5.59226	0.0186297
LOC_Os02g01810	5.56764	0.0211891
LOC_Os05g23340	5.56764	0.0211891
LOC_Os02g04530	5.56594	0.00498033
LOC_Os04g48960	5.55078	0.00480579
LOC_Os10g22930	5.55044	0.00569243
LOC_Os12g22970	5.54828	0.00571614
LOC_Os01g27140	5.54485	5.08526e-05
LOC_Os08g16740	5.53285	0.0217746
LOC_Os08g27160	5.53157	0.0215959
LOC_Os03g53020	5.52491	0
LOC_Os10g11370	5.51141	0.0231625
LOC_Os01g71624	5.51109	0.00590687
LOC_Os06g47880	5.50906	0.00604931
LOC_Os05g47960	5.50565	1.41126e-148
LOC_Os03g08260	5.49786	0.00583218
LOC_Os03g16040	5.49255	0
LOC_Os06g02810	5.4912	0.00656748
LOC_Os07g45130	5.48404	0.00638029
LOC_Os07g23485	5.48148	0.00641233
LOC_Os07g09675	5.47326	0.00866796
LOC_Os05g04870	5.46003	0.0263894
LOC_Os03g02770	5.44918	0.026918
LOC_Os03g08520	5.44631	2.35558e-203
LOC_Os11g15670	5.44283	0.00846592
LOC_Os09g14019	5.44117	0.00823567
LOC_Os04g06850	5.43926	0.0269464
LOC_Os08g30370	5.43235	0.00683816
LOC_Os04g21590	5.43074	0.00902399
LOC_Os05g10990	5.4294	0.00804435
LOC_Os10g32080	5.42276	0.0071539
LOC_Os03g48720	5.42106	0.00867456
LOC_Os01g46920	5.39915	0.0290434
LOC_Os12g33958	5.39893	1.93658e-08
LOC_Os11g35220	5.39884	0.0354537
LOC_Os03g44140	5.39827	7.74708e-07
LOC_Os03g62070	5.39774	0.0291186
LOC_Os11g39330	5.39567	0.0314701
LOC_Os05g10570	5.39491	0.0297734
LOC_Os03g53340	5.386	2.56942e-133
LOC_Os05g09280	5.37022	0.0103011
LOC_Os03g60210	5.36845	0.0014694
LOC_Os12g35680	5.36289	0.0088381
LOC_Os03g47420	5.35925	0.00863804
LOC_Os12g39440	5.357	0.00879128
LOC_Os07g35960	5.35613	0.0103548
LOC_Os06g06580	5.3559	0.0325723
LOC_Os02g04380	5.34967	1.97065e-06
LOC_Os05g35400	5.34959	5.75178e-12
LOC_Os06g41820	5.34733	0.0117376
LOC_Os08g01280	5.3426	0.0106397
LOC_Os11g32890	5.33254	1.89394e-12
LOC_Os05g11960	5.32512	0.0344748
LOC_Os11g05200	5.30834	0.0152409
LOC_Os03g20830	5.30116	0.0142054
LOC_Os12g34054	5.30059	0.0367005
LOC_Os10g38000	5.29876	2.31874e-06
LOC_Os08g34860	5.29681	0.0374039
LOC_Os01g64360	5.28987	0
LOC_Os01g24790	5.28962	0.037191
LOC_Os04g37890	5.28078	0.0114014
LOC_Os02g51970	5.2749	6.87931e-06
LOC_Os07g36340	5.27395	0.0127989
LOC_Os02g04900	5.26765	0.0133287
LOC_Os09g33640	5.25412	0.000325599
LOC_Os01g53730	5.24398	0
LOC_Os08g25690	5.23685	9.2478e-08
LOC_Os01g50400	5.22984	7.72475e-100
LOC_Os11g15624	5.22866	0.0423007
LOC_Os12g38010	5.22033	0.043466
LOC_Os11g01390	5.21717	0.0177079
LOC_Os06g03210	5.21115	0.0159929
LOC_Os12g05820	5.20866	0.0190733
LOC_Os02g04390	5.20746	0.015824
LOC_Os12g10400	5.20495	0.0142151
LOC_Os09g15980	5.20245	0.0142881
LOC_Os02g37280	5.19992	0.0155408
LOC_Os08g27260	5.19047	0.0183222
LOC_Os03g30410	5.18956	0.0167058
LOC_Os12g34010	5.18535	0.0188259
LOC_Os07g41310	5.17434	1.46187e-137
LOC_Os01g38120	5.17118	0.0481263
LOC_Os03g60570	5.17112	3.68071e-196
LOC_Os07g05365	5.16568	3.94892e-138
LOC_Os03g51740	5.14667	6.57918e-28
LOC_Os06g09550	5.14386	2.41574e-08
LOC_Os10g25180	5.13175	1.04149e-09
LOC_Os08g13980	5.12758	0.019553
LOC_Os02g57000	5.1239	0.0189551
LOC_Os01g13450	5.11468	0.0188649
LOC_Os09g21060	5.10756	0.0231889
LOC_Os02g09640	5.08866	4.94328e-07
LOC_Os05g05510	5.08252	0.00042185
LOC_Os01g58010	5.05692	5.48397e-08
LOC_Os11g07840	5.04999	0.0266258
LOC_Os07g05180	5.04544	0.0270558
LOC_Os08g01520	5.04442	3.36109e-18
LOC_Os01g53190	5.04366	0.0244077
LOC_Os09g20440	5.04191	0.0231414
LOC_Os11g42030	5.03671	0.024736
LOC_Os03g50960	5.03607	2.71373e-15
LOC_Os11g16720	5.03389	0.0230912
LOC_Os01g50280	5.03135	2.43844e-05
LOC_Os02g42270	5.02861	0.0286029
LOC_Os03g19070	5.02827	1.60052e-121
LOC_Os06g44020	5.02472	0.0253101
LOC_Os06g09810	5.02297	0.0253997
LOC_Os02g52010	5.015	0
LOC_Os07g48280	4.9799	0
LOC_Os01g50410	4.97748	0
LOC_Os01g68960	4.97435	3.25899e-26
LOC_Os03g03520	4.9657	5.95211e-56
LOC_Os03g12280	4.94462	0.0338874
LOC_Os12g22660	4.94346	0.0293257
LOC_Os02g41850	4.94045	0.030785
LOC_Os01g65692	4.93975	0.0315486
LOC_Os05g34660	4.93674	0.0301872
LOC_Os03g41030	4.93487	0.0311051
LOC_Os02g32465	4.92923	0.000674418
LOC_Os06g11760	4.92032	5.87242e-17
LOC_Os03g12700	4.91924	3.47293e-182
LOC_Os05g03960	4.91024	3.96325e-67
LOC_Os03g58320	4.88607	0.000637699
LOC_Os03g17130	4.87342	0.000582621
LOC_Os06g17540	4.8698	0.0440293
LOC_Os02g52150	4.86484	0
LOC_Os08g07630	4.85462	5.50318e-52
LOC_Os07g40640	4.84377	0.0402575
LOC_Os04g49870	4.83979	0.0382152
LOC_Os03g49132	4.83655	0.0407595
LOC_Os10g31510	4.82917	1.79403e-05
LOC_Os01g56650	4.8211	0.0479397
LOC_Os08g26860	4.7921	0.0012685
LOC_Os04g52260	4.76343	0
LOC_Os08g07660	4.75245	5.45085e-204
LOC_Os08g34990	4.74703	0.0494938
LOC_Os08g06415	4.74358	0.0492015
LOC_Os12g10870	4.74144	0.0484186
LOC_Os03g19709	4.73585	0.0489008
LOC_Os03g22440	4.71918	0.000312682
LOC_Os01g43460	4.69207	0
LOC_Os04g51460	4.69077	1.58478e-295
LOC_Os04g44060	4.68815	0.0133905
LOC_Os03g08330	4.68664	0
LOC_Os01g68290	4.67846	1.21983e-12
LOC_Os01g47290	4.67626	5.53366e-22
LOC_Os02g47470	4.6621	0
LOC_Os04g54230	4.65704	4.2287e-41
LOC_Os08g28710	4.64595	8.41292e-71
LOC_Os03g58180	4.6273	7.58607e-06
LOC_Os12g14930	4.61952	9.28622e-09
LOC_Os02g38010	4.61861	0.0148252
LOC_Os09g30490	4.60718	0
LOC_Os12g34014	4.60451	5.13822e-06
LOC_Os11g02520	4.59451	3.22632e-222
LOC_Os12g17804	4.58124	1.65098e-11
LOC_Os03g06840	4.57734	2.06127e-06
LOC_Os02g50220	4.57646	0.0280644
LOC_Os03g51920	4.56442	4.82914e-196
LOC_Os01g50350	4.55928	1.95613e-06
LOC_Os07g06720	4.55078	2.19974e-10
LOC_Os05g44340	4.54687	0
LOC_Os02g57860	4.5219	7.10503e-05
LOC_Os11g26750	4.51974	1.79451e-30
LOC_Os01g55270	4.5189	0
LOC_Os04g45480	4.51708	0
LOC_Os09g08910	4.49863	6.67425e-36
LOC_Os01g09370	4.49552	7.63784e-08
LOC_Os02g40530	4.47867	4.26524e-48
LOC_Os08g06210	4.47302	1.56179e-05
LOC_Os08g35160	4.45569	0
LOC_Os01g09870	4.45406	6.57057e-25
LOC_Os03g11910	4.44357	0
LOC_Os01g52110	4.43435	2.24307e-86
LOC_Os04g56240	4.42465	0
LOC_Os03g52410	4.41687	2.00558e-187
LOC_Os01g08350	4.41166	0.000109592
LOC_Os08g35180	4.39606	0.0260546
LOC_Os05g47545	4.39149	1.15825e-44
LOC_Os06g05010	4.39078	0.00889659
LOC_Os03g21260	4.38659	1.73198e-52
LOC_Os01g72530	4.38655	0
LOC_Os02g52670	4.37099	6.84674e-35
LOC_Os11g32940	4.36893	6.1055e-06
LOC_Os04g58710	4.35923	0
LOC_Os02g04510	4.32856	0
LOC_Os02g33590	4.32678	2.53251e-52
LOC_Os07g44430	4.32654	0.000405289
LOC_Os07g26630	4.30522	0.000599128
LOC_Os06g09560	4.28466	0
LOC_Os03g20090	4.26782	2.10527e-252
LOC_Os12g35330	4.26229	1.33673e-09
LOC_Os03g32230	4.25565	3.44954e-176
LOC_Os11g06770	4.24793	3.1362e-07
LOC_Os12g34128	4.24202	0.0141069
LOC_Os01g21420	4.22766	0
LOC_Os02g11070	4.20198	0
LOC_Os11g10990	4.20008	3.94226e-194
LOC_Os01g11400	4.18368	0.0132556
LOC_Os12g40180	4.18263	1.4126e-98
LOC_Os02g08440	4.18162	0
LOC_Os09g19140	4.15268	0.000242724
LOC_Os09g10204	4.15225	0.000103863
LOC_Os04g06590	4.14431	4.22808e-66
LOC_Os05g39930	4.14241	0
LOC_Os02g04630	4.13154	4.06961e-15
LOC_Os07g05940	4.12475	1.28913e-73
LOC_Os02g06930	4.12024	0
LOC_Os10g09240	4.11808	1.8497e-15
LOC_Os04g10690	4.10074	8.94311e-33
LOC_Os10g02210	4.09741	4.80953e-12
LOC_Os05g50330	4.08005	0.000364194
LOC_Os03g08310	4.07849	1.35086e-164
LOC_Os01g59680	4.0681	0.000411256
LOC_Os08g31200	4.05645	0.0154041
LOC_Os01g47630	4.0559	9.7221e-208
LOC_Os02g03910	4.04279	0.0266104
LOC_Os12g32610	4.03839	1.65037e-79
LOC_Os05g33140	4.0347	0.000205025
LOC_Os06g04230	4.02841	1.26204e-196
LOC_Os03g60560	4.01679	3.12768e-237
LOC_Os08g01370	4.00862	2.32754e-211
LOC_Os01g16170	4.00398	0
LOC_Os06g04670	4.002	1.73785e-06
LOC_Os03g30300	3.99225	4.6725e-05
LOC_Os12g18560	3.98887	9.0304e-09
LOC_Os02g41954	3.98859	0.00243609
LOC_Os06g09820	3.98363	1.47414e-66
LOC_Os06g30179	3.97987	5.41232e-49
LOC_Os01g67820	3.97905	1.55265e-71
LOC_Os10g05088	3.97788	4.53581e-35
LOC_Os02g45520	3.96915	2.51508e-240
LOC_Os04g49690	3.95903	0
LOC_Os04g16866	3.95572	0.0264524
LOC_Os05g50140	3.95087	0.000505393
LOC_Os06g46950	3.93979	0
LOC_Os04g39180	3.93463	2.12273e-06
LOC_Os05g43550	3.92324	0.0292932
LOC_Os01g20030	3.91669	3.43434e-06
LOC_Os04g13140	3.90691	2.15969e-09
LOC_Os02g42585	3.90174	1.51565e-125
LOC_Os02g53320	3.90118	1.18861e-194
LOC_Os12g33946	3.88606	1.16127e-15
LOC_Os08g37660	3.88602	2.23249e-153
LOC_Os02g34250	3.88384	0.00754763
LOC_Os01g12460	3.87481	9.93899e-08
LOC_Os01g08460	3.86	1.17461e-262
LOC_Os01g62290	3.85878	0
LOC_Os07g37400	3.84901	5.01903e-88
LOC_Os06g42660	3.84879	9.77889e-05
LOC_Os01g74450	3.84103	1.66032e-287
LOC_Os12g34102	3.84051	0.0249116
LOC_Os01g58850	3.83818	8.58088e-06
LOC_Os01g25720	3.83657	3.00511e-09
LOC_Os08g45120	3.83534	0.0133433
LOC_Os06g47720	3.82582	3.49482e-05
LOC_Os05g07870	3.81543	2.1829e-209
LOC_Os10g32760	3.80508	4.95836e-61
LOC_Os01g61610	3.8021	2.72273e-16
LOC_Os01g11430	3.79301	0.00915031
LOC_Os03g30660	3.78693	0.0134007
LOC_Os06g13870	3.78624	0
LOC_Os08g34960	3.7674	0.0311769
LOC_Os01g64120	3.76577	7.22407e-289
LOC_Os04g51820	3.73712	6.45996e-153
LOC_Os12g17160	3.73708	2.75985e-22
LOC_Os11g01460	3.73274	8.33715e-22
LOC_Os03g30950	3.72851	3.77063e-92
LOC_Os07g46550	3.72833	0.000544544
LOC_Os07g10410	3.72619	0.00075259
LOC_Os06g46900	3.72248	6.60132e-288
LOC_Os01g17396	3.71743	1.1935e-73
LOC_Os11g07250	3.71643	0.00953258
LOC_Os03g18910	3.71362	2.6854e-251
LOC_Os06g45040	3.71051	1.16568e-15
LOC_Os03g44636	3.70537	0.0120338
LOC_Os03g19370	3.70293	0.00899801
LOC_Os06g05430	3.70061	8.64652e-06
LOC_Os01g61700	3.7004	2.46411e-21
LOC_Os08g25890	3.69645	0.00369897
LOC_Os06g36940	3.69558	1.18057e-18
LOC_Os09g08700	3.69401	0.0200721
LOC_Os02g58310	3.68561	1.36295e-141
LOC_Os02g45780	3.67043	4.23863e-256
LOC_Os08g08850	3.66849	2.44308e-11
LOC_Os01g06440	3.65999	0.0396932
LOC_Os01g64470	3.65894	0
LOC_Os05g39250	3.65337	0
LOC_Os08g35110	3.64506	1.51981e-119
LOC_Os04g52090	3.63402	0
LOC_Os02g41840	3.63339	3.64832e-51
LOC_Os09g21710	3.62791	1.36913e-104
LOC_Os04g57350	3.62418	9.62151e-10
LOC_Os03g52990	3.60507	0.0110677
LOC_Os05g38530	3.60342	0
LOC_Os05g11600	3.60008	0.0466386
LOC_Os03g48310	3.59624	5.36987e-97
LOC_Os01g04330	3.58869	3.67056e-200
LOC_Os02g33380	3.58531	1.2147e-177
LOC_Os04g34970	3.56608	2.47083e-20
LOC_Os03g53910	3.5507	0
LOC_Os03g45860	3.54959	1.19118e-06
LOC_Os07g26640	3.54596	0.00221796
LOC_Os03g18070	3.53829	0
LOC_Os03g10550	3.53719	0.0156822
LOC_Os01g28790	3.53277	0
LOC_Os11g47960	3.52589	6.56203e-49
LOC_Os03g44740	3.51478	3.61347e-112
LOC_Os02g51350	3.51375	0
LOC_Os08g31090	3.51216	1.16927e-61
LOC_Os07g05830	3.50667	1.03627e-05
LOC_Os12g34108	3.50468	4.12284e-47
LOC_Os12g33180	3.50015	0.00233863
LOC_Os01g21250	3.49529	0
LOC_Os02g18670	3.49157	1.6493e-23
LOC_Os07g47860	3.47318	0.00123658
LOC_Os12g07210	3.47028	9.00528e-260
LOC_Os02g26430	3.4669	9.46875e-43
LOC_Os01g43844	3.46658	5.64937e-247
LOC_Os02g04369	3.46577	1.60889e-48
LOC_Os03g09170	3.45124	3.07924e-138
LOC_Os03g06630	3.44749	2.43349e-68
LOC_Os09g35790	3.44704	9.69581e-224
LOC_Os03g03980	3.44107	4.74238e-46
LOC_Os03g57200	3.44102	1.01469e-156
LOC_Os05g44060	3.43581	6.28402e-47
LOC_Os06g51260	3.4333	5.40276e-137
LOC_Os06g20270	3.42762	0.0408639
LOC_Os06g45710	3.42745	0
LOC_Os02g53130	3.4254	1.77363e-63
LOC_Os07g48710	3.42046	9.58012e-17
LOC_Os12g28250	3.41568	0.00791435
LOC_Os07g39190	3.41309	1.00575e-06
LOC_Os06g48810	3.41074	0.0140063
LOC_Os03g08610	3.40986	0.012602
LOC_Os10g05130	3.40636	6.52379e-201
LOC_Os06g24990	3.40322	1.36269e-37
LOC_Os03g55034	3.40183	1.67806e-09
LOC_Os07g36190	3.40032	0
LOC_Os05g50930	3.3987	1.27658e-172
LOC_Os05g50320	3.3888	0.0224644
LOC_Os05g07880	3.38448	2.28472e-50
LOC_Os06g47910	3.384	2.68822e-25
LOC_Os03g51390	3.37511	4.28284e-138
LOC_Os02g51510	3.36899	7.64542e-05
LOC_Os05g46310	3.36564	0.000149835
LOC_Os06g45590	3.36002	2.45312e-66
LOC_Os09g39730	3.35372	1.06981e-29
LOC_Os02g05790	3.34863	0.000595099
LOC_Os05g23780	3.3387	6.0777e-07
LOC_Os05g50700	3.33644	1.72683e-40
LOC_Os12g01420	3.33438	0.0119533
LOC_Os04g44090	3.33387	6.90072e-07
LOC_Os01g17050	3.33247	4.07968e-124
LOC_Os03g58764	3.33244	2.77922e-81
LOC_Os12g34018	3.33193	0.000193761
LOC_Os10g01820	3.32961	3.76311e-07
LOC_Os07g43700	3.32892	1.42056e-147
LOC_Os04g57490	3.3228	0.00413227
LOC_Os01g61080	3.31851	0
LOC_Os02g58214	3.31786	3.94264e-193
LOC_Os03g12820	3.31082	6.00099e-298
LOC_Os10g37760	3.3108	2.06642e-54
LOC_Os04g39290	3.30558	8.17124e-25
LOC_Os10g41780	3.29782	0
LOC_Os06g11610	3.29053	7.58291e-151
LOC_Os10g25290	3.28844	6.10601e-298
LOC_Os03g13300	3.28836	3.7503e-164
LOC_Os03g09190	3.27533	0.000296933
LOC_Os07g04820	3.27287	0.00139545
LOC_Os08g42750	3.26179	8.69053e-05
LOC_Os10g28360	3.25567	0
LOC_Os05g46760	3.25395	1.61796e-52
LOC_Os02g11790	3.24741	2.40172e-18
LOC_Os08g29750	3.2457	0.0152034
LOC_Os11g07380	3.24066	0.000170312
LOC_Os12g25490	3.23596	2.52998e-21
LOC_Os07g36810	3.23203	0.00910559
LOC_Os08g43200	3.22737	0.000118644
LOC_Os02g40900	3.21717	2.8721e-94
LOC_Os02g07628	3.21609	0.0405359
LOC_Os07g06700	3.21535	4.0294e-27
LOC_Os08g06110	3.21318	1.07676e-219
LOC_Os01g64310	3.20882	1.36612e-84
LOC_Os10g39130	3.2051	5.90115e-22
LOC_Os03g27019	3.19752	3.52322e-193
LOC_Os01g63690	3.18754	1.80838e-191
LOC_Os10g36703	3.18411	0
LOC_Os06g49750	3.18221	1.86549e-112
LOC_Os03g04770	3.18146	0
LOC_Os09g12310	3.17254	7.29359e-07
LOC_Os03g50920	3.1576	1.14492e-05
LOC_Os04g56230	3.15345	0
LOC_Os07g43960	3.15342	7.06321e-49
LOC_Os03g18190	3.15251	3.03731e-37
LOC_Os12g06550	3.15212	4.3557e-19
LOC_Os02g52000	3.14267	0.000147922
LOC_Os03g58170	3.14235	0
LOC_Os09g15284	3.14075	3.5652e-38
LOC_Os10g32740	3.13965	0.0380323
LOC_Os08g41360	3.12481	0.0401975
LOC_Os01g40070	3.12187	0
LOC_Os01g50940	3.11922	1.33328e-188
LOC_Os09g28390	3.11895	1.58062e-97
LOC_Os05g03910	3.11638	1.16924e-295
LOC_Os09g27620	3.116	0.000261277
LOC_Os01g74040	3.1141	3.82413e-104
LOC_Os05g02760	3.11126	6.24474e-48
LOC_Os01g48446	3.11094	4.9892e-106
LOC_Os08g43500	3.10541	0.00259363
LOC_Os09g20390	3.09984	2.21713e-218
LOC_Os06g11030	3.09941	0.0380648
LOC_Os04g58810	3.09916	3.32672e-70
LOC_Os02g52270	3.09832	6.46772e-163
LOC_Os04g41960	3.09776	0
LOC_Os06g25010	3.09261	0
LOC_Os07g27370	3.0881	0.0362668
LOC_Os02g56150	3.0846	3.42382e-09
LOC_Os11g34870	3.08154	1.19389e-143
LOC_Os02g57810	3.07757	0.0353408
LOC_Os08g43620	3.07667	5.36368e-16
LOC_Os05g08480	3.07441	6.44426e-141
LOC_Os08g38370	3.07184	0.000223707
LOC_Os03g37680	3.07095	0.0023409
LOC_Os05g41590	3.06377	0
LOC_Os06g05610	3.04619	0.0343671
LOC_Os02g58100	3.0399	4.49475e-11
LOC_Os04g59210	3.03834	3.90464e-45
LOC_Os11g38640	3.03364	0.000163308
LOC_Os10g41330	3.03234	2.41466e-78
LOC_Os10g34083	3.0301	4.25969e-05
LOC_Os09g31130	3.02371	8.28543e-161
LOC_Os04g34610	3.02322	0
LOC_Os03g02260	3.02282	0
LOC_Os04g51809	3.0196	0.0245461
LOC_Os01g16980	3.01666	1.7531e-62
LOC_Os03g56540	3.01489	9.47048e-206
LOC_Os12g42930	3.01337	0.0270783
LOC_Os05g27590	3.01121	4.80544e-05
LOC_Os10g22750	3.00948	0.000681834
LOC_Os03g57490	3.00703	0.00877832
LOC_Os04g52550	3.00577	2.30327e-11
LOC_Os12g31670	3.0004	0.0300295
LOC_Os01g03360	2.99547	4.14839e-187
LOC_Os03g04080	2.99426	1.42819e-08
LOC_Os07g06660	2.99212	0
LOC_Os07g23570	2.99054	8.2209e-20
LOC_Os05g51040	2.98996	1.73238e-05
LOC_Os01g70860	2.98842	1.15486e-38
LOC_Os09g23570	2.98355	3.23715e-85
LOC_Os03g26460	2.98183	0
LOC_Os06g14420	2.98051	2.57674e-81
LOC_Os07g43740	2.98	7.07537e-93
LOC_Os01g70790	2.97583	1.27798e-293
LOC_Os04g44830	2.96725	0
LOC_Os03g55540	2.96158	0
LOC_Os07g35700	2.95826	0.0494168
LOC_Os09g31190	2.95609	0.00716868
LOC_Os11g29780	2.95547	1.03662e-18
LOC_Os06g41600	2.95419	2.33902e-05
LOC_Os06g24070	2.95144	0
LOC_Os05g44900	2.95116	1.74291e-109
LOC_Os03g21380	2.94758	1.64104e-290
LOC_Os09g11250	2.94338	5.66365e-155
LOC_Os10g28240	2.94222	5.47307e-97
LOC_Os09g14600	2.93966	1.46151e-41
LOC_Os01g12280	2.93947	2.23092e-90
LOC_Os04g45810	2.93932	3.51068e-214
LOC_Os07g40000	2.93798	1.55975e-104
LOC_Os10g04020	2.93356	0.0182114
LOC_Os01g50300	2.93053	0.0022812
LOC_Os03g08900	2.93017	1.55441e-130
LOC_Os11g36200	2.9277	2.27216e-132
LOC_Os11g02240	2.9267	5.21503e-165
LOC_Os05g48810	2.92658	1.05943e-145
LOC_Os03g44380	2.91007	6.61178e-50
LOC_Os02g30200	2.90917	1.89165e-05
LOC_Os09g10201	2.89805	0.00137254
LOC_Os02g21040	2.89571	1.66597e-165
LOC_Os11g27620	2.89243	0.0285164
LOC_Os08g32060	2.89104	1.13538e-23
LOC_Os09g21210	2.88189	1.52483e-189
LOC_Os07g38550	2.86838	1.83937e-08
LOC_Os06g44260	2.86762	1.93161e-18
LOC_Os05g34730	2.86597	0.000218011
LOC_Os07g30154	2.86274	0.000295866
LOC_Os05g41880	2.8621	1.40972e-32
LOC_Os10g41420	2.86137	1.63796e-47
LOC_Os10g35460	2.85967	4.18642e-204
LOC_Os04g42040	2.85812	3.85944e-06
LOC_Os12g33944	2.85703	0.0405572
LOC_Os01g72080	2.84453	8.48992e-223
LOC_Os03g60760	2.8422	9.45047e-32
LOC_Os12g09720	2.83742	0.00288163
LOC_Os03g13840	2.82543	2.58506e-182
LOC_Os11g04954	2.81383	3.88651e-33
LOC_Os03g55430	2.81363	2.72409e-83
LOC_Os03g38500	2.81137	1.42406e-143
LOC_Os05g37080	2.80459	8.05758e-33
LOC_Os09g35780	2.8004	7.51475e-10
LOC_Os03g26930	2.79655	1.86391e-23
LOC_Os06g01340	2.79263	0.00354297
LOC_Os03g10080	2.79128	3.41453e-153
LOC_Os07g36170	2.78855	0
LOC_Os09g38910	2.7871	7.30412e-69
LOC_Os01g06450	2.78479	0.00309396
LOC_Os02g08490	2.78013	1.04315e-257
LOC_Os07g46510	2.77518	8.62547e-145
LOC_Os02g50060	2.77162	2.18951e-14
LOC_Os07g43950	2.76577	1.52688e-80
LOC_Os03g51459	2.76521	1.27139e-80
LOC_Os04g51080	2.76322	0.00081475
LOC_Os10g39220	2.75399	7.82709e-296
LOC_Os10g32550	2.75145	0
LOC_Os05g38270	2.75098	5.84863e-58
LOC_Os09g32770	2.74161	0.00658198
LOC_Os06g04840	2.7392	4.90227e-13
LOC_Os02g04130	2.73729	2.86637e-90
LOC_Os03g16874	2.73546	3.63273e-131
LOC_Os01g40280	2.73416	2.44053e-144
LOC_Os01g72100	2.72681	2.21832e-186
LOC_Os01g49370	2.72667	4.20846e-11
LOC_Os06g05740	2.72588	4.96515e-145
LOC_Os02g45710	2.72358	2.36869e-158
LOC_Os05g31620	2.7219	2.20607e-166
LOC_Os07g42910	2.72001	1.34561e-66
LOC_Os04g30420	2.71924	3.02391e-162
LOC_Os05g41580	2.71692	5.92429e-63
LOC_Os02g07930	2.71483	2.7619e-110
LOC_Os04g37880	2.71392	4.69394e-21
LOC_Os05g11064	2.7123	0.000157563
LOC_Os02g19530	2.7063	1.70539e-73
LOC_Os01g05620	2.7053	0.000235648
LOC_Os07g17430	2.70073	0.0278087
LOC_Os10g38940	2.69889	3.36624e-76
LOC_Os02g10710	2.69788	2.02382e-14
LOC_Os03g03510	2.69559	2.07147e-246
LOC_Os11g45710	2.69428	8.39119e-78
LOC_Os02g30090	2.69414	0.014749
LOC_Os03g49430	2.69338	2.56727e-143
LOC_Os09g25430	2.68785	0.00312337
LOC_Os09g17152	2.68763	1.02021e-11
LOC_Os09g34990	2.68483	0.0459548
LOC_Os12g08830	2.68234	5.59216e-262
LOC_Os01g43550	2.68085	2.6891e-15
LOC_Os12g41430	2.6782	1.56773e-06
LOC_Os08g34500	2.67818	6.25492e-11
LOC_Os03g52940	2.67761	1.91962e-05
LOC_Os05g09440	2.67599	1.95016e-168
LOC_Os01g45640	2.67473	0
LOC_Os02g46650	2.67256	8.17647e-95
LOC_Os05g30140	2.67172	7.00935e-130
LOC_Os06g05470	2.67052	2.0661e-36
LOC_Os01g60640	2.67006	5.46208e-77
LOC_Os07g43690	2.66898	0.00268252
LOC_Os02g44870	2.66793	0
LOC_Os09g38620	2.66637	5.30736e-255
LOC_Os05g41890	2.66561	0.00182761
LOC_Os12g08130	2.66555	1.08232e-86
LOC_Os08g33540	2.6644	8.98381e-225
LOC_Os03g60080	2.66369	4.22271e-201
LOC_Os01g60600	2.66148	3.61945e-35
LOC_Os08g02450	2.6604	4.16846e-08
LOC_Os05g25040	2.65755	0.00130507
LOC_Os01g01610	2.65233	7.00469e-26
LOC_Os02g48770	2.64653	5.44514e-43
LOC_Os01g50370	2.6455	2.59872e-49
LOC_Os03g40260	2.64199	1.45956e-214
LOC_Os11g08210	2.63906	0
LOC_Os03g39760	2.63811	1.37341e-69
LOC_Os01g12210	2.63795	5.88676e-28
LOC_Os01g43895	2.63524	0.00509475
LOC_Os05g41550	2.63098	1.51279e-15
LOC_Os03g57260	2.63045	3.18195e-25
LOC_Os03g55020	2.62661	1.25015e-15
LOC_Os12g02120	2.6254	1.58689e-107
LOC_Os05g33580	2.62522	3.9885e-12
LOC_Os02g43330	2.62468	2.16614e-08
LOC_Os01g22090	2.61871	0.00404281
LOC_Os02g44770	2.61294	2.5613e-21
LOC_Os02g42880	2.60746	1.68142e-59
LOC_Os01g56220	2.60713	1.92005e-09
LOC_Os07g37320	2.60582	1.26276e-138
LOC_Os03g28940	2.60447	0
LOC_Os02g33070	2.6043	7.98468e-166
LOC_Os01g58310	2.60381	2.89919e-21
LOC_Os12g34400	2.60375	3.11187e-71
LOC_Os10g39500	2.60162	1.5952e-22
LOC_Os12g12560	2.6001	1.33072e-53
LOC_Os02g37290	2.59704	5.36974e-67
LOC_Os11g42360	2.59625	0.00845624
LOC_Os12g07190	2.59268	7.34012e-229
LOC_Os03g31690	2.59191	2.61065e-192
LOC_Os03g08940	2.59185	1.7891e-164
LOC_Os10g41749	2.59141	1.46112e-96
LOC_Os09g02180	2.59105	4.11828e-19
LOC_Os10g33040	2.58847	3.80749e-76
LOC_Os02g11859	2.58629	5.40962e-101
LOC_Os02g32590	2.58247	2.34799e-173
LOC_Os03g31300	2.58244	3.43567e-239
LOC_Os05g46750	2.57914	4.07736e-07
LOC_Os02g39330	2.57812	2.63937e-157
LOC_Os04g05650	2.57509	1.29079e-16
LOC_Os03g24070	2.57483	0.00456226
LOC_Os04g57830	2.5746	1.29568e-18
LOC_Os11g30120	2.57419	0.0411917
LOC_Os03g19400	2.57038	1.06617e-250
LOC_Os04g44100	2.56903	2.44364e-18
LOC_Os02g35210	2.56094	5.24348e-11
LOC_Os12g32790	2.55884	0.000109701
LOC_Os05g05600	2.55509	1.21193e-112
LOC_Os04g31120	2.54386	6.8911e-149
LOC_Os01g09450	2.54325	1.94108e-75
LOC_Os02g46620	2.54151	7.08033e-83
LOC_Os11g01410	2.54029	2.13281e-10
LOC_Os03g18150	2.53722	2.73022e-242
LOC_Os02g15290	2.5338	8.72644e-18
LOC_Os06g10210	2.52947	4.93586e-99
LOC_Os03g52020	2.52739	0.0157556
LOC_Os05g39600	2.52687	0.00873871
LOC_Os05g46290	2.52332	5.66767e-220
LOC_Os09g33700	2.52048	0.00165965
LOC_Os01g38980	2.51927	3.63631e-215
LOC_Os08g08120	2.51907	2.81406e-27
LOC_Os10g38610	2.51776	9.06993e-59
LOC_Os07g31670	2.51099	0.0154351
LOC_Os02g38392	2.51021	5.83968e-53
LOC_Os09g21919	2.50963	0.00395845
LOC_Os12g41124	2.50922	7.84116e-24
LOC_Os01g72610	2.50686	2.87298e-166
LOC_Os01g24820	2.50663	4.17181e-07
LOC_Os02g03900	2.50449	3.09552e-10
LOC_Os05g46840	2.50417	1.93332e-14
LOC_Os11g37630	2.50124	0.0364805
LOC_Os02g33240	2.50075	4.77885e-11
LOC_Os04g54210	2.4999	9.78808e-24
LOC_Os06g02620	2.49693	1.19443e-239
LOC_Os07g45330	2.49607	1.61102e-61
LOC_Os05g30350	2.49591	4.43339e-221
LOC_Os01g08020	2.49444	2.43795e-29
LOC_Os09g33820	2.49388	1.58568e-186
LOC_Os03g62670	2.4921	1.91669e-33
LOC_Os01g61120	2.49146	2.74454e-137
LOC_Os03g56220	2.47819	7.50463e-160
LOC_Os03g53930	2.47533	1.40035e-122
LOC_Os11g36400	2.47403	1.53917e-31
LOC_Os01g03680	2.47345	0.000535364
LOC_Os06g03860	2.47284	2.88571e-296
LOC_Os04g54140	2.47145	0.0306965
LOC_Os08g32310	2.47069	0.0153037
LOC_Os01g04210	2.46039	2.94805e-10
LOC_Os01g01160	2.45577	1.09114e-63
LOC_Os03g60650	2.45548	0
LOC_Os03g25490	2.45481	0.000188407
LOC_Os04g58770	2.4531	0.0356974
LOC_Os08g38340	2.4486	0.0378798
LOC_Os03g21640	2.44649	5.26517e-131
LOC_Os06g39370	2.44507	3.29172e-73
LOC_Os09g33850	2.44412	5.04726e-24
LOC_Os12g15505	2.44171	1.66798e-07
LOC_Os06g05000	2.44069	0.0101066
LOC_Os09g21796	2.43569	8.16216e-21
LOC_Os08g36480	2.43105	1.24729e-240
LOC_Os03g07400	2.42717	5.92203e-37
LOC_Os08g43300	2.42582	1.43021e-119
LOC_Os01g06876	2.42358	5.32986e-16
LOC_Os02g48280	2.42305	0.00223362
LOC_Os11g15040	2.41957	2.73248e-27
LOC_Os08g13570	2.41933	3.95834e-203
LOC_Os08g41730	2.41506	7.301e-99
LOC_Os02g50374	2.41458	1.00221e-22
LOC_Os02g09710	2.41148	0.000142958
LOC_Os05g45810	2.40453	2.25633e-45
LOC_Os12g17430	2.40081	4.15729e-61
LOC_Os09g27260	2.39918	6.49837e-48
LOC_Os03g19720	2.39759	1.41329e-126
LOC_Os02g56380	2.39637	9.984e-06
LOC_Os08g37370	2.39492	1.72675e-132
LOC_Os08g05580	2.39412	0.00108095
LOC_Os05g07690	2.39316	5.97264e-231
LOC_Os05g02754	2.39029	2.04289e-55
LOC_Os02g28980	2.38802	0
LOC_Os02g22100	2.38795	2.32454e-60
LOC_Os01g12680	2.38597	1.19205e-31
LOC_Os08g34780	2.38518	0.0292396
LOC_Os01g74370	2.38518	1.23381e-21
LOC_Os09g31200	2.38005	3.84251e-110
LOC_Os05g41780	2.37983	1.52984e-141
LOC_Os10g28340	2.37689	8.19466e-120
LOC_Os02g46460	2.37595	1.61779e-28
LOC_Os02g53490	2.37502	6.14359e-163
LOC_Os04g58850	2.36879	5.30167e-187
LOC_Os09g39130	2.36848	0.00516266
LOC_Os03g15890	2.36733	3.7482e-115
LOC_Os12g28550	2.36249	2.19602e-11
LOC_Os05g47970	2.36166	2.72936e-11
LOC_Os08g02210	2.36136	4.35797e-192
LOC_Os04g57340	2.3607	6.81176e-78
LOC_Os03g25050	2.3602	1.63746e-90
LOC_Os06g11720	2.36003	2.80277e-11
LOC_Os04g54740	2.35986	0.00453346
LOC_Os04g33820	2.35867	2.6511e-29
LOC_Os03g52340	2.35819	1.96781e-91
LOC_Os02g15020	2.35645	0.0188157
LOC_Os08g04210	2.35578	0.00609235
LOC_Os01g67540	2.35523	7.07963e-72
LOC_Os12g38270	2.35417	6.00485e-226
LOC_Os03g42810	2.35351	1.16268e-61
LOC_Os03g50310	2.35345	0
LOC_Os03g38730	2.352	4.28994e-197
LOC_Os12g02440	2.34952	6.33276e-77
LOC_Os03g25869	2.34495	3.18069e-12
LOC_Os03g07180	2.34069	3.10224e-24
LOC_Os05g05940	2.33468	0
LOC_Os12g01449	2.33288	6.75637e-132
LOC_Os06g49020	2.33279	0.0122263
LOC_Os02g39960	2.3283	6.6641e-08
LOC_Os03g56860	2.32796	2.21817e-29
LOC_Os10g03550	2.32674	5.19396e-25
LOC_Os06g44160	2.32652	1.28025e-148
LOC_Os11g04720	2.32375	4.54315e-120
LOC_Os04g37710	2.32058	0
LOC_Os10g06800	2.31867	0.0353088
LOC_Os09g25700	2.31541	0.00513108
LOC_Os02g02524	2.31475	2.23885e-82
LOC_Os01g17170	2.3142	4.1359e-297
LOC_Os06g49030	2.31314	1.99948e-102
LOC_Os01g70820	2.30849	2.49462e-66
LOC_Os12g38290	2.30504	1.32516e-13
LOC_Os05g16930	2.30301	0.0162053
LOC_Os02g45380	2.30284	0.000855012
LOC_Os05g51670	2.30279	0
LOC_Os07g09670	2.30189	7.18579e-126
LOC_Os02g12350	2.30039	1.52824e-05
LOC_Os04g02910	2.29979	0
LOC_Os12g29400	2.29882	2.23269e-85
LOC_Os10g33490	2.29726	0.0213623
LOC_Os02g01750	2.29724	0.00844309
LOC_Os04g58890	2.29565	1.08436e-63
LOC_Os05g44300	2.28982	5.27746e-27
LOC_Os06g50870	2.28588	6.06865e-198
LOC_Os05g30454	2.28328	4.14031e-51
LOC_Os09g30462	2.2808	6.7656e-24
LOC_Os07g06460	2.27975	7.47925e-17
LOC_Os08g39560	2.27863	2.2488e-47
LOC_Os03g37954	2.27466	0.0124734
LOC_Os04g57810	2.27287	9.39631e-185
LOC_Os01g33770	2.27157	0.015273
LOC_Os11g02530	2.26794	5.88484e-08
LOC_Os03g18170	2.26657	2.32084e-30
LOC_Os01g56240	2.26598	2.43889e-12
LOC_Os08g39140	2.26527	8.20757e-168
LOC_Os02g50710	2.26436	2.08899e-112
LOC_Os05g45350	2.26073	1.7424e-118
LOC_Os10g39090	2.25747	2.3869e-34
LOC_Os08g17680	2.25713	1.03229e-119
LOC_Os02g10830	2.25678	1.98696e-12
LOC_Os09g31486	2.25535	1.23108e-226
LOC_Os03g33090	2.25504	2.73427e-16
LOC_Os03g15080	2.25437	4.85511e-35
LOC_Os05g50840	2.25272	0
LOC_Os03g14150	2.25264	0.000130564
LOC_Os01g67320	2.24866	2.50758e-28
LOC_Os05g45750	2.24796	7.84165e-91
LOC_Os03g59430	2.24749	1.18975e-193
LOC_Os12g07940	2.24748	0.000148036
LOC_Os03g12370	2.24521	1.33727e-193
LOC_Os12g01570	2.24375	4.3627e-21
LOC_Os08g31980	2.24358	1.44194e-36
LOC_Os10g41100	2.24009	9.68936e-108
LOC_Os05g03760	2.23684	2.29013e-221
LOC_Os02g11870	2.23675	3.28433e-11
LOC_Os02g44590	2.23259	1.14486e-17
LOC_Os06g15390	2.23108	3.67016e-42
LOC_Os02g47370	2.23022	3.44153e-12
LOC_Os07g05360	2.22747	0
LOC_Os01g55690	2.22608	0.0206281
LOC_Os07g48340	2.2248	5.47298e-98
LOC_Os02g13260	2.22374	1.39526e-13
LOC_Os01g60830	2.22157	8.80651e-104
LOC_Os07g06810	2.22006	9.96369e-08
LOC_Os10g39610	2.21236	0.0277659
LOC_Os03g18740	2.21148	1.42854e-94
LOC_Os03g06520	2.21098	2.63869e-271
LOC_Os05g36260	2.21088	1.86421e-06
LOC_Os11g04409	2.2089	1.13315e-11
LOC_Os09g21802	2.20791	2.38526e-22
LOC_Os08g44670	2.20635	0.0289571
LOC_Os11g04830	2.20527	2.87538e-27
LOC_Os03g49730	2.20521	2.98292e-35
LOC_Os06g48850	2.20421	0.000260329
LOC_Os09g17146	2.20362	2.18453e-11
LOC_Os02g04160	2.2022	2.35558e-203
LOC_Os02g54780	2.20189	7.52817e-180
LOC_Os10g40555	2.20181	0.000553779
LOC_Os04g36720	2.20075	4.15739e-211
LOC_Os03g02300	2.19818	9.58094e-24
LOC_Os01g02570	2.19561	2.15332e-35
LOC_Os06g51100	2.19375	5.09156e-61
LOC_Os01g19880	2.19353	1.22498e-05
LOC_Os06g44034	2.19164	3.24369e-95
LOC_Os01g14410	2.1912	3.63931e-47
LOC_Os04g39080	2.19107	3.45809e-77
LOC_Os07g27970	2.18911	3.5515e-06
LOC_Os09g36320	2.18877	2.02146e-59
LOC_Os05g41950	2.18732	0.0128909
LOC_Os03g63330	2.18713	2.33105e-211
LOC_Os03g13870	2.184	2.22256e-238
LOC_Os05g43650	2.18371	3.48952e-99
LOC_Os01g12464	2.18118	2.26702e-26
LOC_Os05g03620	2.17965	4.55691e-158
LOC_Os06g50330	2.17931	1.35495e-152
LOC_Os09g14610	2.1781	3.66654e-06
LOC_Os01g05960	2.17755	5.94417e-21
LOC_Os03g52680	2.17591	6.39434e-72
LOC_Os02g36330	2.17323	1.62166e-31
LOC_Os01g64440	2.17299	6.66254e-44
LOC_Os10g37570	2.17189	5.14839e-06
LOC_Os08g29770	2.17164	1.20873e-06
LOC_Os03g02390	2.17133	7.81199e-145
LOC_Os03g52170	2.17125	0
LOC_Os01g52730	2.17099	3.25372e-19
LOC_Os01g07370	2.16934	6.16042e-279
LOC_Os01g03980	2.16794	5.4313e-73
LOC_Os03g56950	2.16781	1.34195e-218
LOC_Os07g46420	2.1678	2.17418e-48
LOC_Os09g31040	2.16774	0.000256996
LOC_Os05g08900	2.16755	0.000535178
LOC_Os04g47150	2.16744	0.000216926
LOC_Os03g08070	2.16584	3.88258e-178
LOC_Os08g04340	2.15843	2.2796e-35
LOC_Os08g03310	2.15841	1.94344e-131
LOC_Os03g13740	2.1582	2.01962e-08
LOC_Os10g34520	2.15692	1.2362e-177
LOC_Os04g34050	2.15677	6.92442e-31
LOC_Os05g41820	2.15626	0.000773266
LOC_Os07g48090	2.15471	1.37255e-90
LOC_Os01g73070	2.15448	0.0276275
LOC_Os06g43090	2.15406	8.52264e-81
LOC_Os01g64790	2.15368	1.21194e-37
LOC_Os07g46330	2.15139	1.36763e-173
LOC_Os01g15340	2.14772	0.00234462
LOC_Os07g37620	2.14622	6.19766e-127
LOC_Os05g39260	2.14582	3.26689e-24
LOC_Os08g34400	2.14176	0.0147612
LOC_Os09g04790	2.13769	0
LOC_Os03g04970	2.1362	6.55457e-128
LOC_Os03g52910	2.13471	3.15901e-19
LOC_Os04g25060	2.13403	0.000952708
LOC_Os01g67420	2.1336	4.97244e-110
LOC_Os01g03340	2.13281	4.55491e-90
LOC_Os02g38140	2.13195	1.07118e-131
LOC_Os02g50740	2.13092	1.47481e-25
LOC_Os01g53710	2.1297	7.03481e-163
LOC_Os08g23754	2.12808	7.74165e-13
LOC_Os03g48270	2.12651	5.44601e-108
LOC_Os08g14570	2.1252	0
LOC_Os02g03320	2.12519	3.92079e-11
LOC_Os02g24080	2.125	1.95444e-202
LOC_Os05g08910	2.12477	3.74732e-25
LOC_Os10g36360	2.12372	1.1973e-06
LOC_Os05g35970	2.12181	1.33078e-16
LOC_Os08g10080	2.12081	1.15269e-69
LOC_Os04g53310	2.12008	3.32213e-76
LOC_Os01g72000	2.11902	1.60824e-88
LOC_Os10g33990	2.11805	6.47678e-35
LOC_Os05g48760	2.1179	9.36746e-142
LOC_Os01g02290	2.1152	6.91568e-06
LOC_Os07g48870	2.11487	9.88752e-06
LOC_Os03g49140	2.11467	1.28497e-46
LOC_Os12g39350	2.11446	0.00113356
LOC_Os01g04290	2.11164	0.00485026
LOC_Os03g45730	2.10755	2.32526e-162
LOC_Os09g35880	2.10705	1.31828e-238
LOC_Os04g33660	2.10507	6.8466e-88
LOC_Os11g04840	2.10461	0.0218405
LOC_Os04g37960	2.10289	6.61062e-09
LOC_Os02g38680	2.10227	9.3102e-16
LOC_Os12g08090	2.10221	7.4108e-35
LOC_Os11g12320	2.10121	2.23366e-34
LOC_Os02g37300	2.10004	6.46557e-15
LOC_Os07g05400	2.0984	1.33955e-270
LOC_Os05g11140	2.09766	1.9288e-127
LOC_Os05g40770	2.09497	1.70224e-158
LOC_Os08g37010	2.09399	4.98826e-22
LOC_Os04g43070	2.09321	3.95719e-135
LOC_Os01g62810	2.08993	4.00159e-35
LOC_Os07g46670	2.0891	9.61775e-162
LOC_Os01g68650	2.08843	3.58689e-71
LOC_Os08g01770	2.08824	6.8678e-247
LOC_Os08g30540	2.08743	0.000208789
LOC_Os03g11874	2.08644	0.0014355
LOC_Os03g13810	2.08497	3.32642e-140
LOC_Os11g41870	2.08422	0.00358091
LOC_Os03g05750	2.08401	9.54205e-37
LOC_Os03g06400	2.08302	4.80302e-26
LOC_Os12g07540	2.08239	7.14659e-70
LOC_Os02g46740	2.08207	0.013595
LOC_Os03g03680	2.07891	0.0200486
LOC_Os06g44010	2.07888	9.08465e-58
LOC_Os02g42890	2.07839	2.97886e-262
LOC_Os09g26670	2.07612	1.11907e-41
LOC_Os05g51630	2.07305	3.18185e-198
LOC_Os05g18280	2.07303	8.18111e-11
LOC_Os04g37430	2.07101	1.86031e-101
LOC_Os07g44740	2.07071	8.79401e-197
LOC_Os07g33550	2.06825	0.0358505
LOC_Os07g46830	2.06768	0.00135462
LOC_Os09g29840	2.06645	1.59105e-182
LOC_Os10g37640	2.06542	1.32322e-76
LOC_Os06g11150	2.06536	5.92333e-81
LOC_Os12g35340	2.06365	1.14031e-25
LOC_Os06g43960	2.06289	7.34311e-18
LOC_Os08g32960	2.06288	8.39919e-09
LOC_Os01g53880	2.06236	1.79457e-93
LOC_Os10g03855	2.06182	0.021353
LOC_Os03g58850	2.06151	9.2827e-13
LOC_Os01g16350	2.05859	4.40725e-114
LOC_Os02g50130	2.05859	1.27214e-110
LOC_Os09g25314	2.05619	2.51014e-68
LOC_Os04g34080	2.0561	2.79334e-88
LOC_Os01g53750	2.05568	1.04556e-35
LOC_Os11g01880	2.05225	2.62921e-63
LOC_Os04g14680	2.05225	1.42639e-77
LOC_Os12g42380	2.04934	3.99859e-61
LOC_Os05g13360	2.04588	4.79167e-12
LOC_Os01g70850	2.04454	4.26877e-54
LOC_Os03g37640	2.04405	1.25021e-260
LOC_Os10g07440	2.04368	3.41277e-243
LOC_Os08g14890	2.04347	0.0241409
LOC_Os08g42700	2.04304	6.95745e-36
LOC_Os04g43440	2.04248	5.6503e-33
LOC_Os02g44840	2.04018	0.00333733
LOC_Os03g47140	2.03962	1.17391e-15
LOC_Os02g45670	2.03838	8.27914e-152
LOC_Os03g43720	2.03787	4.44572e-186
LOC_Os02g18390	2.03582	1.28168e-34
LOC_Os01g13480	2.03553	6.65501e-128
LOC_Os11g14170	2.03285	5.08561e-47
LOC_Os03g17300	2.03183	0.0295889
LOC_Os06g44250	2.02612	6.37452e-33
LOC_Os07g17330	2.02597	1.23694e-72
LOC_Os11g10470	2.02551	1.48673e-60
LOC_Os11g34270	2.02508	9.18583e-41
LOC_Os01g41890	2.02504	8.82887e-12
LOC_Os04g43680	2.02389	3.61953e-89
LOC_Os07g48160	2.02332	4.26244e-86
LOC_Os05g31040	2.02287	5.39281e-34
LOC_Os02g53890	2.02043	0.00574048
LOC_Os02g48350	2.01875	4.96485e-114
LOC_Os03g62160	2.01775	1.75454e-11
LOC_Os06g51360	2.01488	5.00922e-57
LOC_Os06g39050	2.01052	2.88666e-10
LOC_Os02g39160	2.00974	2.87312e-228
LOC_Os03g47280	2.00618	8.63017e-23
LOC_Os01g03130	2.00478	4.37271e-12
LOC_Os07g38120	2.00252	5.68922e-245
LOC_Os10g35070	2.00203	4.57721e-145
LOC_Os01g67054	1.99959	7.60503e-158
LOC_Os10g38870	1.99867	1.31041e-79
LOC_Os08g36910	1.99777	3.38769e-26
LOC_Os01g43370	1.99627	1.12493e-262
LOC_Os06g22970	1.99541	0.0105693
LOC_Os01g42690	1.99496	1.22862e-09
LOC_Os02g56900	1.99307	2.93088e-81
LOC_Os04g39350	1.9927	3.05834e-98
LOC_Os04g50700	1.99116	1.78873e-07
LOC_Os01g62430	1.98947	3.49524e-27
LOC_Os07g09310	1.98804	5.00584e-24
LOC_Os02g47110	1.9873	8.45779e-134
LOC_Os07g06800	1.98712	2.19665e-37
LOC_Os03g45850	1.98561	0.0322448
LOC_Os11g01439	1.98549	2.25826e-109
LOC_Os01g24810	1.98283	0.0330484
LOC_Os03g13450	1.98145	5.75046e-22
LOC_Os06g48800	1.98136	8.57615e-08
LOC_Os11g07260	1.98114	0.000234155
LOC_Os08g39450	1.97951	2.05082e-111
LOC_Os05g48930	1.97901	5.41016e-112
LOC_Os02g37000	1.9786	4.1819e-32
LOC_Os01g62670	1.97811	7.99206e-37
LOC_Os03g50220	1.97699	8.92661e-16
LOC_Os01g05660	1.97626	1.86708e-120
LOC_Os01g60110	1.97471	7.29894e-60
LOC_Os11g09030	1.97357	0.00167611
LOC_Os05g46460	1.9702	4.67404e-198
LOC_Os03g55210	1.96951	0.000201393
LOC_Os01g64570	1.96926	7.86824e-06
LOC_Os03g51330	1.96784	5.34527e-53
LOC_Os11g47520	1.96642	0.011798
LOC_Os02g26860	1.96639	1.73856e-117
LOC_Os07g02780	1.96594	1.23614e-12
LOC_Os05g48650	1.96354	1.58381e-07
LOC_Os08g01270	1.96194	3.41532e-156
LOC_Os03g13590	1.9613	1.20092e-240
LOC_Os01g56990	1.95934	1.82718e-52
LOC_Os06g04990	1.95751	7.36175e-06
LOC_Os04g41160	1.95736	4.70973e-104
LOC_Os06g47750	1.95705	0.0213462
LOC_Os03g12414	1.956	9.44061e-13
LOC_Os05g07632	1.9551	4.35157e-157
LOC_Os08g04810	1.94943	5.24054e-39
LOC_Os01g61680	1.94907	7.38544e-54
LOC_Os11g03600	1.94897	2.41721e-15
LOC_Os02g38386	1.94896	7.49284e-10
LOC_Os09g39720	1.9481	0.0372166
LOC_Os02g04650	1.9478	2.76125e-67
LOC_Os01g25010	1.94682	3.23258e-22
LOC_Os03g49940	1.94634	1.00243e-101
LOC_Os06g08540	1.94609	2.28168e-31
LOC_Os03g07960	1.94485	1.65686e-49
LOC_Os02g28170	1.9426	1.17169e-10
LOC_Os02g52540	1.94228	0.00570883
LOC_Os07g46039	1.94086	1.08342e-11
LOC_Os07g31884	1.93947	2.46209e-150
LOC_Os04g32320	1.93946	0.000717595
LOC_Os04g54310	1.93843	8.30195e-23
LOC_Os09g34340	1.93784	0.0329328
LOC_Os02g33560	1.93665	6.9491e-40
LOC_Os02g09060	1.93563	1.38769e-62
LOC_Os01g05770	1.93499	0.0188187
LOC_Os04g09570	1.93499	2.26197e-12
LOC_Os02g06150	1.93205	0.00103745
LOC_Os07g12800	1.93199	9.23808e-26
LOC_Os01g47730	1.93124	5.5909e-116
LOC_Os04g44670	1.92977	1.23819e-12
LOC_Os03g35950	1.92825	0.000987064
LOC_Os03g08624	1.92804	9.22581e-17
LOC_Os03g38960	1.92492	5.4998e-100
LOC_Os01g44120	1.92049	4.05725e-07
LOC_Os07g08840	1.91984	1.92518e-115
LOC_Os04g27190	1.91926	0.000967613
LOC_Os09g34020	1.91858	6.80429e-05
LOC_Os05g37880	1.91526	7.15048e-09
LOC_Os04g33080	1.91386	3.26834e-121
LOC_Os10g20235	1.91169	7.33504e-17
LOC_Os04g32740	1.90778	1.0095e-12
LOC_Os01g57270	1.90637	1.99191e-09
LOC_Os03g44780	1.90616	1.95411e-97
LOC_Os04g51794	1.90565	4.99106e-75
LOC_Os10g02920	1.90143	2.85002e-23
LOC_Os07g02330	1.89986	5.23762e-24
LOC_Os07g44330	1.89967	4.76997e-185
LOC_Os04g51560	1.89963	1.90792e-130
LOC_Os11g42510	1.89921	8.28513e-61
LOC_Os12g43720	1.8987	8.5169e-74
LOC_Os01g06660	1.89665	2.4518e-106
LOC_Os01g32770	1.89537	1.19723e-108
LOC_Os11g01780	1.89529	1.42068e-108
LOC_Os03g48440	1.89479	4.49146e-11
LOC_Os08g02540	1.89476	2.02488e-93
LOC_Os02g50680	1.89461	6.05509e-60
LOC_Os03g13850	1.89435	3.99408e-43
LOC_Os05g24900	1.89429	0.000343508
LOC_Os01g65320	1.89361	1.1308e-32
LOC_Os03g60220	1.89355	2.01244e-14
LOC_Os03g01740	1.89132	5.50141e-46
LOC_Os04g38780	1.8895	5.18411e-09
LOC_Os09g26540	1.88809	6.31693e-10
LOC_Os07g10840	1.88701	4.62706e-110
LOC_Os06g43950	1.88701	7.42153e-06
LOC_Os03g08970	1.88665	2.18826e-105
LOC_Os05g39410	1.88522	9.71343e-47
LOC_Os01g34080	1.8842	1.52499e-105
LOC_Os02g03700	1.88292	9.04462e-106
LOC_Os05g38680	1.88238	6.24608e-05
LOC_Os01g10260	1.88115	0.000114951
LOC_Os11g16924	1.88106	0.00110784
LOC_Os01g31370	1.87973	1.36777e-14
LOC_Os06g44240	1.87966	0.0243926
LOC_Os10g39870	1.8775	9.22158e-30
LOC_Os01g12660	1.87742	8.70588e-08
LOC_Os04g52840	1.87679	1.99866e-159
LOC_Os11g06310	1.87562	0.00024775
LOC_Os07g46520	1.87561	2.9551e-64
LOC_Os07g27880	1.87359	0.000445201
LOC_Os06g12950	1.8735	0.0461571
LOC_Os08g34800	1.87303	8.80491e-07
LOC_Os02g06530	1.86956	4.83363e-10
LOC_Os06g08170	1.8678	6.17007e-47
LOC_Os08g44360	1.86641	2.80391e-129
LOC_Os11g11000	1.865	2.026e-71
LOC_Os03g50280	1.86433	1.74739e-60
LOC_Os09g25760	1.86362	3.93506e-185
LOC_Os08g32920	1.86326	0.0306576
LOC_Os08g39150	1.86312	1.07379e-88
LOC_Os08g41960	1.86167	1.00986e-08
LOC_Os01g74580	1.86013	4.44309e-51
LOC_Os12g42390	1.85874	3.49101e-53
LOC_Os07g39470	1.85817	7.19814e-119
LOC_Os12g40780	1.85568	6.63283e-13
LOC_Os03g55590	1.85438	2.36441e-102
LOC_Os02g39064	1.85421	0.0210911
LOC_Os01g22600	1.85348	9.58754e-82
LOC_Os06g13180	1.85295	9.86198e-16
LOC_Os12g38180	1.85216	4.73604e-45
LOC_Os05g48140	1.85016	8.86848e-06
LOC_Os03g18030	1.84895	2.18442e-24
LOC_Os06g04200	1.84789	8.71341e-09
LOC_Os03g49720	1.8477	1.03603e-140
LOC_Os01g27360	1.84674	1.45825e-60
LOC_Os01g52230	1.84584	3.17982e-78
LOC_Os03g04070	1.84445	2.00233e-56
LOC_Os12g32986	1.84344	1.17299e-121
LOC_Os02g45320	1.8416	1.81111e-66
LOC_Os08g01920	1.84152	5.45469e-36
LOC_Os03g57310	1.83993	1.63156e-52
LOC_Os05g27730	1.83896	6.87597e-182
LOC_Os07g39030	1.83891	0.00127474
LOC_Os05g33710	1.83856	6.16041e-44
LOC_Os03g47530	1.83796	2.05863e-22
LOC_Os12g42590	1.83748	7.96221e-11
LOC_Os03g15720	1.83724	6.24485e-141
LOC_Os08g38220	1.83684	8.72422e-94
LOC_Os04g45710	1.83634	9.96002e-06
LOC_Os01g06870	1.83583	4.28284e-10
LOC_Os03g48000	1.83575	2.30731e-120
LOC_Os04g57330	1.83484	1.45783e-72
LOC_Os02g07010	1.83052	3.35561e-05
LOC_Os06g14324	1.82994	4.45228e-104
LOC_Os12g05210	1.82949	1.95123e-18
LOC_Os08g21590	1.82852	1.72825e-41
LOC_Os04g44980	1.8266	5.87131e-14
LOC_Os10g35770	1.82608	3.68937e-49
LOC_Os08g07020	1.82593	5.51562e-05
LOC_Os01g56180	1.82532	2.10238e-90
LOC_Os07g13830	1.82523	0.00294014
LOC_Os08g40540	1.825	0.035173
LOC_Os04g46330	1.82446	1.35538e-05
LOC_Os03g15770	1.82399	2.07881e-91
LOC_Os05g45980	1.82211	0.000126055
LOC_Os03g15270	1.82104	1.54029e-24
LOC_Os05g08440	1.81996	2.33118e-11
LOC_Os08g34740	1.81985	2.42272e-62
LOC_Os03g60260	1.81962	1.48176e-64
LOC_Os06g33700	1.81675	0.0455761
LOC_Os02g12370	1.81583	0.0150523
LOC_Os09g24580	1.81478	3.40979e-80
LOC_Os06g05450	1.81472	7.2438e-05
LOC_Os01g35580	1.81456	9.01829e-06
LOC_Os11g45250	1.81437	4.03319e-37
LOC_Os03g25850	1.81374	1.89285e-17
LOC_Os05g45900	1.81325	2.12134e-21
LOC_Os02g21009	1.81296	1.73698e-67
LOC_Os02g43790	1.81233	7.81781e-54
LOC_Os04g34270	1.81144	1.15424e-42
LOC_Os02g32600	1.81082	0.0359704
LOC_Os01g04530	1.81	2.02242e-19
LOC_Os10g30450	1.80697	4.31979e-161
LOC_Os12g04500	1.80646	1.42639e-77
LOC_Os02g03280	1.80583	3.82517e-84
LOC_Os01g66850	1.8055	2.22243e-56
LOC_Os05g02060	1.80189	1.23989e-89
LOC_Os12g07550	1.80156	2.63437e-31
LOC_Os07g03240	1.80084	5.78005e-111
LOC_Os06g50880	1.80067	1.61519e-64
LOC_Os03g17700	1.79948	1.4802e-106
LOC_Os11g01450	1.79937	4.62773e-69
LOC_Os11g35490	1.79873	0.00153704
LOC_Os06g48300	1.79821	1.45983e-33
LOC_Os01g47760	1.79702	8.35924e-36
LOC_Os08g39000	1.7965	0.0262799
LOC_Os06g47710	1.79572	0.00125187
LOC_Os05g44780	1.7948	0.0462143
LOC_Os02g50940	1.7944	6.28467e-28
LOC_Os02g29510	1.79367	2.5337e-40
LOC_Os04g31270	1.78981	1.42261e-88
LOC_Os11g11960	1.78962	2.15392e-49
LOC_Os09g38830	1.78921	0.000880504
LOC_Os04g34140	1.78895	2.22421e-84
LOC_Os03g62170	1.7869	1.65217e-42
LOC_Os06g14450	1.78626	9.9447e-27
LOC_Os04g21130	1.78569	3.02596e-05
LOC_Os03g57900	1.78564	7.92398e-34
LOC_Os09g39020	1.78488	5.87291e-11
LOC_Os04g47110	1.7847	1.26758e-06
LOC_Os08g33670	1.78317	2.92998e-06
LOC_Os03g50470	1.78242	1.89829e-05
LOC_Os11g12300	1.78219	7.30774e-09
LOC_Os01g38510	1.78081	1.59958e-51
LOC_Os02g06960	1.78065	0.0101921
LOC_Os03g17060	1.78013	1.07899e-36
LOC_Os04g54830	1.77986	1.72306e-117
LOC_Os02g52220	1.7795	2.16055e-23
LOC_Os03g16460	1.77888	2.11515e-69
LOC_Os05g05730	1.77876	0.00196615
LOC_Os06g45070	1.7776	1.42699e-70
LOC_Os03g50210	1.77748	7.85442e-67
LOC_Os03g47980	1.7769	6.84446e-22
LOC_Os04g31790	1.7726	3.0254e-05
LOC_Os12g06780	1.7709	5.23373e-43
LOC_Os08g37670	1.76886	3.74524e-73
LOC_Os04g57200	1.7688	8.53516e-113
LOC_Os01g56470	1.76779	8.68108e-71
LOC_Os03g18490	1.7663	0.0214469
LOC_Os01g42730	1.76605	7.84816e-88
LOC_Os01g58350	1.76529	4.74298e-06
LOC_Os04g02860	1.76331	1.82423e-12
LOC_Os01g58140	1.76329	1.4778e-36
LOC_Os01g03710	1.76148	4.19029e-09
LOC_Os05g40190	1.76112	0.00421976
LOC_Os06g04790	1.76026	8.37301e-25
LOC_Os05g04660	1.75815	2.63688e-05
LOC_Os02g31030	1.7581	1.54483e-59
LOC_Os02g27360	1.75721	2.10921e-53
LOC_Os07g02340	1.75693	3.6856e-154
LOC_Os01g60420	1.75565	8.6457e-41
LOC_Os03g39530	1.75517	0.00800097
LOC_Os01g21120	1.7526	9.61292e-35
LOC_Os02g35910	1.75174	3.593e-38
LOC_Os08g02460	1.75094	8.02819e-55
LOC_Os05g50570	1.74983	5.87702e-23
LOC_Os08g01890	1.74825	1.56924e-102
LOC_Os06g20410	1.74817	1.44313e-39
LOC_Os02g55130	1.74797	1.54032e-33
LOC_Os01g43480	1.74753	5.99968e-101
LOC_Os03g45970	1.74741	0.00429132
LOC_Os04g43380	1.74611	1.4219e-17
LOC_Os12g40260	1.7457	4.69394e-21
LOC_Os09g25810	1.74514	1.12806e-69
LOC_Os06g02000	1.74466	2.49657e-114
LOC_Os02g44990	1.74449	2.18452e-31
LOC_Os10g28370	1.7443	1.8663e-28
LOC_Os02g17500	1.7436	8.68996e-167
LOC_Os11g25454	1.7423	1.79614e-18
LOC_Os06g50300	1.7415	1.32906e-244
LOC_Os02g03410	1.74092	1.3322e-164
LOC_Os03g50860	1.73977	7.08292e-114
LOC_Os06g09310	1.73817	1.11617e-34
LOC_Os02g02410	1.73711	2.74813e-203
LOC_Os03g19560	1.7353	4.04395e-154
LOC_Os04g53970	1.73323	1.84682e-05
LOC_Os12g03860	1.73183	1.81056e-12
LOC_Os11g43500	1.73149	0.0201524
LOC_Os06g07600	1.72981	2.2904e-138
LOC_Os08g29720	1.72908	6.53124e-102
LOC_Os06g39260	1.72851	1.00944e-102
LOC_Os11g39540	1.72735	8.79197e-17
LOC_Os01g50760	1.72606	2.21799e-133
LOC_Os02g52360	1.72602	3.02073e-19
LOC_Os01g69279	1.72575	2.89572e-30
LOC_Os11g36150	1.72507	2.03079e-29
LOC_Os12g38140	1.72383	5.59364e-29
LOC_Os04g48480	1.723	4.08816e-14
LOC_Os02g19410	1.72226	4.84754e-05
LOC_Os03g56420	1.72099	1.05051e-130
LOC_Os06g05730	1.72089	0.0454125
LOC_Os11g41170	1.71863	1.61855e-26
LOC_Os07g04540	1.71801	0.0412647
LOC_Os06g35770	1.71742	1.99549e-51
LOC_Os11g31540	1.71718	3.67973e-37
LOC_Os12g02660	1.71606	8.12306e-13
LOC_Os07g47040	1.71546	1.39931e-59
LOC_Os05g46480	1.71542	1.57586e-66
LOC_Os01g68060	1.71477	9.56112e-153
LOC_Os08g33479	1.71295	0.00282748
LOC_Os01g03740	1.71195	0.000590235
LOC_Os01g12890	1.71079	2.57589e-25
LOC_Os01g72810	1.70975	0.00546595
LOC_Os03g62490	1.70872	1.3351e-52
LOC_Os07g40790	1.70865	1.69344e-41
LOC_Os05g29676	1.70864	1.91561e-16
LOC_Os09g31360	1.70862	8.64462e-37
LOC_Os03g60740	1.70677	3.23313e-80
LOC_Os09g23740	1.7066	2.28725e-94
LOC_Os06g42730	1.70547	1.69029e-31
LOC_Os07g40290	1.70539	1.15411e-06
LOC_Os07g48290	1.70513	6.46365e-120
LOC_Os01g57730	1.70443	2.26476e-32
LOC_Os04g58420	1.70295	2.08093e-12
LOC_Os12g14140	1.70274	1.8513e-21
LOC_Os11g10770	1.7022	5.95542e-24
LOC_Os10g13850	1.69961	2.14795e-12
LOC_Os04g39910	1.69857	1.73101e-14
LOC_Os10g04540	1.69766	0.0184359
LOC_Os07g49480	1.69639	3.93647e-37
LOC_Os05g10740	1.6935	5.45199e-31
LOC_Os07g35810	1.69349	1.35341e-25
LOC_Os08g31930	1.69332	0.00441488
LOC_Os04g32950	1.69321	4.9908e-113
LOC_Os12g34460	1.69271	4.01072e-26
LOC_Os10g41790	1.69258	6.71686e-32
LOC_Os02g54010	1.69228	2.63919e-71
LOC_Os02g42940	1.69127	1.61172e-61
LOC_Os02g15860	1.69102	1.18085e-22
LOC_Os03g60580	1.6897	2.12398e-27
LOC_Os02g16540	1.6896	5.73463e-25
LOC_Os03g39610	1.68874	2.62382e-87
LOC_Os01g56560	1.68822	1.25875e-24
LOC_Os03g58290	1.68549	6.23285e-05
LOC_Os03g18560	1.68151	5.16127e-77
LOC_Os04g17050	1.68071	1.36253e-45
LOC_Os02g52170	1.67956	1.13367e-08
LOC_Os08g32000	1.67886	0.0292938
LOC_Os01g29640	1.6771	0.0209497
LOC_Os01g56460	1.67687	2.64555e-37
LOC_Os10g41860	1.67538	0.00118985
LOC_Os08g10300	1.67466	2.205e-31
LOC_Os07g38170	1.67463	4.45611e-61
LOC_Os03g60780	1.67417	6.749e-96
LOC_Os02g05320	1.67383	4.84319e-70
LOC_Os11g02510	1.67369	9.49624e-09
LOC_Os03g10640	1.67022	1.21337e-53
LOC_Os03g60520	1.66995	4.99663e-39
LOC_Os03g22620	1.66946	4.0931e-74
LOC_Os01g49820	1.66785	4.80446e-103
LOC_Os07g42380	1.66765	1.27581e-106
LOC_Os07g22930	1.66695	4.99375e-66
LOC_Os02g08420	1.66621	2.06882e-51
LOC_Os02g20930	1.66494	3.19864e-79
LOC_Os09g33876	1.66468	1.24291e-37
LOC_Os08g27050	1.66443	1.64729e-30
LOC_Os12g41620	1.66256	2.32712e-78
LOC_Os09g30454	1.66244	5.82771e-42
LOC_Os11g47910	1.66227	4.81071e-14
LOC_Os07g37420	1.66199	1.16255e-67
LOC_Os08g32970	1.66186	1.86506e-07
LOC_Os06g47200	1.65994	7.60192e-127
LOC_Os03g61890	1.65921	5.16057e-113
LOC_Os04g53180	1.65813	1.25925e-37
LOC_Os09g26730	1.65794	3.33985e-159
LOC_Os06g23870	1.65792	1.04624e-70
LOC_Os10g28970	1.65686	8.53259e-06
LOC_Os07g38010	1.65668	7.48229e-05
LOC_Os07g05024	1.65639	0.0053085
LOC_Os02g20970	1.65372	7.34068e-55
LOC_Os09g21280	1.65364	0.0119367
LOC_Os08g01610	1.65277	1.61372e-75
LOC_Os05g30410	1.65214	3.23719e-26
LOC_Os02g57160	1.65211	2.07402e-124
LOC_Os11g09160	1.65132	1.5548e-75
LOC_Os08g17080	1.65041	2.11396e-23
LOC_Os10g29514	1.65001	7.09363e-17
LOC_Os06g46060	1.64933	1.68338e-55
LOC_Os09g17740	1.64847	2.14431e-122
LOC_Os06g44540	1.64801	2.50612e-24
LOC_Os02g47510	1.64779	7.89967e-123
LOC_Os03g30890	1.6465	6.2812e-11
LOC_Os01g66240	1.64453	1.09983e-21
LOC_Os09g09930	1.64308	2.13291e-83
LOC_Os02g04550	1.64168	0.00301775
LOC_Os01g41160	1.64047	3.87824e-05
LOC_Os10g35930	1.64025	9.37821e-12
LOC_Os04g41910	1.63984	2.53662e-52
LOC_Os01g58910	1.63914	2.02224e-11
LOC_Os02g34940	1.63903	6.9669e-05
LOC_Os03g12840	1.63694	8.88906e-42
LOC_Os07g28040	1.63478	6.55901e-37
LOC_Os08g24770	1.63243	2.94573e-10
LOC_Os10g43060	1.6321	1.15305e-65
LOC_Os10g20240	1.63183	1.17576e-77
LOC_Os04g49360	1.63137	0.00906897
LOC_Os11g12330	1.63134	1.24834e-62
LOC_Os09g17600	1.63067	3.32385e-80
LOC_Os01g55510	1.62882	1.13616e-44
LOC_Os04g52504	1.6259	4.29881e-44
LOC_Os05g49910	1.62434	1.62844e-28
LOC_Os01g04040	1.62411	0.0011019
LOC_Os05g13580	1.62376	8.96141e-99
LOC_Os06g04040	1.62253	3.84309e-23
LOC_Os04g45940	1.62191	1.77681e-60
LOC_Os09g25990	1.62141	0.000255936
LOC_Os03g64210	1.62012	2.38209e-122
LOC_Os06g49430	1.61968	7.82689e-164
LOC_Os02g13350	1.61732	2.0994e-41
LOC_Os01g73430	1.61713	8.71198e-05
LOC_Os01g45250	1.61551	8.17036e-79
LOC_Os09g27830	1.61445	2.18016e-77
LOC_Os03g49380	1.61257	7.37636e-70
LOC_Os05g26660	1.61239	3.42043e-20
LOC_Os11g39020	1.61177	8.5472e-95
LOC_Os12g04204	1.61076	3.78163e-22
LOC_Os09g23140	1.6104	9.42197e-12
LOC_Os06g04390	1.60933	1.15879e-78
LOC_Os02g36570	1.60913	5.97447e-122
LOC_Os02g15000	1.60852	0.00743727
LOC_Os03g55030	1.60543	3.40621e-18
LOC_Os03g08930	1.60433	7.55313e-12
LOC_Os03g24950	1.60322	1.52653e-44
LOC_Os08g41390	1.60293	9.33664e-141
LOC_Os01g48810	1.60258	8.02203e-69
LOC_Os03g50490	1.60231	6.3212e-06
LOC_Os02g11640	1.60086	2.56436e-16
LOC_Os11g09020	1.60002	2.38293e-15
LOC_Os04g15630	1.59952	1.83976e-17
LOC_Os12g07030	1.59893	4.03264e-14
LOC_Os02g45750	1.59823	7.47376e-65
LOC_Os02g49610	1.5974	7.52929e-67
LOC_Os01g15000	1.59639	2.20155e-49
LOC_Os01g11110	1.59631	1.0434e-24
LOC_Os01g15640	1.59585	7.41767e-87
LOC_Os03g09220	1.5952	1.75986e-113
LOC_Os01g52570	1.59481	0.00123767
LOC_Os11g10760	1.59372	3.36046e-22
LOC_Os08g10500	1.593	8.43334e-06
LOC_Os04g52340	1.59263	2.50402e-08
LOC_Os05g49170	1.59239	2.99288e-42
LOC_Os10g39640	1.59197	2.27018e-35
LOC_Os12g06250	1.59027	6.99621e-17
LOC_Os02g12380	1.58846	0.00156373
LOC_Os07g44290	1.58812	8.3505e-13
LOC_Os03g18160	1.58781	1.08389e-53
LOC_Os03g40100	1.58745	6.19035e-43
LOC_Os02g48330	1.58348	6.32522e-08
LOC_Os02g51930	1.58343	1.44375e-66
LOC_Os02g36924	1.58257	2.39847e-06
LOC_Os10g31850	1.58216	1.02712e-54
LOC_Os04g25440	1.58078	1.88807e-94
LOC_Os12g41490	1.58049	0.000816187
LOC_Os12g23700	1.58024	0.000188329
LOC_Os02g35770	1.58	3.91078e-07
LOC_Os12g43600	1.57891	2.47558e-06
LOC_Os02g45170	1.57887	4.89093e-66
LOC_Os08g30820	1.57675	3.82469e-30
LOC_Os05g34650	1.57532	2.71836e-110
LOC_Os12g08770	1.5715	1.22064e-120
LOC_Os06g06360	1.57077	9.61699e-10
LOC_Os03g04370	1.56934	2.54013e-22
LOC_Os09g27950	1.56932	2.53717e-22
LOC_Os06g05690	1.56811	0.00747399
LOC_Os04g45240	1.56749	8.76741e-11
LOC_Os06g12800	1.56697	0.000790841
LOC_Os01g50040	1.56599	3.68146e-37
LOC_Os01g10210	1.56559	3.12456e-53
LOC_Os02g49560	1.56479	0.00621692
LOC_Os04g58734	1.56414	1.67372e-19
LOC_Os10g10180	1.56364	1.47091e-92
LOC_Os08g29660	1.56337	1.30065e-39
LOC_Os06g48060	1.56205	4.73396e-13
LOC_Os01g19330	1.5616	0.000668412
LOC_Os09g24210	1.56104	5.12917e-24
LOC_Os03g14050	1.56021	3.66868e-94
LOC_Os01g14440	1.55969	3.90648e-124
LOC_Os08g33640	1.55871	8.56238e-65
LOC_Os04g36830	1.55833	0.0079187
LOC_Os11g40420	1.5579	0.000465356
LOC_Os11g12040	1.55647	4.03694e-05
LOC_Os12g02050	1.55623	2.80316e-08
LOC_Os06g06810	1.55537	1.18008e-35
LOC_Os02g54130	1.55534	4.45899e-76
LOC_Os10g42780	1.55525	9.45535e-91
LOC_Os11g01875	1.555	1.36247e-35
LOC_Os06g07120	1.55433	2.39653e-85
LOC_Os06g45130	1.55429	0.0455761
LOC_Os05g03020	1.55398	3.38333e-58
LOC_Os08g45200	1.55296	2.47225e-15
LOC_Os08g03300	1.55258	0.0477828
LOC_Os02g51910	1.55146	2.50547e-29
LOC_Os07g48350	1.55034	1.39513e-78
LOC_Os07g31390	1.54985	0.000178756
LOC_Os06g07620	1.54964	1.84694e-06
LOC_Os12g03040	1.54905	8.34861e-09
LOC_Os01g21170	1.54876	0.0138754
LOC_Os06g43870	1.54866	1.55068e-52
LOC_Os01g62190	1.54765	9.92967e-08
LOC_Os01g63990	1.54765	2.64793e-140
LOC_Os05g34070	1.54745	6.59779e-221
LOC_Os04g44050	1.54719	0.000719068
LOC_Os02g44970	1.5471	1.38155e-06
LOC_Os10g01110	1.54635	3.22415e-38
LOC_Os04g46440	1.54524	3.31373e-25
LOC_Os06g15560	1.54415	0.00352676
LOC_Os01g04670	1.54365	0.00806394
LOC_Os10g33810	1.54289	2.90597e-09
LOC_Os05g41120	1.54246	3.73287e-80
LOC_Os07g10500	1.5421	4.88505e-81
LOC_Os12g38480	1.54181	9.51638e-21
LOC_Os11g11020	1.54171	1.41109e-50
LOC_Os05g09550	1.54114	8.067e-70
LOC_Os10g27300	1.54054	2.40616e-18
LOC_Os03g31760	1.54024	0.00838834
LOC_Os08g27040	1.53954	3.38793e-116
LOC_Os07g10860	1.53898	1.85327e-21
LOC_Os12g07390	1.53832	3.37236e-09
LOC_Os03g16910	1.53743	5.26543e-175
LOC_Os02g49870	1.53717	1.30311e-104
LOC_Os01g18110	1.53664	0.0336294
LOC_Os01g17070	1.53624	7.81727e-13
LOC_Os01g47340	1.5356	8.42945e-112
LOC_Os02g39700	1.53552	3.65887e-60
LOC_Os05g05390	1.53535	2.13196e-62
LOC_Os05g06440	1.53351	7.59861e-102
LOC_Os02g56880	1.53339	2.99922e-53
LOC_Os10g25130	1.53334	7.13236e-145
LOC_Os01g54340	1.53318	5.5739e-49
LOC_Os02g13800	1.53241	4.38214e-16
LOC_Os10g20630	1.53179	7.60876e-120
LOC_Os10g14920	1.53171	6.76368e-22
LOC_Os11g34720	1.53069	1.14801e-63
LOC_Os05g47560	1.52975	1.11927e-171
LOC_Os01g22780	1.5285	5.27573e-13
LOC_Os03g45270	1.52787	4.18141e-05
LOC_Os02g01280	1.52693	3.15384e-66
LOC_Os04g39629	1.52653	4.08221e-60
LOC_Os12g13160	1.52552	3.07574e-06
LOC_Os06g15810	1.5254	1.20174e-10
LOC_Os09g11450	1.52535	5.5554e-75
LOC_Os07g09400	1.52466	1.06361e-91
LOC_Os02g21920	1.52402	2.00708e-80
LOC_Os07g48630	1.52402	8.03044e-86
LOC_Os05g07300	1.52397	7.53034e-18
LOC_Os07g24230	1.52228	2.47652e-12
LOC_Os01g64370	1.52226	9.447e-53
LOC_Os04g51130	1.52133	1.29143e-06
LOC_Os02g55000	1.52121	9.56412e-42
LOC_Os05g07860	1.52094	4.70299e-64
LOC_Os09g24190	1.52051	0.0304565
LOC_Os03g05210	1.51892	8.73737e-06
LOC_Os01g13540	1.51859	4.0927e-77
LOC_Os03g21490	1.5185	4.86606e-168
LOC_Os03g43810	1.51838	5.0317e-37
LOC_Os05g27350	1.5182	5.5557e-07
LOC_Os04g46880	1.51794	2.08652e-37
LOC_Os07g43470	1.51691	3.04911e-41
LOC_Os04g42760	1.51622	0.00527936
LOC_Os01g05220	1.51512	0.000447437
LOC_Os12g03070	1.51494	8.91921e-46
LOC_Os06g45280	1.51491	5.87631e-58
LOC_Os05g08854	1.51442	6.4204e-16
LOC_Os01g50460	1.51392	2.31169e-13
LOC_Os05g50120	1.51378	1.34914e-05
LOC_Os05g34030	1.51369	0.00686665
LOC_Os03g59320	1.51316	2.40419e-73
LOC_Os01g60020	1.51296	7.35775e-30
LOC_Os03g32420	1.51294	3.84534e-08
LOC_Os04g58870	1.51188	4.21124e-06
LOC_Os04g40070	1.51152	0.000212745
LOC_Os03g19020	1.51043	3.59879e-54
LOC_Os02g57720	1.51015	2.92242e-46
LOC_Os01g61150	1.50993	2.06154e-25
LOC_Os07g40224	1.50784	4.82191e-12
LOC_Os01g65730	1.50708	1.1496e-15
LOC_Os08g36150	1.50638	1.10701e-118
LOC_Os10g13880	1.50463	0.00912727
LOC_Os05g34670	1.50318	1.93714e-31
LOC_Os04g50720	1.50072	5.55595e-41
LOC_Os09g23150	1.50048	1.75114e-26
LOC_Os04g15600	1.50006	0.00325285
LOC_Os06g06930	1.49998	0.000391747
LOC_Os04g57720	1.49994	3.86539e-39
LOC_Os02g09480	1.49955	3.91734e-25
LOC_Os02g04010	1.49951	5.32688e-75
LOC_Os03g29340	1.49933	1.79904e-07
LOC_Os10g38890	1.4975	2.13539e-33
LOC_Os01g03690	1.49731	1.75692e-38
LOC_Os02g46730	1.49594	0.00574503
LOC_Os01g05120	1.49564	0.0112242
LOC_Os02g51110	1.49466	2.00875e-16
LOC_Os01g07530	1.49423	1.04559e-111
LOC_Os10g22450	1.49411	0.00435666
LOC_Os03g48710	1.49351	2.21766e-54
LOC_Os09g28770	1.49183	0.000286515
LOC_Os01g53920	1.4917	5.63982e-44
LOC_Os02g45920	1.49167	2.03401e-29
LOC_Os11g33090	1.49039	5.39289e-21
LOC_Os10g35370	1.49019	9.43914e-115
LOC_Os12g39360	1.48956	1.58711e-34
LOC_Os05g41530	1.48803	1.38938e-31
LOC_Os01g57420	1.48782	1.51004e-77
LOC_Os09g04670	1.48762	1.32303e-113
LOC_Os10g41560	1.48739	4.86974e-07
LOC_Os11g04520	1.48692	6.07607e-28
LOC_Os09g15670	1.4869	7.69916e-15
LOC_Os09g12290	1.48593	3.65854e-117
LOC_Os07g46730	1.48543	5.24724e-34
LOC_Os03g20120	1.48532	1.19661e-74
LOC_Os03g10050	1.48452	6.73098e-33
LOC_Os11g47460	1.48439	1.55497e-09
LOC_Os05g51380	1.48427	5.54363e-15
LOC_Os05g38350	1.48362	3.32274e-43
LOC_Os07g44850	1.48247	0.00129174
LOC_Os02g06570	1.48193	1.5352e-39
LOC_Os01g56450	1.48146	2.34125e-08
LOC_Os03g50870	1.48116	9.17889e-136
LOC_Os06g28890	1.48085	0.0133901
LOC_Os06g29400	1.47999	3.8439e-23
LOC_Os07g23730	1.47884	0.0172682
LOC_Os10g21810	1.47789	1.06047e-44
LOC_Os07g07550	1.47779	1.66357e-43
LOC_Os05g07940	1.477	6.30728e-37
LOC_Os01g27860	1.4767	0.0131539
LOC_Os05g38460	1.4752	6.93665e-14
LOC_Os11g47970	1.47452	1.36176e-73
LOC_Os04g44950	1.47332	2.69743e-21
LOC_Os07g44950	1.47251	5.43372e-46
LOC_Os06g02160	1.47119	1.80263e-21
LOC_Os11g01869	1.47107	2.13538e-23
LOC_Os01g21240	1.4699	6.37975e-06
LOC_Os02g37020	1.46944	4.95748e-18
LOC_Os04g54370	1.46927	0.0268153
LOC_Os05g12474	1.46768	7.0797e-64
LOC_Os08g30150	1.46598	1.94641e-24
LOC_Os08g01670	1.46474	4.34078e-21
LOC_Os05g45440	1.46404	2.13637e-36
LOC_Os01g09320	1.46382	4.02059e-90
LOC_Os11g14380	1.46376	9.03504e-06
LOC_Os03g56250	1.46363	2.08619e-73
LOC_Os04g40340	1.46358	0.000223363
LOC_Os01g49210	1.46177	1.91142e-18
LOC_Os01g63930	1.46143	1.16929e-42
LOC_Os04g20180	1.46029	2.72738e-05
LOC_Os01g39330	1.45929	8.29973e-32
LOC_Os02g44550	1.45817	2.32282e-12
LOC_Os04g58070	1.45798	0.00462645
LOC_Os03g10180	1.45714	4.15453e-66
LOC_Os01g63354	1.45713	8.17025e-47
LOC_Os02g37330	1.45619	1.60215e-20
LOC_Os03g08860	1.45579	5.09156e-61
LOC_Os02g42850	1.45513	7.72434e-14
LOC_Os11g05700	1.45427	9.55249e-18
LOC_Os03g63020	1.45336	4.12185e-120
LOC_Os04g56690	1.45302	0.00672296
LOC_Os04g34370	1.45135	2.19615e-10
LOC_Os01g18220	1.45092	5.11311e-07
LOC_Os03g39407	1.45047	3.32989e-13
LOC_Os01g49670	1.44986	3.39388e-32
LOC_Os02g48110	1.44966	1.74502e-111
LOC_Os01g71310	1.44959	4.78672e-37
LOC_Os05g44770	1.44937	6.2511e-81
LOC_Os03g22470	1.44926	0.0310584
LOC_Os02g52910	1.44789	0.0206125
LOC_Os01g12080	1.44731	4.38847e-68
LOC_Os01g58420	1.44728	3.99079e-44
LOC_Os05g03640	1.4457	2.27808e-08
LOC_Os06g49390	1.44288	2.83591e-05
LOC_Os08g44390	1.44267	1.11028e-26
LOC_Os01g43870	1.44261	2.52196e-61
LOC_Os01g41990	1.4425	9.04641e-10
LOC_Os12g36670	1.44229	3.72059e-68
LOC_Os07g36490	1.44224	2.20811e-54
LOC_Os04g48410	1.44155	1.76404e-146
LOC_Os01g59690	1.44057	2.13418e-31
LOC_Os09g16510	1.43941	3.3416e-63
LOC_Os01g53940	1.43934	0.00936954
LOC_Os08g03290	1.43835	7.57428e-96
LOC_Os02g29550	1.43814	9.12219e-69
LOC_Os03g13030	1.43801	1.01189e-23
LOC_Os01g27240	1.43772	0.00748791
LOC_Os07g46430	1.43492	2.20336e-42
LOC_Os04g35864	1.43428	4.17118e-14
LOC_Os06g13190	1.43421	1.14663e-94
LOC_Os11g19790	1.43416	0.00145148
LOC_Os02g31867	1.43148	2.91991e-56
LOC_Os11g27430	1.43053	6.76014e-05
LOC_Os01g43372	1.4298	7.78154e-12
LOC_Os11g08950	1.42935	4.4331e-69
LOC_Os03g10150	1.42878	0.00838152
LOC_Os06g36180	1.42791	4.56555e-66
LOC_Os01g04050	1.42787	3.36327e-86
LOC_Os02g10120	1.42747	1.5844e-55
LOC_Os06g04210	1.42697	5.31276e-15
LOC_Os04g41500	1.42645	5.0653e-85
LOC_Os11g32810	1.42605	1.06814e-18
LOC_Os08g31140	1.42517	4.27148e-21
LOC_Os03g06490	1.42462	1.14521e-67
LOC_Os11g04880	1.42415	3.53733e-69
LOC_Os11g33120	1.42402	5.22028e-87
LOC_Os01g68680	1.42348	2.47273e-22
LOC_Os04g25570	1.42311	3.34614e-72
LOC_Os08g36500	1.42281	7.18357e-06
LOC_Os12g01744	1.42245	1.9084e-16
LOC_Os08g39640	1.42239	1.12184e-65
LOC_Os01g66350	1.42204	2.58251e-104
LOC_Os06g51530	1.42162	5.80092e-08
LOC_Os03g18540	1.4212	1.66155e-19
LOC_Os03g08030	1.42097	0.00505408
LOC_Os02g03400	1.42082	0.00460163
LOC_Os08g08860	1.41954	2.26693e-15
LOC_Os12g31880	1.41872	6.52176e-23
LOC_Os02g14840	1.41868	2.27791e-06
LOC_Os07g37550	1.41816	3.76547e-93
LOC_Os11g05480	1.41788	0.000133682
LOC_Os07g16364	1.41784	2.56308e-35
LOC_Os07g15640	1.41772	1.34802e-11
LOC_Os08g33154	1.41764	0.000119302
LOC_Os09g36070	1.41705	2.32496e-14
LOC_Os02g56160	1.41681	0.0147748
LOC_Os01g05980	1.41458	2.67196e-07
LOC_Os11g03390	1.41405	3.24585e-69
LOC_Os12g05740	1.41404	0.00528188
LOC_Os10g34580	1.41306	2.86573e-20
LOC_Os01g56360	1.41306	3.79487e-73
LOC_Os12g38300	1.41231	3.48808e-05
LOC_Os06g26340	1.41172	3.02909e-70
LOC_Os06g43810	1.41147	1.36667e-58
LOC_Os02g33230	1.41095	2.23997e-64
LOC_Os03g12670	1.41027	7.80857e-47
LOC_Os09g06464	1.40952	2.01623e-34
LOC_Os06g46670	1.40949	1.73391e-36
LOC_Os02g39950	1.40949	2.61612e-22
LOC_Os06g33530	1.40618	4.11001e-11
LOC_Os07g30130	1.40554	7.7951e-22
LOC_Os12g04490	1.40524	0.0154969
LOC_Os08g04630	1.40498	1.30321e-51
LOC_Os05g34830	1.40447	6.74988e-68
LOC_Os09g38090	1.4029	9.76283e-68
LOC_Os10g34540	1.40175	3.88252e-74
LOC_Os05g35260	1.40144	1.28721e-51
LOC_Os02g50600	1.40141	8.72893e-53
LOC_Os08g43440	1.40131	1.11703e-74
LOC_Os08g44330	1.40126	3.60802e-53
LOC_Os03g15290	1.40075	0.035758
LOC_Os04g49350	1.39984	1.26168e-48
LOC_Os07g08760	1.39814	1.0549e-94
LOC_Os03g05460	1.39746	6.00492e-16
LOC_Os07g25530	1.3968	0.0288096
LOC_Os02g55430	1.39601	6.9479e-113
LOC_Os01g66440	1.39598	0.00197079
LOC_Os11g33100	1.3957	1.88632e-48
LOC_Os05g01530	1.39436	4.17269e-32
LOC_Os05g46320	1.39309	6.5043e-26
LOC_Os10g37290	1.39227	0.0266683
LOC_Os04g36058	1.39061	2.14326e-61
LOC_Os01g53020	1.38898	8.13233e-97
LOC_Os12g18530	1.38898	0.0226615
LOC_Os02g47670	1.38781	1.77085e-42
LOC_Os01g64870	1.38612	6.94781e-66
LOC_Os04g34000	1.3834	6.03384e-24
LOC_Os03g47034	1.38306	0.000628705
LOC_Os05g34270	1.38294	2.30341e-71
LOC_Os05g41460	1.38251	2.69397e-77
LOC_Os01g67580	1.38201	7.92797e-10
LOC_Os12g08740	1.38161	2.98651e-33
LOC_Os03g18600	1.38102	2.0637e-35
LOC_Os01g51250	1.38068	1.1638e-36
LOC_Os08g02490	1.38005	1.61436e-28
LOC_Os05g06920	1.37818	1.17037e-16
LOC_Os05g41630	1.37619	0.0173809
LOC_Os06g05355	1.37577	4.11309e-13
LOC_Os02g33320	1.37568	5.11972e-19
LOC_Os04g48030	1.37549	4.08382e-13
LOC_Os03g20380	1.37545	4.00784e-40
LOC_Os09g24330	1.37433	7.30193e-29
LOC_Os09g26400	1.37329	9.61287e-61
LOC_Os09g32270	1.37245	0.000856874
LOC_Os03g58300	1.37215	9.55447e-07
LOC_Os10g37500	1.3716	2.68216e-32
LOC_Os04g57550	1.37108	9.49052e-89
LOC_Os01g08680	1.37108	3.30932e-16
LOC_Os03g53990	1.3709	2.34818e-13
LOC_Os02g18070	1.37023	9.4483e-12
LOC_Os01g54510	1.37013	3.20857e-83
LOC_Os01g65890	1.3686	3.66566e-12
LOC_Os05g45060	1.36805	2.93014e-08
LOC_Os09g16380	1.36735	1.44816e-09
LOC_Os04g38960	1.36683	2.44327e-40
LOC_Os04g44890	1.36674	1.0465e-39
LOC_Os01g65520	1.36615	1.30479e-58
LOC_Os06g12390	1.36595	4.94209e-42
LOC_Os03g55320	1.36565	2.26011e-68
LOC_Os12g41962	1.36539	8.05996e-17
LOC_Os02g02340	1.36527	9.26607e-25
LOC_Os04g25650	1.36496	0.000757444
LOC_Os06g41770	1.36443	2.48677e-51
LOC_Os04g54240	1.36298	7.6872e-29
LOC_Os06g11090	1.36184	1.26681e-15
LOC_Os09g37080	1.36141	1.3571e-17
LOC_Os07g48690	1.36115	9.56879e-26
LOC_Os02g55530	1.36108	1.38636e-33
LOC_Os01g63060	1.36081	6.44804e-42
LOC_Os10g36370	1.36072	5.73192e-42
LOC_Os01g14420	1.35997	2.20859e-16
LOC_Os08g41250	1.35965	5.90445e-72
LOC_Os08g41380	1.35886	1.20375e-16
LOC_Os05g02530	1.35839	4.55202e-77
LOC_Os09g23660	1.35804	2.13337e-94
LOC_Os02g47580	1.35765	9.2335e-68
LOC_Os04g58990	1.35752	7.64589e-17
LOC_Os12g06610	1.357	3.7792e-22
LOC_Os05g05670	1.3568	4.68122e-16
LOC_Os04g59540	1.35571	5.10033e-05
LOC_Os12g38770	1.35455	0.0173674
LOC_Os09g26260	1.3542	2.62623e-07
LOC_Os07g13534	1.35395	2.52543e-09
LOC_Os04g48750	1.3539	4.4915e-64
LOC_Os02g56250	1.35376	6.17857e-95
LOC_Os03g19240	1.35362	1.61869e-31
LOC_Os10g42690	1.35197	1.2422e-67
LOC_Os02g53180	1.35195	3.96129e-24
LOC_Os01g62420	1.3499	5.17832e-76
LOC_Os06g51524	1.34984	4.601e-12
LOC_Os03g57660	1.34921	4.12643e-13
LOC_Os07g12470	1.34848	9.90747e-10
LOC_Os01g06560	1.34804	0.0476798
LOC_Os09g33680	1.34774	1.0211e-67
LOC_Os05g41610	1.34665	1.34227e-52
LOC_Os06g38930	1.34633	0.000217455
LOC_Os08g29530	1.34535	5.57787e-70
LOC_Os12g02240	1.34429	0.00794316
LOC_Os03g26210	1.34307	7.01338e-10
LOC_Os01g31360	1.34237	4.56286e-29
LOC_Os07g49470	1.3419	4.52828e-21
LOC_Os09g38850	1.33963	0.0488059
[truncated: 4,550 more rows]

## Sheet: N22_24vs0
Table S1. DEGs in N22 and 93-11 upon HS
LOC ID	log2FoldChange	P-adj
LOC_Os09g30340	25.5479	2.32457e-10
LOC_Os03g14180	14.0847	0
LOC_Os11g13980	12.082	3.27533e-75
LOC_Os11g47980	11.6229	2.35777e-56
LOC_Os02g45160	11.2418	6.37617e-20
LOC_Os04g28420	11.1355	0
LOC_Os09g39770	10.9422	4.42132e-19
LOC_Os01g04370	10.6696	0
LOC_Os01g04360	10.6032	2.0685e-135
LOC_Os10g32570	10.341	7.54098e-17
LOC_Os07g43604	10.3123	8.58352e-17
LOC_Os09g33555	10.2545	2.8451e-16
LOC_Os04g36750	9.9302	0
LOC_Os03g57720	9.70017	0.0233869
LOC_Os03g06080	9.61989	5.43707e-14
LOC_Os01g20160	9.48199	9.76916e-14
LOC_Os05g38280	9.43594	1.07309e-13
LOC_Os06g36930	9.25234	1.09974e-12
LOC_Os04g01740	9.15362	0
LOC_Os01g04380	9.13241	5.9772e-77
LOC_Os01g52070	9.08788	2.39119e-12
LOC_Os11g05170	9.03594	2.23981e-164
LOC_Os10g23240	8.94748	5.87673e-12
LOC_Os11g02250	8.90092	5.31848e-11
LOC_Os01g60450	8.88261	3.07934e-24
LOC_Os04g45880	8.86035	1.19313e-11
LOC_Os01g44170	8.82152	1.68258e-11
LOC_Os01g04340	8.80956	8.35393e-31
LOC_Os06g20260	8.77405	2.48176e-11
LOC_Os03g42520	8.69479	3.62709e-11
LOC_Os06g38770	8.63188	1.03557e-10
LOC_Os03g56930	8.58841	9.2423e-188
LOC_Os05g10414	8.57351	9.71673e-11
LOC_Os05g04870	8.53004	1.60821e-10
LOC_Os02g09450	8.47989	2.32871e-10
LOC_Os08g22389	8.47628	2.4011e-10
LOC_Os03g46110	8.45214	1.1548e-09
LOC_Os02g34260	8.44424	3.36987e-10
LOC_Os08g42320	8.42884	4.19711e-10
LOC_Os06g12370	8.39238	8.66094e-14
LOC_Os02g26260	8.37	2.14678e-14
LOC_Os08g16740	8.36067	1.09734e-09
LOC_Os09g32410	8.32133	9.88228e-10
LOC_Os10g28380	8.19999	1.50016e-09
LOC_Os10g21490	8.19904	1.70873e-09
LOC_Os05g45700	8.18635	1.96799e-09
LOC_Os03g35750	8.16486	7.00981e-26
LOC_Os07g04590	8.13111	3.30919e-09
LOC_Os04g33920	8.12735	3.47203e-09
LOC_Os07g04500	8.09796	6.26158e-09
LOC_Os04g56250	8.02375	6.00181e-09
LOC_Os09g09630	7.95684	1.19956e-08
LOC_Os11g19880	7.93814	1.13595e-08
LOC_Os12g34390	7.90509	1.33317e-08
LOC_Os05g15360	7.88492	5.2611e-08
LOC_Os09g20024	7.88047	2.86981e-08
LOC_Os03g04010	7.87917	2.43259e-08
LOC_Os11g19850	7.85703	8.53656e-08
LOC_Os02g57960	7.8359	2.99626e-08
LOC_Os12g17804	7.83416	7.25134e-62
LOC_Os05g10310	7.80566	5.14793e-08
LOC_Os07g15959	7.69256	6.7669e-08
LOC_Os08g29610	7.67301	2.89076e-07
LOC_Os08g08850	7.65401	1.10124e-16
LOC_Os06g14240	7.63322	6.36593e-167
LOC_Os03g15960	7.63093	0
LOC_Os09g15660	7.5872	5.86298e-07
LOC_Os10g32199	7.57143	1.80784e-07
LOC_Os01g51050	7.53656	2.35224e-07
LOC_Os06g26050	7.53382	1.8112e-07
LOC_Os09g11660	7.51186	3.97335e-07
LOC_Os03g12700	7.50671	0
LOC_Os04g06590	7.50661	0
LOC_Os09g31290	7.49579	5.24472e-07
LOC_Os04g08828	7.46927	8.25822e-07
LOC_Os10g41696	7.45121	4.5009e-07
LOC_Os07g36340	7.43478	5.19854e-07
LOC_Os09g03200	7.42931	5.02314e-16
LOC_Os03g16920	7.42128	0
LOC_Os05g16920	7.41221	6.17083e-07
LOC_Os04g16866	7.3863	7.84022e-11
LOC_Os04g57160	7.37589	6.14216e-07
LOC_Os05g28440	7.3161	8.63905e-07
LOC_Os02g54140	7.31268	0
LOC_Os06g02040	7.30822	1.02115e-06
LOC_Os03g16020	7.30288	0
LOC_Os02g04530	7.23993	2.58398e-06
LOC_Os09g28440	7.22337	1.52313e-06
LOC_Os03g44140	7.21827	1.41068e-14
LOC_Os07g47840	7.15549	2.46007e-51
LOC_Os07g09675	7.1487	2.21067e-06
LOC_Os01g64340	7.14094	1.90604e-18
LOC_Os07g23485	7.13973	4.08174e-06
LOC_Os08g43080	7.10581	4.8167e-06
LOC_Os11g38270	7.10344	3.64187e-06
LOC_Os07g03090	7.09747	4.71781e-05
LOC_Os05g20030	7.0835	4.26362e-06
LOC_Os08g29740	7.08044	5.23814e-06
LOC_Os02g05199	7.07906	3.71187e-06
LOC_Os09g03190	7.06827	3.02621e-05
LOC_Os04g44060	7.06462	9.1045e-05
LOC_Os04g05950	7.06437	9.83129e-06
LOC_Os01g55795	7.03566	6.11147e-06
LOC_Os12g08030	7.03009	1.03469e-05
LOC_Os11g35540	7.02885	8.91198e-06
LOC_Os01g13450	7.0039	6.07523e-06
LOC_Os11g43790	6.98284	1.58423e-05
LOC_Os03g08284	6.97793	6.89193e-06
LOC_Os01g47290	6.9696	5.94031e-71
LOC_Os07g11100	6.96486	7.85264e-06
LOC_Os12g23450	6.95971	8.72156e-06
LOC_Os08g41030	6.95457	1.76611e-05
LOC_Os09g30200	6.94963	8.07172e-06
LOC_Os04g27800	6.93668	1.11898e-69
LOC_Os12g27830	6.93458	1.14513e-05
LOC_Os08g43740	6.93238	1.50871e-05
LOC_Os03g36900	6.92738	2.73738e-05
LOC_Os06g09550	6.92009	7.33111e-21
LOC_Os01g08860	6.88416	0
LOC_Os01g56650	6.84362	2.57462e-05
LOC_Os08g41240	6.84152	2.35877e-05
LOC_Os03g51920	6.81676	0
LOC_Os02g42820	6.81167	1.89819e-05
LOC_Os06g21760	6.81065	1.86533e-05
LOC_Os02g27592	6.8009	5.86472e-05
LOC_Os08g04580	6.79654	2.16027e-05
LOC_Os01g16860	6.77981	3.19767e-05
LOC_Os01g68290	6.7713	9.4191e-40
LOC_Os08g12630	6.77096	2.41401e-05
LOC_Os12g29730	6.7664	1.22996e-08
LOC_Os08g05590	6.76343	4.28653e-05
LOC_Os09g36870	6.76163	3.57958e-05
LOC_Os06g37550	6.74704	2.90121e-05
LOC_Os02g30200	6.7416	7.69765e-68
LOC_Os03g52570	6.74059	5.95185e-05
LOC_Os03g30950	6.73937	7.94544e-145
LOC_Os10g25180	6.73383	7.88457e-07
LOC_Os05g45954	6.71742	3.92021e-05
LOC_Os11g32890	6.71419	4.44251e-19
LOC_Os06g33490	6.71415	3.41396e-05
LOC_Os11g35120	6.6925	3.92672e-05
LOC_Os08g27260	6.69009	3.74779e-05
LOC_Os07g15540	6.68121	3.99954e-05
LOC_Os06g17540	6.67958	4.37826e-05
LOC_Os03g58380	6.6694	5.69437e-05
LOC_Os07g16330	6.6664	0.000110537
LOC_Os04g52210	6.65858	7.7583e-05
LOC_Os02g24642	6.65505	3.11207e-06
LOC_Os06g39240	6.65252	0
LOC_Os02g04380	6.64683	1.1856e-11
LOC_Os05g50940	6.64146	5.6065e-05
LOC_Os07g09020	6.62149	6.63689e-05
LOC_Os11g15670	6.60586	0.000137198
LOC_Os05g48120	6.60244	7.5075e-05
LOC_Os03g12850	6.5867	0.000158439
LOC_Os02g53250	6.55485	9.16553e-15
LOC_Os03g14190	6.55374	8.20416e-05
LOC_Os03g55810	6.55095	0.000314735
LOC_Os02g22110	6.54994	0.000144376
LOC_Os02g16544	6.5488	8.08704e-05
LOC_Os09g20180	6.54827	0.000132315
LOC_Os01g06120	6.5465	9.98441e-05
LOC_Os10g13970	6.54407	0.000190163
LOC_Os10g22930	6.53502	0.000162472
LOC_Os03g58180	6.49887	2.67609e-14
LOC_Os10g34340	6.49801	0.000101459
LOC_Os02g34250	6.48347	3.0799e-11
LOC_Os09g22530	6.48193	0.000109255
LOC_Os12g10400	6.48054	0.00046866
LOC_Os08g03270	6.47758	0.000380385
LOC_Os02g56870	6.45679	0.000169963
LOC_Os04g31720	6.45457	0.000241189
LOC_Os03g16030	6.4531	0
LOC_Os08g09700	6.44949	0.000137127
LOC_Os05g10570	6.44795	0.000137599
LOC_Os11g07840	6.43688	0.000303088
LOC_Os05g08860	6.41206	0.000302902
LOC_Os12g10460	6.3982	0.000207107
LOC_Os06g02110	6.39281	0.000493372
LOC_Os05g23250	6.38809	3.74375e-07
LOC_Os06g04399	6.37071	0.000190903
LOC_Os05g05510	6.35045	2.49247e-07
LOC_Os09g20440	6.33252	0.000257693
LOC_Os05g33140	6.32974	2.9873e-18
LOC_Os12g05720	6.3284	0.000259945
LOC_Os03g15380	6.32078	0.000282624
LOC_Os06g47120	6.30715	0.000218879
LOC_Os08g40120	6.28274	0.000312275
LOC_Os01g03170	6.28101	0.000336115
LOC_Os08g06110	6.27129	0
LOC_Os02g21220	6.27095	0.000327394
LOC_Os10g22570	6.27095	0.000327394
LOC_Os01g04005	6.26971	0.000462144
LOC_Os05g40310	6.2674	0.00353816
LOC_Os05g33560	6.26042	0.000349415
LOC_Os11g29780	6.25269	3.15868e-183
LOC_Os10g27310	6.25198	0.00043776
LOC_Os08g29400	6.24845	0.000351565
LOC_Os12g30500	6.24487	0.00369143
LOC_Os01g06570	6.23347	0.000608841
LOC_Os12g44260	6.23159	0.000414473
LOC_Os11g13970	6.21742	2.62892e-12
LOC_Os07g46550	6.21343	3.82547e-05
LOC_Os06g19095	6.20912	0.000445001
LOC_Os06g47910	6.1973	1.53222e-189
LOC_Os09g22520	6.19628	0.000459419
LOC_Os11g42430	6.19628	0.000459419
LOC_Os01g68960	6.19288	8.9902e-41
LOC_Os10g08610	6.18892	0.000573557
LOC_Os12g05630	6.18321	0.000865639
LOC_Os12g29410	6.17874	0.00450915
LOC_Os04g55110	6.17644	0.000501683
LOC_Os09g26000	6.16957	0.000544239
LOC_Os08g06700	6.16679	0.000518346
LOC_Os03g22990	6.16447	0.000514702
LOC_Os09g27550	6.16037	0.000868866
LOC_Os05g41970	6.14483	1.56698e-06
LOC_Os06g47720	6.14069	2.31236e-21
LOC_Os04g17230	6.12312	0.000764888
LOC_Os06g20070	6.11951	0.00100779
LOC_Os01g06630	6.11405	0.000970605
LOC_Os01g53190	6.11265	0.000762356
LOC_Os01g46850	6.10673	0.000713875
LOC_Os04g29970	6.10369	0.000796188
LOC_Os03g54240	6.1022	0.00717863
LOC_Os07g08600	6.09178	0.0011484
LOC_Os02g41840	6.0815	2.20428e-249
LOC_Os02g35810	6.0814	0.00133224
LOC_Os08g25690	6.07849	2.41121e-10
LOC_Os03g60470	6.07638	0.00632896
LOC_Os03g26660	6.06547	0.000867492
LOC_Os09g08610	6.05687	0.00671193
LOC_Os02g12490	6.05253	0.000949644
LOC_Os11g10990	6.0478	0
LOC_Os06g47880	6.04331	0.00688995
LOC_Os07g08150	6.04213	0
LOC_Os05g43960	6.03525	0.00103243
LOC_Os11g08840	6.02962	0.00710271
LOC_Os06g21820	6.02537	0.00789322
LOC_Os09g32095	6.02474	3.13382e-82
LOC_Os01g46050	6.02242	0.00298438
LOC_Os10g09240	6.0207	1.41454e-53
LOC_Os03g18250	6.01905	0.0013309
LOC_Os03g55034	6.01281	1.57413e-53
LOC_Os03g42030	6.01141	0.00205838
LOC_Os08g14180	6.00772	0.00139435
LOC_Os03g05120	6.00398	0.00146993
LOC_Os01g46920	5.99996	0.00781425
LOC_Os12g42930	5.98812	0.000143872
LOC_Os04g21120	5.98684	0.00133248
LOC_Os06g22860	5.98202	0.00150572
LOC_Os01g28590	5.98075	1.34458e-08
LOC_Os09g23170	5.97909	0.00836954
LOC_Os03g53400	5.9766	0
LOC_Os04g16886	5.97488	0.00177422
LOC_Os12g07370	5.97401	0.00164224
LOC_Os08g04500	5.96358	0
LOC_Os04g29080	5.95766	0.00241597
LOC_Os11g04870	5.95039	0.00205362
LOC_Os02g58100	5.94964	6.04826e-106
LOC_Os08g20440	5.9405	0.00203276
LOC_Os01g38650	5.93612	0.00231821
LOC_Os12g06030	5.92857	0.00512343
LOC_Os02g49790	5.92604	0.00943954
LOC_Os02g29620	5.92378	0.00155164
LOC_Os04g12990	5.91507	0.0105074
LOC_Os02g58310	5.91244	0
LOC_Os05g40620	5.90465	0.00253725
LOC_Os02g15930	5.9023	0
LOC_Os07g26960	5.893	0.00200412
LOC_Os08g42310	5.88834	0.0102543
LOC_Os07g08450	5.88664	0.00231821
LOC_Os11g32820	5.88619	0.00175272
LOC_Os09g24290	5.88337	0.00182328
LOC_Os01g06440	5.87713	3.31499e-06
LOC_Os01g14926	5.87284	5.43677e-06
LOC_Os07g31680	5.87153	0.00192898
LOC_Os08g31200	5.85545	6.70054e-06
LOC_Os01g06430	5.85527	0.00201908
LOC_Os06g45040	5.84582	9.41907e-68
LOC_Os06g13990	5.84032	0.00211335
LOC_Os03g47860	5.83517	0.00357699
LOC_Os06g05990	5.82062	0.0039327
LOC_Os01g24460	5.81453	0.00302035
LOC_Os04g48960	5.81218	0.0133925
LOC_Os07g48120	5.80327	0.00293161
LOC_Os08g43460	5.80036	0.00275744
LOC_Os07g26000	5.79612	0.0136686
LOC_Os04g54230	5.773	1.12956e-69
LOC_Os11g01390	5.77055	0.0034862
LOC_Os01g17100	5.76011	0.00339323
LOC_Os03g17770	5.75847	0.00298038
LOC_Os05g40520	5.75538	0.00311756
LOC_Os06g48920	5.75383	0.00310338
LOC_Os05g30890	5.74692	0.0150422
LOC_Os02g41850	5.73547	0.00375933
LOC_Os05g50330	5.73131	1.74604e-11
LOC_Os06g09560	5.73064	0
LOC_Os11g16720	5.72842	0.00354345
LOC_Os03g42850	5.7178	0.00453709
LOC_Os01g47630	5.71153	0
LOC_Os04g58590	5.70742	0.00407141
LOC_Os04g37890	5.70115	0.00457862
LOC_Os08g41120	5.69834	0.0173218
LOC_Os04g55550	5.69171	0.00388555
LOC_Os03g25840	5.68519	0.00428653
LOC_Os08g40910	5.68138	5.33572e-60
LOC_Os09g20340	5.67715	0.00412591
LOC_Os03g04780	5.66348	0.00420614
LOC_Os01g27140	5.65555	3.11562e-05
LOC_Os02g15150	5.65167	0.020226
LOC_Os12g20440	5.64821	0.00512629
LOC_Os08g45230	5.64249	0.00650069
LOC_Os09g27480	5.64122	0.00636531
LOC_Os04g22340	5.6391	0.00474639
LOC_Os05g41950	5.62844	6.92701e-40
LOC_Os05g34660	5.62401	0.00501749
LOC_Os03g61230	5.6201	0.00570708
LOC_Os06g51260	5.61982	0
LOC_Os07g07570	5.60943	0.00758749
LOC_Os07g43220	5.60645	0.00842441
LOC_Os12g33956	5.60234	4.0103e-05
LOC_Os11g27010	5.60054	0.00591377
LOC_Os07g10480	5.59915	0.0213499
LOC_Os11g46980	5.59915	0.0213499
LOC_Os04g52650	5.59882	0.022037
LOC_Os04g57750	5.596	0.00773696
LOC_Os11g26750	5.59508	3.23046e-53
LOC_Os01g58850	5.58794	3.07059e-16
LOC_Os08g09380	5.58715	0.00652097
LOC_Os02g22590	5.5855	0.0233304
LOC_Os10g26164	5.58278	0.0233855
LOC_Os01g55200	5.58025	0.0227308
LOC_Os09g35750	5.58017	0.00661869
LOC_Os02g04510	5.57246	0
LOC_Os06g42680	5.56848	0.0249619
LOC_Os08g35180	5.56343	0.00106553
LOC_Os07g36920	5.55405	0.0298162
LOC_Os05g34325	5.53983	0.0246079
LOC_Os01g09270	5.53842	0.00970463
LOC_Os12g23670	5.5334	0.00897823
LOC_Os01g12020	5.52559	0.0272548
LOC_Os01g22209	5.52312	0.0258413
LOC_Os07g10870	5.52285	0.0266315
LOC_Os11g13550	5.52131	0.0127556
LOC_Os01g14410	5.52104	0
LOC_Os01g58480	5.51694	0.0070172
LOC_Os07g17180	5.51044	0.00868407
LOC_Os04g56240	5.50527	0
LOC_Os07g05590	5.50331	0.0285104
LOC_Os03g24070	5.49928	2.41054e-05
LOC_Os02g23939	5.49801	0.00761523
LOC_Os04g32230	5.49345	0.00968912
LOC_Os06g23350	5.4837	0.0290563
LOC_Os08g09780	5.47935	0.0323198
LOC_Os04g03890	5.47752	0.0296515
LOC_Os04g09810	5.47752	0.0296515
LOC_Os07g08650	5.4766	0.0287749
LOC_Os04g50980	5.47482	0.0347696
LOC_Os02g50220	5.47002	0.00653702
LOC_Os05g08480	5.46268	0
LOC_Os03g48720	5.46173	0.0292748
LOC_Os02g39210	5.45384	2.93781e-08
LOC_Os02g28300	5.44698	0.0103215
LOC_Os07g44430	5.44267	8.71886e-08
LOC_Os03g49132	5.4401	0.031293
LOC_Os04g54570	5.43684	0.031406
LOC_Os02g26800	5.43	0.00977343
LOC_Os05g49500	5.42428	0.0105344
LOC_Os06g23310	5.41767	0.0100154
LOC_Os12g15450	5.41657	0.0112072
LOC_Os07g36370	5.41376	0.0103253
LOC_Os02g46790	5.41183	0.0107105
LOC_Os11g31060	5.4027	1.67953e-132
LOC_Os08g45120	5.40137	1.95029e-06
LOC_Os07g19520	5.39772	0.0378983
LOC_Os05g10560	5.39166	0.035416
LOC_Os12g41370	5.389	0.0163816
LOC_Os05g05920	5.38345	0.0111055
LOC_Os01g13440	5.37804	0.0178081
LOC_Os03g04080	5.37604	1.22544e-13
LOC_Os11g14120	5.36352	0.0140858
LOC_Os01g45160	5.36214	8.07064e-08
LOC_Os09g10230	5.35828	0.018535
LOC_Os03g56940	5.3538	0.0124099
LOC_Os03g02050	5.35321	6.42254e-38
LOC_Os02g43330	5.34973	3.29062e-71
LOC_Os06g07060	5.34064	0.0155034
LOC_Os01g67320	5.33537	0
LOC_Os03g42730	5.33364	0.0408856
LOC_Os12g40320	5.32997	0.0407861
LOC_Os11g15624	5.32641	0.0142411
LOC_Os11g01580	5.32288	0.041422
LOC_Os01g60830	5.3222	0
LOC_Os11g01842	5.31802	0.0136962
LOC_Os01g52700	5.31506	0.0151664
LOC_Os09g27620	5.31466	2.21095e-22
LOC_Os03g20390	5.30833	0.0423978
LOC_Os04g11030	5.30409	0.0415279
LOC_Os09g14019	5.30409	0.0415279
LOC_Os02g52150	5.28744	0
LOC_Os05g37060	5.28372	1.08199e-07
LOC_Os03g41030	5.28127	0.0197195
LOC_Os07g11330	5.27895	0.0291233
LOC_Os02g04570	5.27759	0.0439498
LOC_Os05g44340	5.27591	0
LOC_Os01g74450	5.27313	0
LOC_Os11g23000	5.2723	0.0179244
LOC_Os03g11910	5.26697	0
LOC_Os09g21060	5.26472	0.0169922
LOC_Os04g51260	5.25499	0.0193866
LOC_Os07g49220	5.25447	0.046054
LOC_Os10g21198	5.25171	0.0174645
LOC_Os10g24094	5.24764	0.0496616
LOC_Os12g40310	5.23838	0.0492393
LOC_Os11g47453	5.23329	0.0186476
LOC_Os10g07998	5.23092	0.0480468
LOC_Os07g06720	5.22946	2.28441e-15
LOC_Os01g45090	5.2269	0.00658509
LOC_Os03g21279	5.22665	0.0178797
LOC_Os08g09280	5.22665	0.0178797
LOC_Os02g46030	5.21116	0
LOC_Os12g32310	5.20202	0.0247315
LOC_Os12g31670	5.20055	1.25042e-09
LOC_Os07g01910	5.19445	0.0205773
LOC_Os02g48140	5.17991	1.56538e-81
LOC_Os05g50320	5.17738	8.25661e-07
LOC_Os09g08890	5.17697	0.000312275
LOC_Os02g51970	5.17441	1.394e-05
LOC_Os09g25910	5.17061	0.0237937
LOC_Os05g44300	5.16854	3.82568e-247
LOC_Os05g06920	5.15672	0
LOC_Os05g40800	5.15026	3.69313e-05
LOC_Os01g57370	5.14888	0.0227744
LOC_Os03g25820	5.14419	0.0229889
LOC_Os06g44260	5.12457	3.12674e-120
LOC_Os10g38216	5.12436	0.0235266
LOC_Os03g18490	5.12014	1.26196e-35
LOC_Os02g22580	5.11962	0.0241435
LOC_Os07g38050	5.11962	0.0241435
LOC_Os07g27970	5.11506	7.41274e-65
LOC_Os01g67450	5.11114	0.0287193
LOC_Os05g50930	5.11073	0
LOC_Os10g38214	5.11007	0.0285004
LOC_Os01g33810	5.09949	0.0251173
LOC_Os06g11480	5.09949	0.0251173
LOC_Os10g38770	5.09463	0.0264151
LOC_Os01g55270	5.08958	0
LOC_Os10g29450	5.08277	0.0310557
LOC_Os05g31670	5.08144	4.58202e-121
LOC_Os03g50250	5.07756	3.32354e-31
LOC_Os12g24020	5.07373	0
LOC_Os10g22362	5.07176	0.0298223
LOC_Os12g33958	5.07039	2.35518e-06
LOC_Os06g42660	5.05743	1.04286e-09
LOC_Os06g46900	5.05316	0
LOC_Os02g52500	5.04068	0.0298171
LOC_Os10g28360	5.02194	0
LOC_Os03g10080	5.0209	0
LOC_Os01g11400	5.02038	0.000631305
LOC_Os10g33390	5.01428	0.0313773
LOC_Os10g33490	5.00521	3.1833e-19
LOC_Os08g25890	5.00166	3.5267e-07
LOC_Os03g03980	4.99493	2.8434e-147
LOC_Os07g36040	4.99263	0.0331925
LOC_Os01g21420	4.98785	0
LOC_Os02g37280	4.98741	0.0342733
LOC_Os10g05088	4.98535	6.58695e-68
LOC_Os05g38530	4.98478	0
LOC_Os02g18670	4.98073	1.60536e-73
LOC_Os06g22925	4.97977	0.0389882
LOC_Os05g07870	4.97376	0
LOC_Os03g53340	4.97338	5.25016e-84
LOC_Os10g38000	4.97229	5.09694e-05
LOC_Os04g44090	4.96856	1.69329e-23
LOC_Os11g47960	4.96757	8.2349e-135
LOC_Os02g10120	4.96411	0
LOC_Os01g52110	4.96103	1.03899e-111
LOC_Os01g50700	4.95778	4.03012e-05
LOC_Os07g44900	4.94562	1.74764e-39
LOC_Os08g05820	4.94561	5.93073e-13
LOC_Os04g47930	4.94279	0.0399635
LOC_Os06g23050	4.93728	0.0417769
LOC_Os04g10690	4.91576	1.587e-58
LOC_Os09g21120	4.9125	7.25732e-132
LOC_Os01g66070	4.91177	0.0440291
LOC_Os08g02939	4.9062	0.0417245
LOC_Os03g25490	4.89316	4.64598e-28
LOC_Os02g53840	4.88543	0.0125704
LOC_Os08g01520	4.88279	3.47845e-15
LOC_Os05g43550	4.87858	0.00233535
LOC_Os03g53910	4.87491	0
LOC_Os03g15420	4.87157	0.0449495
LOC_Os02g38010	4.86516	0.00931284
LOC_Os12g14930	4.85249	1.7987e-09
LOC_Os01g58010	4.85041	2.50032e-06
LOC_Os03g21010	4.84758	0.0487515
LOC_Os01g31860	4.84548	3.09277e-13
LOC_Os02g40900	4.84474	0
LOC_Os12g01420	4.83238	2.11169e-06
LOC_Os06g11610	4.81817	0
LOC_Os08g02450	4.81632	1.65951e-49
LOC_Os05g09540	4.81393	0.0108598
LOC_Os02g04369	4.80857	3.29503e-130
LOC_Os01g53730	4.80528	1.54441e-256
LOC_Os02g02330	4.80366	0.00168501
LOC_Os05g07880	4.74823	3.66581e-132
LOC_Os05g40590	4.7419	1.94728e-07
LOC_Os12g03040	4.70449	1.53806e-217
LOC_Os05g13360	4.68733	2.95529e-110
LOC_Os05g45510	4.67955	8.77569e-09
LOC_Os03g39760	4.66829	7.07549e-267
LOC_Os08g01370	4.66616	0
LOC_Os12g34128	4.66607	0.00319955
LOC_Os07g36190	4.66013	0
LOC_Os03g08900	4.64235	0
LOC_Os02g11640	4.63928	2.39271e-264
LOC_Os07g40986	4.61596	0.000295244
LOC_Os09g08910	4.6125	5.57889e-36
LOC_Os02g06410	4.60316	2.73416e-05
LOC_Os01g08350	4.59789	0.000101852
LOC_Os07g05940	4.59129	2.07892e-110
LOC_Os11g02520	4.58475	2.77695e-204
LOC_Os03g08610	4.58217	1.50388e-05
LOC_Os01g16170	4.58116	0
LOC_Os01g64120	4.57714	0
LOC_Os04g54220	4.57514	2.8898e-09
LOC_Os07g06700	4.55485	3.3254e-72
LOC_Os03g05840	4.55404	2.87919e-14
LOC_Os02g09640	4.55295	0.00011174
LOC_Os03g44740	4.54818	9.66958e-200
LOC_Os03g58170	4.54589	0
LOC_Os04g13170	4.54409	0.000563675
LOC_Os04g59210	4.53802	1.05026e-129
LOC_Os08g07550	4.53774	9.71449e-10
LOC_Os03g38534	4.53738	0.0247533
LOC_Os09g35790	4.52661	0
LOC_Os12g17160	4.5145	8.87411e-36
LOC_Os03g06840	4.50475	8.68222e-06
LOC_Os03g63350	4.50064	2.96105e-05
LOC_Os06g30179	4.49495	3.31853e-70
LOC_Os07g08160	4.49358	0
LOC_Os07g05365	4.48883	4.73334e-87
LOC_Os03g30590	4.47742	0.00879056
LOC_Os05g39600	4.47253	1.4826e-16
LOC_Os11g02240	4.46136	0
LOC_Os07g06800	4.45703	0
LOC_Os01g17396	4.45229	2.77442e-111
LOC_Os03g25850	4.45203	2.74121e-173
LOC_Os06g47870	4.44693	0.00603065
LOC_Os01g08460	4.43788	0
LOC_Os02g53130	4.43167	1.89598e-119
LOC_Os02g44770	4.4299	6.9796e-102
LOC_Os07g30154	4.42973	1.24421e-11
LOC_Os03g55020	4.4294	5.4116e-77
LOC_Os02g46460	4.42585	5.77111e-161
LOC_Os04g13140	4.41221	1.21814e-13
LOC_Os09g21100	4.40379	1.06106e-06
LOC_Os01g36590	4.40034	7.45891e-06
LOC_Os04g31120	4.39944	0
LOC_Os10g33500	4.39674	0.00180903
LOC_Os07g43960	4.38913	1.85947e-130
LOC_Os03g16040	4.38406	0
LOC_Os02g39960	4.37842	6.61288e-45
LOC_Os04g55505	4.37677	0.0120576
LOC_Os12g33220	4.37562	0.0099301
LOC_Os07g33420	4.36832	3.4835e-11
LOC_Os05g39250	4.36105	0
LOC_Os08g08120	4.35833	1.37735e-133
LOC_Os03g37680	4.34714	3.21135e-08
LOC_Os07g43700	4.34391	1.12958e-232
LOC_Os01g62290	4.33546	0
LOC_Os03g46690	4.33337	0.000540958
LOC_Os02g03700	4.33256	0
LOC_Os11g39830	4.3281	0.000460108
LOC_Os03g05860	4.32801	2.64925e-06
LOC_Os11g07250	4.3279	0.00078278
LOC_Os05g23393	4.32668	0.0160541
LOC_Os02g52000	4.3185	1.24814e-10
LOC_Os11g01460	4.29467	7.54434e-28
LOC_Os05g50140	4.28675	5.72691e-05
LOC_Os03g55030	4.28618	1.67664e-254
LOC_Os03g07960	4.28521	0
LOC_Os04g21130	4.27781	5.3474e-53
LOC_Os07g43950	4.27099	3.34944e-249
LOC_Os03g04100	4.27003	0
LOC_Os02g54590	4.26515	2.00144e-10
LOC_Os05g25040	4.26304	0.000906827
LOC_Os04g39290	4.26299	7.99093e-48
LOC_Os04g25490	4.257	1.94438e-05
LOC_Os09g34990	4.25137	0.048389
LOC_Os01g14520	4.23727	8.50123e-21
LOC_Os08g30090	4.23684	0.0138103
LOC_Os03g60560	4.23608	2.78675e-220
LOC_Os10g39610	4.22832	1.23849e-11
LOC_Os04g36720	4.22829	0
LOC_Os10g38189	4.22451	0.000357679
LOC_Os01g06450	4.22332	1.25943e-09
LOC_Os10g18370	4.22289	6.35814e-293
LOC_Os10g32670	4.20932	0.00409745
LOC_Os11g09800	4.20537	0.0152782
LOC_Os03g39850	4.20484	0.00154079
LOC_Os03g30660	4.20009	0.00458535
LOC_Os04g33115	4.19863	0.0205035
LOC_Os02g12350	4.19728	6.78626e-31
LOC_Os04g47330	4.19112	0.019435
LOC_Os01g08020	4.18662	1.44677e-130
LOC_Os01g01160	4.18264	8.48302e-229
LOC_Os06g04840	4.18174	4.60173e-47
LOC_Os11g34870	4.181	0
LOC_Os02g29190	4.16	0.00171379
LOC_Os01g16920	4.15887	0.0350747
LOC_Os01g61700	4.15341	8.43803e-29
LOC_Os03g28090	4.15221	3.0659e-05
LOC_Os03g04770	4.14991	0
LOC_Os01g68370	4.1448	0.000500738
LOC_Os01g21250	4.14291	0
LOC_Os02g51090	4.14124	1.96843e-05
LOC_Os03g06630	4.13706	2.32567e-109
LOC_Os04g45870	4.13692	3.146e-18
LOC_Os04g44830	4.13358	0
LOC_Os09g25700	4.12636	6.76607e-13
LOC_Os07g24230	4.12505	9.55681e-165
LOC_Os06g20270	4.1214	0.00686078
LOC_Os01g50460	4.11834	5.11297e-219
LOC_Os01g64360	4.1155	4.42518e-162
LOC_Os07g28040	4.11531	0
LOC_Os03g31300	4.11133	0
LOC_Os12g09070	4.11023	4.38563e-05
LOC_Os09g31130	4.09885	2.68047e-304
LOC_Os09g14600	4.09519	1.76764e-108
LOC_Os12g08700	4.09372	1.08252e-05
LOC_Os06g48810	4.09308	0.000615061
LOC_Os01g43460	4.08234	0
LOC_Os09g31486	4.07742	0
LOC_Os04g58710	4.07182	0
LOC_Os07g08240	4.07037	7.95376e-12
LOC_Os06g09820	4.06835	6.78722e-59
LOC_Os03g14050	4.0644	0
LOC_Os11g15720	4.05801	1.11193e-07
LOC_Os01g45659	4.05581	0.000160915
LOC_Os06g04240	4.05022	8.20584e-140
LOC_Os04g32740	4.04322	2.65395e-105
LOC_Os06g45710	4.04206	0
LOC_Os07g43690	4.02973	1.18428e-09
LOC_Os02g27340	4.02838	0.00838919
LOC_Os08g34500	4.02498	2.78839e-38
LOC_Os07g06660	4.01777	0
LOC_Os11g06110	4.00893	0.00129417
LOC_Os06g45240	4.00732	0.000701952
LOC_Os09g08700	4.00524	0.00818727
LOC_Os01g50400	4.00032	5.23914e-36
LOC_Os03g53900	3.99905	0.0454813
LOC_Os11g38640	3.99639	7.62728e-09
LOC_Os02g20710	3.98815	1.32873e-05
LOC_Os05g48780	3.9867	0.00556055
LOC_Os01g04210	3.98473	6.40647e-40
LOC_Os07g40404	3.97855	0.00724734
LOC_Os06g05010	3.97602	0.0375385
LOC_Os03g56540	3.9747	0
LOC_Os04g39180	3.97051	2.28465e-06
LOC_Os03g06750	3.96842	0.00422898
LOC_Os04g34010	3.96625	0.000122642
LOC_Os02g08490	3.95827	0
LOC_Os12g08830	3.95539	0
LOC_Os04g45810	3.95215	0
LOC_Os02g33850	3.94867	8.41046e-07
LOC_Os10g01820	3.94783	1.09842e-09
LOC_Os06g05610	3.94264	0.000846004
LOC_Os01g40280	3.94065	0
LOC_Os05g47960	3.93788	1.59124e-46
LOC_Os02g01160	3.9356	0.00458655
LOC_Os10g38610	3.92721	7.0616e-184
LOC_Os03g49430	3.92455	1.17169e-285
LOC_Os02g58214	3.91195	3.98284e-269
LOC_Os01g34010	3.90994	0.00986006
LOC_Os09g31190	3.90304	3.4549e-05
LOC_Os02g05820	3.90301	0.000609872
LOC_Os01g63200	3.8946	0.0035218
LOC_Os09g12310	3.88618	3.13797e-12
LOC_Os03g48310	3.87827	2.06709e-97
LOC_Os02g51510	3.87631	1.56698e-06
LOC_Os01g40160	3.87115	0.0126676
LOC_Os02g26470	3.87029	7.98168e-69
LOC_Os07g27370	3.86663	0.00232849
LOC_Os07g41310	3.85611	6.94037e-44
LOC_Os04g56230	3.85358	0
LOC_Os04g16830	3.85237	0.00232797
LOC_Os09g02180	3.84766	6.89106e-55
LOC_Os05g30350	3.84195	0
LOC_Os02g04160	3.83943	0
LOC_Os11g23180	3.83365	0.0143547
LOC_Os11g38250	3.83031	0.000106752
LOC_Os10g41749	3.82808	2.90926e-269
LOC_Os11g05700	3.82236	1.37853e-184
LOC_Os05g03910	3.82114	0
LOC_Os10g41780	3.80847	0
LOC_Os06g22970	3.80622	6.29686e-12
LOC_Os07g22680	3.80599	2.05217e-06
LOC_Os06g50870	3.80517	0
LOC_Os03g32302	3.80108	0.0455971
LOC_Os05g22840	3.79593	0.000621592
LOC_Os03g02260	3.79333	0
LOC_Os08g08500	3.78672	1.81212e-220
LOC_Os12g04200	3.78421	0.00807947
LOC_Os07g43250	3.7748	0.0204978
LOC_Os03g50920	3.77255	2.16293e-09
LOC_Os04g44100	3.76878	1.34349e-56
LOC_Os10g38870	3.76692	2.25856e-299
LOC_Os07g08420	3.76596	0.0110178
LOC_Os09g19140	3.7647	0.0358011
LOC_Os04g54210	3.75963	2.59378e-77
LOC_Os03g03680	3.75903	4.87516e-10
LOC_Os02g07160	3.75811	0
LOC_Os01g61120	3.75532	0
LOC_Os04g42240	3.75318	0.00914403
LOC_Os04g53830	3.73472	0.00227271
LOC_Os01g45640	3.72806	0
LOC_Os02g51930	3.72261	0
LOC_Os09g33820	3.71752	0
LOC_Os03g59152	3.71678	0.00988538
LOC_Os01g62690	3.71564	0.000630454
LOC_Os08g05580	3.71254	1.16484e-10
LOC_Os09g35020	3.70884	2.16787e-07
LOC_Os08g43290	3.70858	0.0123786
LOC_Os09g09930	3.70524	0
LOC_Os09g35030	3.70172	7.64672e-75
LOC_Os07g44850	3.69718	7.50867e-44
LOC_Os08g39560	3.69712	7.45664e-166
LOC_Os05g06380	3.69386	3.36365e-11
LOC_Os01g24810	3.68198	2.82618e-08
LOC_Os02g06530	3.67736	1.998e-70
LOC_Os06g06000	3.676	0.00624969
LOC_Os09g11250	3.67342	1.64253e-265
LOC_Os06g12910	3.66893	0.0114871
LOC_Os03g50310	3.66671	0
LOC_Os07g49120	3.66332	0.00476754
LOC_Os02g48280	3.66181	6.18588e-09
LOC_Os08g32410	3.66035	0.0287731
LOC_Os06g05730	3.65525	5.47411e-11
LOC_Os02g09710	3.64613	1.70776e-13
LOC_Os05g45810	3.64348	6.06341e-128
LOC_Os11g07380	3.64189	7.64598e-06
LOC_Os02g52210	3.64182	6.87478e-189
LOC_Os04g45480	3.64076	7.69449e-225
LOC_Os03g38730	3.62916	0
LOC_Os02g40710	3.62619	0.0183659
LOC_Os02g24614	3.62368	0.0315478
LOC_Os11g39020	3.623	0
LOC_Os03g03334	3.62135	0.0499252
LOC_Os03g08624	3.6196	5.61061e-91
LOC_Os11g25470	3.61563	0.0329238
LOC_Os01g24820	3.60904	1.1557e-19
LOC_Os06g14210	3.60674	0.00311587
LOC_Os06g46140	3.60352	3.56763e-121
LOC_Os03g38500	3.60077	7.26188e-274
LOC_Os04g51809	3.60061	0.00234629
LOC_Os06g02330	3.59958	0.0137182
LOC_Os05g50850	3.59678	8.81069e-113
LOC_Os01g66850	3.59537	4.50343e-293
LOC_Os09g38090	3.59125	0
LOC_Os03g19370	3.58994	0.0101018
LOC_Os08g13250	3.58602	0.00913735
LOC_Os01g27680	3.5842	0.0473182
LOC_Os07g22930	3.58103	0
LOC_Os06g37600	3.58101	0.0398377
LOC_Os11g42360	3.5751	5.4848e-06
LOC_Os02g33560	3.57116	4.27729e-192
LOC_Os11g47620	3.57111	0.0283466
LOC_Os01g03360	3.57	4.43314e-230
LOC_Os05g05930	3.56569	1.6996e-11
LOC_Os02g56150	3.56187	1.03123e-12
LOC_Os09g20930	3.56094	0
LOC_Os02g32600	3.55766	1.24173e-09
LOC_Os08g36480	3.55467	0
LOC_Os12g01449	3.55283	4.34281e-250
LOC_Os04g37570	3.55136	7.03912e-24
LOC_Os04g40140	3.5506	2.43554e-98
LOC_Os08g43620	3.54718	8.24841e-23
LOC_Os07g46330	3.54691	0
LOC_Os09g04790	3.54301	0
LOC_Os06g01340	3.54099	0.000117182
LOC_Os01g20030	3.53868	0.000253635
LOC_Os07g06810	3.53657	2.26082e-28
LOC_Os05g45350	3.53545	0
LOC_Os05g48810	3.53521	5.90731e-223
LOC_Os02g38930	3.53419	0.0378976
LOC_Os03g25869	3.533	1.01437e-36
LOC_Os07g31670	3.52535	4.96505e-05
LOC_Os06g03860	3.52466	0
LOC_Os01g68670	3.52374	5.81199e-13
LOC_Os04g43070	3.51972	0
LOC_Os04g42260	3.51965	2.23824e-10
LOC_Os06g39050	3.51494	1.86556e-49
LOC_Os04g38400	3.50789	9.50693e-19
LOC_Os03g04640	3.50773	0.00231354
LOC_Os01g61470	3.50735	0.000135487
LOC_Os05g05600	3.50459	1.54979e-203
LOC_Os12g23460	3.49998	0.0151208
LOC_Os02g03870	3.49904	2.44335e-05
LOC_Os11g03700	3.49657	0.00017155
LOC_Os10g18150	3.49566	2.13273e-05
LOC_Os11g05980	3.49334	1.15563e-57
LOC_Os04g52550	3.49128	1.37966e-18
LOC_Os10g34083	3.4877	1.09051e-06
LOC_Os02g07930	3.48434	6.43036e-148
LOC_Os03g55210	3.48293	1.55815e-18
LOC_Os03g12820	3.4751	2.53244e-303
LOC_Os08g02210	3.47318	0
LOC_Os09g10204	3.47099	0.0050404
LOC_Os01g70290	3.46738	0.0235146
LOC_Os03g52990	3.46738	0.0235146
LOC_Os11g47460	3.46145	3.8404e-80
LOC_Os05g51040	3.45503	7.72795e-08
LOC_Os09g35010	3.45406	2.21538e-46
LOC_Os02g57790	3.45324	2.699e-188
LOC_Os04g33070	3.45216	4.53198e-07
LOC_Os05g47820	3.44962	0.0285476
LOC_Os10g36830	3.44953	0.0171982
LOC_Os12g01570	3.4431	1.48556e-72
LOC_Os05g34070	3.44241	0
LOC_Os07g37420	3.44108	2.53249e-297
LOC_Os02g34940	3.44061	4.75237e-34
LOC_Os03g17790	3.43619	2.24157e-138
LOC_Os01g52260	3.43602	2.96198e-139
LOC_Os05g48140	3.43464	9.25585e-25
LOC_Os05g47480	3.43433	0.0034656
LOC_Os03g06520	3.42694	0
LOC_Os04g36770	3.42479	2.55515e-74
LOC_Os07g25002	3.42407	0.00062964
LOC_Os03g51459	3.42301	1.12865e-129
LOC_Os03g18070	3.41857	0
LOC_Os09g12780	3.41697	1.24971e-61
LOC_Os01g51520	3.4164	0.0126269
LOC_Os04g40070	3.41448	6.59091e-28
LOC_Os03g27019	3.41243	3.88645e-198
LOC_Os10g08474	3.41044	2.6388e-288
LOC_Os10g23230	3.41021	1.5623e-06
LOC_Os08g01770	3.40837	0
LOC_Os10g29460	3.40616	0.00288224
LOC_Os04g02860	3.40422	8.2307e-69
LOC_Os03g18170	3.39966	3.89698e-97
LOC_Os03g56010	3.39492	0.00015126
LOC_Os02g05790	3.39481	0.000903823
LOC_Os06g48800	3.39441	1.23464e-30
LOC_Os12g39360	3.39139	4.63023e-191
LOC_Os12g02200	3.38996	2.6965e-205
LOC_Os03g14720	3.38966	0.0415381
LOC_Os08g13930	3.38671	1.79858e-216
LOC_Os05g33554	3.38594	9.33867e-11
LOC_Os04g12499	3.38242	1.12797e-103
LOC_Os08g08100	3.38184	3.12871e-05
LOC_Os06g49030	3.37967	1.8867e-243
LOC_Os05g48700	3.37809	7.74748e-05
LOC_Os03g61160	3.37723	1.06856e-15
LOC_Os12g35330	3.36713	0.000395098
LOC_Os08g29600	3.36523	7.45967e-88
LOC_Os02g46740	3.36347	2.69055e-07
LOC_Os05g07632	3.3619	0
LOC_Os11g07570	3.35916	0.0195772
LOC_Os01g15900	3.35866	1.5961e-158
LOC_Os11g42510	3.35514	4.89032e-267
LOC_Os02g01290	3.35247	0.000382735
LOC_Os12g32790	3.35243	3.27727e-08
LOC_Os12g25490	3.35188	1.34071e-23
LOC_Os03g26460	3.34178	0
LOC_Os03g44780	3.34084	0
LOC_Os12g43720	3.33615	3.62343e-241
LOC_Os04g50700	3.33399	9.61143e-28
LOC_Os04g49370	3.33325	6.47104e-83
LOC_Os09g15284	3.33304	1.12004e-38
LOC_Os03g30300	3.33241	0.0087279
LOC_Os11g08200	3.33228	5.67135e-07
LOC_Os10g41100	3.33063	1.13765e-238
LOC_Os08g32310	3.3243	6.01803e-05
LOC_Os11g32210	3.32368	0.0129446
LOC_Os01g40760	3.32329	1.35147e-05
LOC_Os08g08250	3.32227	0.0249298
LOC_Os03g44636	3.322	0.0467541
LOC_Os06g29450	3.32184	0.00494978
LOC_Os12g07210	3.31634	2.46837e-226
LOC_Os06g05000	3.31585	5.94204e-05
LOC_Os08g36910	3.31479	2.3789e-88
LOC_Os02g53320	3.31355	3.23153e-98
LOC_Os05g08400	3.31271	3.02184e-14
LOC_Os01g58170	3.31249	0.000287315
LOC_Os10g35070	3.31247	0
LOC_Os01g68080	3.31179	0.0172982
LOC_Os05g15530	3.31066	3.94618e-47
LOC_Os03g60570	3.30825	8.39355e-43
LOC_Os03g50960	3.30514	8.21783e-13
LOC_Os10g22730	3.30363	0.00274223
LOC_Os01g15270	3.30132	0
LOC_Os04g58770	3.30005	0.000244621
LOC_Os07g46420	3.29866	1.23875e-139
LOC_Os02g57160	3.29857	0
LOC_Os06g02620	3.29799	0
LOC_Os01g67820	3.29685	3.03201e-35
LOC_Os03g06400	3.29487	2.67171e-79
LOC_Os05g47730	3.29295	8.31819e-51
LOC_Os03g16874	3.29246	3.99341e-189
LOC_Os08g39900	3.29137	0.00418759
LOC_Os01g66440	3.29004	1.45021e-26
LOC_Os11g45710	3.28869	5.68896e-113
LOC_Os04g59440	3.28642	1.3334e-298
LOC_Os01g43372	3.28629	1.68284e-09
LOC_Os02g39160	3.28424	0
LOC_Os10g01110	3.28176	4.59316e-228
LOC_Os06g40230	3.2781	1.49258e-20
LOC_Os01g41890	3.27801	8.41241e-46
LOC_Os03g15890	3.27766	2.62118e-231
LOC_Os08g39140	3.27679	0
LOC_Os07g13490	3.27514	0.005611
LOC_Os08g41610	3.27467	3.00848e-05
LOC_Os08g23754	3.27454	3.52733e-39
LOC_Os12g32610	3.27269	1.01451e-33
LOC_Os01g47440	3.26826	0.0119665
LOC_Os01g32259	3.26801	6.45383e-57
LOC_Os06g09990	3.26667	1.33657e-16
LOC_Os06g43960	3.26636	5.93624e-67
LOC_Os01g12460	3.26501	2.89997e-13
LOC_Os05g38270	3.26357	1.73945e-73
LOC_Os10g22170	3.26328	0.0215074
LOC_Os08g16710	3.26269	0.000416054
LOC_Os03g49190	3.25952	0.0461574
LOC_Os06g42070	3.25744	0.04243
LOC_Os03g61980	3.25636	0.00016274
LOC_Os04g38780	3.25518	9.58266e-34
LOC_Os02g44990	3.25273	2.61017e-153
LOC_Os12g28260	3.25022	8.40653e-10
LOC_Os12g04204	3.24886	1.06407e-92
LOC_Os01g62810	3.2485	5.39075e-109
LOC_Os02g45520	3.24806	4.91455e-119
LOC_Os05g20020	3.24632	1.81007e-124
LOC_Os02g12380	3.24399	7.74191e-19
LOC_Os03g50490	3.24299	6.88369e-39
LOC_Os01g52730	3.24061	1.36657e-47
LOC_Os03g47540	3.23986	0.0163897
LOC_Os01g59680	3.23947	0.0391706
LOC_Os03g35950	3.23761	6.15031e-13
LOC_Os05g10670	3.23715	1.1569e-237
LOC_Os01g49370	3.23665	6.89597e-14
LOC_Os06g38780	3.23645	0.0368659
LOC_Os12g07940	3.23328	7.49653e-14
LOC_Os01g50910	3.22255	8.40872e-53
LOC_Os06g50140	3.2213	1.02738e-23
LOC_Os12g21690	3.21812	0.00942166
LOC_Os05g30140	3.21798	3.83902e-190
LOC_Os03g51010	3.21789	2.81597e-291
LOC_Os10g05720	3.21779	0.0128479
LOC_Os08g30850	3.21709	0.0210831
LOC_Os05g05580	3.21706	0.00416833
LOC_Os03g53930	3.21118	3.80593e-172
LOC_Os08g31980	3.2105	3.05076e-84
LOC_Os09g38620	3.20832	4.79233e-303
LOC_Os12g33946	3.20762	3.58219e-07
LOC_Os03g22634	3.20715	4.16589e-37
LOC_Os02g44870	3.20677	0
LOC_Os12g15505	3.20156	1.06563e-13
LOC_Os11g07260	3.19913	2.28999e-12
LOC_Os09g01000	3.19822	2.70682e-56
LOC_Os04g49350	3.19782	2.28779e-283
LOC_Os01g57270	3.18963	2.64613e-41
LOC_Os02g52670	3.1886	5.05754e-11
LOC_Os06g03670	3.18773	3.81292e-10
LOC_Os12g08810	3.1866	0
LOC_Os03g43720	3.18416	0
LOC_Os05g41580	3.18258	7.14839e-92
LOC_Os10g32550	3.17845	0
LOC_Os04g33080	3.17433	3.0976e-257
LOC_Os02g02340	3.17296	2.70838e-129
LOC_Os04g57830	3.17269	3.79642e-28
LOC_Os06g24990	3.17022	1.56082e-81
LOC_Os11g01410	3.16731	1.04042e-19
LOC_Os10g33830	3.16211	7.3211e-06
LOC_Os02g11790	3.16143	5.21649e-13
LOC_Os08g38340	3.15542	0.0012253
LOC_Os06g04670	3.15326	0.00366129
LOC_Os04g48350	3.15298	6.80492e-16
LOC_Os02g20700	3.15125	2.18706e-05
LOC_Os01g63210	3.14987	0
LOC_Os03g11370	3.14946	0.00337369
LOC_Os05g03960	3.14639	3.84323e-14
LOC_Os01g13480	3.13954	3.34885e-273
LOC_Os02g37000	3.13876	1.6709e-93
LOC_Os06g44240	3.13569	5.92969e-06
LOC_Os02g52270	3.13071	7.16363e-122
LOC_Os11g11000	3.1306	8.59596e-188
LOC_Os11g37560	3.13044	6.70563e-66
LOC_Os07g43260	3.12923	3.32043e-07
LOC_Os09g31502	3.12921	0
LOC_Os07g44330	3.12816	0
LOC_Os01g62770	3.12467	6.9722e-07
LOC_Os03g44630	3.12438	1.91493e-09
LOC_Os01g12280	3.12424	2.87365e-98
LOC_Os04g56560	3.12385	0.0348905
LOC_Os05g03130	3.12277	0.00399284
LOC_Os06g07120	3.11868	0
LOC_Os02g30090	3.11799	0.00203883
LOC_Os01g13390	3.11701	0
LOC_Os04g54740	3.11558	1.17879e-05
LOC_Os09g12290	3.11456	0
LOC_Os12g32760	3.11289	3.96879e-223
LOC_Os02g53490	3.11207	2.96827e-283
LOC_Os02g50110	3.10824	3.10053e-15
LOC_Os11g09030	3.10751	4.76096e-09
LOC_Os12g40180	3.09921	6.45331e-34
LOC_Os03g03520	3.09821	1.27251e-10
LOC_Os01g72530	3.09613	6.79432e-128
LOC_Os09g26670	3.09515	6.81656e-109
LOC_Os01g17170	3.09244	0
LOC_Os12g12560	3.09223	3.27715e-75
LOC_Os03g61890	3.09166	0
LOC_Os12g32300	3.09107	0.0422369
LOC_Os01g05960	3.08943	7.93777e-49
LOC_Os04g58870	3.08917	2.93358e-39
LOC_Os02g13800	3.08489	2.51115e-70
LOC_Os06g04360	3.08298	0.0168794
LOC_Os07g02480	3.07894	0.021206
LOC_Os01g33770	3.07441	5.13464e-05
LOC_Os05g25250	3.07428	2.45834e-07
LOC_Os03g60580	3.07237	6.17124e-106
LOC_Os06g21380	3.06969	0
LOC_Os01g02570	3.06924	4.18869e-82
LOC_Os06g48300	3.06097	9.425e-133
LOC_Os04g16722	3.05424	0.00445187
LOC_Os03g18190	3.05369	2.87441e-26
LOC_Os08g32060	3.05099	1.69454e-21
LOC_Os11g04409	3.05011	8.53826e-24
LOC_Os02g27674	3.05009	0.0161634
LOC_Os05g46310	3.04838	0.00312191
LOC_Os02g01750	3.04348	3.46246e-06
LOC_Os10g28370	3.03573	1.32473e-103
LOC_Os11g04400	3.03315	0.0167346
LOC_Os05g46480	3.03133	4.47129e-227
LOC_Os03g43860	3.02564	8.35169e-98
LOC_Os05g11140	3.02241	2.81363e-286
LOC_Os01g25010	3.01898	3.00778e-70
LOC_Os05g50840	3.0123	0
LOC_Os02g54240	3.01143	1.2941e-23
LOC_Os04g58070	3.00926	4.10873e-16
LOC_Os03g27360	3.00518	0.0018552
LOC_Os08g29720	3.00253	0
LOC_Os09g21796	3.00091	1.01738e-34
LOC_Os08g06050	3.00039	5.58185e-79
LOC_Os09g33680	3.00029	0
LOC_Os01g42130	3.00021	1.27587e-05
LOC_Os12g34400	2.99562	4.33375e-94
LOC_Os12g31340	2.99467	7.11379e-08
LOC_Os02g46473	2.99433	8.42763e-99
LOC_Os08g04830	2.99325	0.0396025
LOC_Os03g12840	2.99114	9.57391e-170
LOC_Os02g03320	2.98884	2.53037e-30
LOC_Os04g34610	2.98809	0
LOC_Os03g55590	2.98759	1.19331e-282
LOC_Os04g53930	2.98734	1.23842e-105
LOC_Os05g50550	2.98495	0
LOC_Os04g12530	2.98383	3.17632e-24
LOC_Os11g31470	2.98109	0.0283665
LOC_Os10g13850	2.9784	4.97022e-53
LOC_Os12g40140	2.9782	0.0347612
LOC_Os02g44090	2.97817	7.11134e-20
LOC_Os05g41490	2.97812	4.50775e-16
LOC_Os04g49480	2.97762	0.0226737
LOC_Os06g04230	2.97727	1.61668e-73
LOC_Os12g09470	2.97647	0.0172388
LOC_Os01g36220	2.97169	9.04265e-198
LOC_Os07g39080	2.96953	0.00450607
LOC_Os07g12800	2.96767	1.97299e-67
LOC_Os02g33680	2.96759	3.12316e-81
LOC_Os06g38640	2.967	0.0132136
LOC_Os07g26640	2.9654	0.0366952
LOC_Os03g52170	2.96467	0
LOC_Os05g44030	2.96074	3.70487e-12
LOC_Os05g45090	2.95934	6.98558e-19
LOC_Os03g60080	2.9553	3.17953e-192
LOC_Os11g26760	2.955	1.39759e-34
LOC_Os01g68650	2.95397	7.12342e-141
LOC_Os06g07030	2.95359	4.15325e-82
LOC_Os04g53310	2.95318	1.10907e-145
LOC_Os01g65320	2.95289	9.59315e-87
LOC_Os03g03390	2.9453	4.67996e-202
LOC_Os01g33940	2.9452	0.0318016
LOC_Os10g39500	2.944	1.23939e-29
LOC_Os07g06460	2.94197	1.62342e-31
LOC_Os02g04960	2.94082	1.51032e-07
LOC_Os09g28390	2.94068	1.23285e-71
LOC_Os07g23570	2.94016	5.25816e-17
LOC_Os11g08210	2.94001	4.58595e-296
LOC_Os02g04550	2.93016	1.12915e-11
LOC_Os11g25510	2.92983	0.00347676
LOC_Os01g05770	2.92967	2.43048e-05
LOC_Os09g25440	2.92902	0.00567125
LOC_Os03g55660	2.92825	7.94999e-15
LOC_Os10g32680	2.92729	0
LOC_Os03g37080	2.92509	0.0450891
LOC_Os03g41330	2.92333	3.96506e-91
LOC_Os08g39640	2.92114	8.32264e-275
LOC_Os05g48800	2.91962	0
LOC_Os01g16980	2.91352	6.35304e-52
LOC_Os04g37710	2.91327	0
LOC_Os08g42430	2.9091	0.0239529
LOC_Os09g21802	2.90892	5.57265e-46
LOC_Os02g10100	2.90524	0.0302638
LOC_Os07g45330	2.90429	1.49515e-84
LOC_Os07g08320	2.90296	6.16484e-18
LOC_Os05g01530	2.90265	1.18175e-174
LOC_Os09g37200	2.902	1.0433e-17
LOC_Os06g43940	2.90108	1.39794e-33
LOC_Os01g34850	2.90097	3.13587e-16
LOC_Os10g28340	2.89908	2.3814e-169
LOC_Os01g12680	2.89857	2.76956e-48
LOC_Os01g34080	2.8975	3.68734e-250
LOC_Os01g01610	2.8967	6.16966e-27
LOC_Os03g40100	2.89603	6.22845e-179
LOC_Os06g45140	2.89589	4.0579e-198
LOC_Os01g65710	2.8936	1.70667e-05
LOC_Os08g44780	2.89323	0.00025796
LOC_Os12g12860	2.89093	2.83663e-06
LOC_Os06g19210	2.89027	2.79078e-13
LOC_Os06g34430	2.88511	5.96875e-08
LOC_Os04g36830	2.88502	5.49145e-10
LOC_Os02g24634	2.88351	0.0039559
LOC_Os04g40470	2.88333	2.65658e-98
LOC_Os03g48000	2.88239	2.12888e-293
LOC_Os05g44090	2.88227	1.27814e-06
LOC_Os10g02210	2.88081	0.000495144
LOC_Os02g32590	2.88003	4.24263e-179
LOC_Os09g21670	2.8794	9.20509e-10
LOC_Os09g35880	2.87883	0
LOC_Os01g03410	2.87676	0.00329126
LOC_Os01g12660	2.87374	4.83414e-28
LOC_Os09g33876	2.873	5.42942e-125
LOC_Os03g50470	2.8714	5.64809e-23
LOC_Os08g07720	2.87104	4.62825e-62
LOC_Os10g37640	2.86553	2.1709e-158
LOC_Os06g09920	2.86531	3.55271e-13
LOC_Os07g48870	2.86422	4.38407e-11
LOC_Os01g58960	2.86421	0.0107908
LOC_Os05g35970	2.86417	2.16228e-35
LOC_Os12g02120	2.86397	8.18831e-90
LOC_Os12g25200	2.86317	6.56428e-283
LOC_Os01g26039	2.86124	9.16293e-196
LOC_Os05g05730	2.85415	4.87928e-09
LOC_Os03g62830	2.85347	0.0374621
LOC_Os06g07670	2.85017	0.0479451
LOC_Os10g13700	2.84982	1.5827e-10
LOC_Os12g38850	2.84814	5.12526e-130
LOC_Os09g21919	2.84755	0.000733706
LOC_Os08g04210	2.84503	0.000531051
LOC_Os09g21710	2.8437	5.0932e-39
LOC_Os02g42585	2.84362	6.21853e-40
LOC_Os03g58764	2.83995	1.95069e-47
LOC_Os07g38550	2.83837	2.67741e-07
LOC_Os06g25010	2.83783	2.28146e-183
LOC_Os11g38860	2.83507	1.00999e-08
LOC_Os01g04330	2.83325	3.27526e-79
LOC_Os03g50990	2.83244	0.049607
LOC_Os08g36500	2.8323	4.25946e-27
LOC_Os05g45900	2.82717	2.18528e-72
LOC_Os09g32210	2.82557	2.67631e-35
LOC_Os11g01439	2.82522	4.37253e-179
LOC_Os05g48760	2.82507	4.81978e-249
LOC_Os01g55330	2.8246	0.0252444
LOC_Os06g23684	2.82436	1.35841e-86
LOC_Os01g09870	2.82431	5.29245e-06
LOC_Os06g50230	2.82306	1.49248e-143
LOC_Os03g59320	2.82264	1.68244e-256
LOC_Os12g18530	2.82173	3.97264e-11
LOC_Os10g02920	2.82086	1.51595e-63
LOC_Os05g26032	2.81873	0.000650191
LOC_Os07g04540	2.81614	2.83102e-05
LOC_Os06g31090	2.81363	1.02754e-06
LOC_Os11g04290	2.81205	1.51052e-08
LOC_Os11g06310	2.8086	1.22317e-10
LOC_Os01g48810	2.80764	3.23712e-299
LOC_Os11g25780	2.80661	6.34118e-190
LOC_Os08g30900	2.80612	7.80044e-07
LOC_Os12g34018	2.80386	0.00956078
LOC_Os04g40490	2.8035	6.214e-17
LOC_Os05g41820	2.79992	3.05323e-07
LOC_Os05g35630	2.79443	0.019924
LOC_Os08g28710	2.79253	1.63796e-12
LOC_Os08g14890	2.79117	0.000158105
LOC_Os05g49910	2.78963	1.90542e-112
LOC_Os11g29920	2.78831	0.0341051
LOC_Os02g02380	2.78779	1.82535e-59
LOC_Os01g70860	2.7854	8.35718e-30
LOC_Os05g51380	2.78534	1.21104e-68
LOC_Os05g48650	2.78524	6.40802e-16
LOC_Os10g40570	2.78299	5.19526e-245
LOC_Os08g02460	2.78257	2.12532e-143
LOC_Os08g07730	2.78222	1.05208e-53
LOC_Os08g41620	2.77721	8.0456e-05
LOC_Os01g03480	2.7769	0.0224138
LOC_Os08g43070	2.77672	0.0136098
LOC_Os10g05130	2.77124	1.92137e-105
LOC_Os05g30250	2.77021	1.79253e-125
LOC_Os07g34050	2.76964	0.000409985
LOC_Os06g24070	2.76958	0
LOC_Os12g05655	2.76948	2.34953e-57
LOC_Os11g01880	2.76791	3.53424e-123
LOC_Os02g26860	2.76732	9.05043e-235
LOC_Os03g19560	2.76666	0
LOC_Os10g33990	2.76366	3.59285e-66
LOC_Os02g03550	2.76246	0.0430907
LOC_Os02g33380	2.76135	6.23089e-65
LOC_Os03g08070	2.76068	8.96921e-227
LOC_Os12g07190	2.76061	2.10936e-245
LOC_Os02g15860	2.75897	8.44029e-64
LOC_Os01g50760	2.75765	0
LOC_Os08g43300	2.75756	1.48689e-154
LOC_Os04g37590	2.7573	0.00290439
LOC_Os11g01869	2.75342	1.59776e-98
LOC_Os07g43180	2.74912	0.0401841
LOC_Os02g15950	2.74902	8.29131e-113
LOC_Os02g10350	2.74813	0
LOC_Os03g02420	2.74706	8.49562e-260
LOC_Os08g03300	2.74511	2.66854e-05
LOC_Os02g07010	2.74427	1.09172e-12
LOC_Os04g31804	2.74421	6.61789e-76
LOC_Os04g05010	2.74161	3.63045e-230
LOC_Os12g32986	2.74133	1.76848e-264
LOC_Os07g05960	2.74121	9.36559e-58
LOC_Os12g41490	2.74018	6.88011e-12
LOC_Os11g07911	2.7383	0.000121261
LOC_Os08g30210	2.73638	2.37704e-113
LOC_Os12g39350	2.7318	6.5174e-06
LOC_Os02g27790	2.73163	4.50538e-08
LOC_Os11g29790	2.7308	0.000136728
LOC_Os02g24632	2.7301	0.000592189
LOC_Os08g29770	2.72965	8.00071e-10
LOC_Os06g39370	2.72952	3.71659e-73
LOC_Os01g43370	2.72951	1.59883e-275
LOC_Os03g59460	2.7291	0.0194151
LOC_Os04g43380	2.72842	6.58455e-54
LOC_Os04g31790	2.72772	2.23355e-13
LOC_Os02g46760	2.72763	0.00921738
LOC_Os04g51820	2.72623	7.38479e-57
LOC_Os04g57810	2.72324	5.88735e-260
LOC_Os08g05620	2.72255	5.81208e-189
LOC_Os07g26630	2.72205	0.00188171
LOC_Os06g05355	2.72132	3.18596e-59
LOC_Os06g45590	2.72069	9.92352e-31
LOC_Os03g05210	2.72054	3.8635e-24
LOC_Os03g49720	2.71667	2.07027e-300
LOC_Os07g46315	2.71547	0.0307453
LOC_Os06g47650	2.71462	3.54161e-80
LOC_Os01g45460	2.71388	3.64516e-55
LOC_Os06g49020	2.71335	0.00291361
LOC_Os12g05210	2.71198	7.64903e-55
LOC_Os06g44190	2.70872	7.21983e-88
LOC_Os09g31478	2.70712	2.0559e-192
LOC_Os02g04650	2.70219	8.78501e-125
LOC_Os04g44050	2.70062	8.99603e-12
LOC_Os12g18510	2.69986	0.0251523
LOC_Os09g15670	2.69941	5.46664e-62
LOC_Os11g04954	2.69788	3.0738e-28
LOC_Os01g53200	2.69396	4.12479e-12
LOC_Os04g58420	2.69263	2.36107e-40
LOC_Os02g14840	2.69259	1.21347e-25
LOC_Os03g28300	2.69153	8.41519e-83
LOC_Os03g21260	2.69147	1.02077e-09
LOC_Os01g27160	2.68924	3.95739e-22
LOC_Os02g42940	2.68915	5.184e-154
LOC_Os12g40550	2.68687	1.08298e-279
LOC_Os09g10620	2.68287	4.5362e-50
LOC_Os06g40160	2.68228	0.0021977
LOC_Os03g45980	2.68153	2.30515e-11
LOC_Os04g49270	2.68095	0.00129502
LOC_Os05g47520	2.6806	2.06912e-47
LOC_Os06g04210	2.67809	7.2629e-75
LOC_Os01g39020	2.67692	3.64864e-63
LOC_Os08g30540	2.67404	3.79942e-07
LOC_Os06g06080	2.67376	2.79639e-43
LOC_Os08g30910	2.67161	1.50292e-35
LOC_Os02g04850	2.67154	0.00904927
LOC_Os08g10080	2.66903	9.74175e-106
LOC_Os01g09320	2.66616	2.53809e-257
LOC_Os12g18570	2.66609	0.0175158
LOC_Os02g45420	2.66582	0.00129582
LOC_Os05g31040	2.66549	6.81947e-62
LOC_Os05g51670	2.66532	0
LOC_Os01g41810	2.66403	1.10819e-240
LOC_Os03g42810	2.66252	1.0467e-75
LOC_Os02g51910	2.66225	4.42222e-91
LOC_Os12g41124	2.66003	2.69761e-22
LOC_Os01g56660	2.65832	0.0132282
LOC_Os08g24770	2.65714	5.43872e-35
LOC_Os08g39150	2.65543	7.80976e-200
LOC_Os03g01012	2.65247	0.0151348
LOC_Os07g33550	2.65231	0.00541039
LOC_Os04g42040	2.65174	8.67087e-05
LOC_Os08g02540	2.65102	1.81604e-166
LOC_Os09g06464	2.65047	6.32832e-145
LOC_Os11g04840	2.65032	0.000862581
LOC_Os12g42380	2.64747	8.35113e-102
LOC_Os09g26400	2.64714	1.35723e-181
LOC_Os04g30920	2.64672	1.11107e-09
LOC_Os10g21236	2.6446	0.00562595
LOC_Os10g40120	2.64401	0.000285711
LOC_Os07g08760	2.64375	1.72107e-305
LOC_Os09g34180	2.64182	1.76382e-33
LOC_Os05g46760	2.63964	7.76861e-22
LOC_Os06g20310	2.63916	4.56579e-49
LOC_Os09g25380	2.63825	2.04391e-15
LOC_Os08g31090	2.63822	6.36844e-23
LOC_Os08g14960	2.63583	0.0380816
LOC_Os09g32860	2.63297	0.00843386
LOC_Os11g25454	2.63185	1.49344e-49
LOC_Os09g25430	2.63145	0.0048902
LOC_Os04g40460	2.62913	7.05154e-17
LOC_Os08g37010	2.62907	1.95901e-34
LOC_Os08g08880	2.62867	0.0116301
LOC_Os09g30462	2.62839	3.38554e-32
LOC_Os09g33700	2.6255	0.00110208
LOC_Os02g35347	2.62142	0.047752
LOC_Os01g44180	2.61813	8.40062e-05
LOC_Os02g52630	2.6178	0.0414953
LOC_Os09g38510	2.61601	2.78423e-27
LOC_Os05g38980	2.6148	2.73299e-07
LOC_Os07g02460	2.6139	7.7182e-101
LOC_Os08g35860	2.61316	1.67963e-133
LOC_Os06g08041	2.6124	1.39046e-14
LOC_Os01g21170	2.61152	4.36213e-07
LOC_Os04g58890	2.61061	2.33464e-80
LOC_Os02g29510	2.60883	9.81418e-92
LOC_Os01g48446	2.60703	2.41142e-63
LOC_Os11g09020	2.60404	1.99848e-43
LOC_Os03g12414	2.60396	5.04517e-27
LOC_Os02g58350	2.60363	0.00173576
LOC_Os02g42910	2.60281	1.1088e-17
LOC_Os03g33090	2.60154	1.94661e-22
LOC_Os01g56610	2.59634	0.0027299
LOC_Os11g16710	2.59401	0.046044
LOC_Os01g70820	2.59356	8.09582e-88
LOC_Os01g50300	2.59338	0.02132
LOC_Os05g46460	2.59204	2.54638e-296
LOC_Os03g56420	2.59171	1.44658e-241
LOC_Os05g39930	2.59086	2.3516e-115
LOC_Os06g46475	2.58998	3.08282e-15
LOC_Os01g23000	2.58939	0.00526541
LOC_Os02g48560	2.58833	7.0742e-136
LOC_Os08g30780	2.5879	0.0242514
LOC_Os03g56950	2.58577	2.22314e-277
LOC_Os06g15390	2.58567	5.97735e-61
LOC_Os12g02440	2.58545	8.95937e-79
LOC_Os07g09814	2.58385	1.06007e-61
LOC_Os12g12630	2.57969	0.000280399
LOC_Os02g43340	2.579	2.17824e-156
LOC_Os01g10030	2.57791	0.0265391
LOC_Os01g53630	2.57758	2.63115e-13
LOC_Os02g45450	2.57748	4.23235e-08
LOC_Os08g41730	2.57731	5.43699e-126
LOC_Os07g48160	2.57641	7.53085e-129
LOC_Os06g30370	2.57636	4.51446e-28
LOC_Os03g49160	2.57632	3.33123e-15
LOC_Os05g47560	2.5763	0
LOC_Os06g20060	2.57597	0.00941881
LOC_Os05g43650	2.57355	8.73791e-124
LOC_Os02g17500	2.57294	0
LOC_Os08g39950	2.57231	2.29239e-06
LOC_Os03g03510	2.56903	4.03198e-191
LOC_Os08g32400	2.56544	0.00194296
LOC_Os04g34420	2.56416	0.000983
LOC_Os07g13830	2.56379	1.42403e-06
LOC_Os02g55400	2.56327	0.0384051
LOC_Os08g03310	2.56254	4.11595e-182
LOC_Os03g07180	2.55603	1.47585e-24
LOC_Os12g40260	2.55341	5.52907e-51
LOC_Os04g41160	2.55303	9.30331e-169
LOC_Os12g29400	2.55211	3.2993e-104
LOC_Os05g03972	2.55182	6.97679e-06
LOC_Os03g23980	2.55043	1.38422e-262
LOC_Os11g47970	2.54614	2.73438e-198
LOC_Os02g15020	2.54488	0.0253128
LOC_Os03g49730	2.54475	1.52674e-48
LOC_Os05g41550	2.54327	2.50486e-13
LOC_Os04g30320	2.54277	2.25306e-08
LOC_Os05g51800	2.54277	0.0180698
LOC_Os08g41960	2.54224	6.26995e-17
LOC_Os07g40220	2.54211	4.81504e-05
LOC_Os02g01190	2.54186	4.74347e-08
LOC_Os07g46039	2.54172	1.36897e-19
LOC_Os04g55180	2.54038	8.69312e-136
LOC_Os11g47760	2.54031	5.77633e-135
LOC_Os07g44110	2.53975	1.45752e-12
LOC_Os08g38370	2.535	0.0102556
LOC_Os02g37856	2.53422	1.52155e-74
LOC_Os01g10890	2.53297	6.29878e-70
LOC_Os01g50410	2.52939	2.8251e-50
LOC_Os02g57720	2.5238	6.78653e-124
LOC_Os06g09960	2.52356	3.56012e-07
LOC_Os01g50370	2.52355	3.63664e-42
LOC_Os12g03860	2.52326	7.32292e-34
LOC_Os03g48020	2.52102	1.82093e-10
LOC_Os08g29340	2.51883	0.00549037
LOC_Os03g40260	2.51435	3.82519e-177
LOC_Os06g45870	2.51107	1.61921e-10
LOC_Os12g34094	2.51041	0.0267067
LOC_Os02g57090	2.51002	0.000105623
LOC_Os08g33670	2.50995	1.70601e-12
LOC_Os12g42390	2.50792	4.27035e-97
LOC_Os03g13450	2.50694	1.10608e-31
LOC_Os07g34620	2.50537	5.71348e-59
LOC_Os03g62670	2.5052	3.46508e-32
LOC_Os02g02524	2.50498	2.91731e-80
LOC_Os11g01400	2.50462	0.0410283
LOC_Os11g32910	2.50457	0.0186413
LOC_Os01g13540	2.5036	3.65583e-226
LOC_Os02g21185	2.50287	0.000675328
LOC_Os01g08680	2.49898	1.24669e-58
LOC_Os03g58910	2.49653	1.47334e-50
LOC_Os09g30490	2.49562	5.24633e-46
LOC_Os03g62490	2.49354	7.7417e-134
LOC_Os06g02760	2.49285	1.52783e-14
LOC_Os03g60780	2.49226	1.40756e-192
LOC_Os01g59020	2.48829	3.93427e-50
LOC_Os05g40190	2.48735	2.71053e-07
LOC_Os11g26780	2.48668	3.22174e-51
LOC_Os12g32290	2.48637	0.00279624
LOC_Os02g26700	2.48496	6.85077e-226
LOC_Os04g35864	2.48464	3.50444e-47
LOC_Os12g04370	2.4842	2.56393e-14
LOC_Os12g43130	2.48317	1.61679e-265
LOC_Os02g04060	2.48099	0.0101242
LOC_Os02g55890	2.4802	6.30629e-38
LOC_Os05g43910	2.47953	1.38788e-150
LOC_Os07g44740	2.47809	1.19003e-249
LOC_Os04g39250	2.47598	0.000589832
LOC_Os06g39900	2.4728	1.20205e-77
LOC_Os05g07940	2.46977	8.81538e-108
LOC_Os06g06890	2.4691	1.91606e-06
LOC_Os11g12650	2.46804	3.22777e-83
LOC_Os08g35870	2.46721	4.23337e-24
LOC_Os07g42910	2.46528	1.23886e-39
LOC_Os03g45730	2.46461	1.941e-211
LOC_Os03g60130	2.46403	4.37193e-301
LOC_Os01g15130	2.46393	1.46623e-05
LOC_Os01g12770	2.46143	1.09303e-144
LOC_Os10g33440	2.45891	1.88736e-24
LOC_Os03g19240	2.4587	1.89982e-119
LOC_Os02g03310	2.45785	0.023991
LOC_Os01g43110	2.45778	5.41677e-06
LOC_Os11g30130	2.45719	0.0037187
LOC_Os02g48350	2.45595	5.49398e-165
LOC_Os08g40440	2.45576	8.79171e-10
LOC_Os10g22450	2.45458	9.73768e-10
LOC_Os04g34000	2.45337	4.68112e-83
LOC_Os01g22090	2.4527	0.0142136
LOC_Os07g40000	2.45123	2.45949e-49
LOC_Os01g07890	2.45023	1.07415e-19
LOC_Os02g04780	2.44981	3.02846e-10
LOC_Os04g49360	2.44847	3.99561e-05
LOC_Os10g41400	2.44779	1.87506e-277
LOC_Os02g36570	2.44737	4.37973e-284
LOC_Os03g47034	2.44731	1.05891e-13
LOC_Os02g18460	2.44554	2.1714e-22
LOC_Os05g49840	2.44485	1.85096e-06
LOC_Os01g10140	2.44292	1.10598e-17
LOC_Os08g32980	2.44141	1.8543e-194
LOC_Os04g52750	2.44125	0.0145637
LOC_Os02g35210	2.43998	1.20831e-08
LOC_Os03g51740	2.43906	0.0144442
LOC_Os01g72210	2.43744	1.20803e-18
LOC_Os09g29840	2.4344	3.63603e-185
LOC_Os04g39629	2.43065	3.06068e-191
LOC_Os03g38960	2.4304	2.28506e-149
LOC_Os08g43334	2.42973	3.504e-38
LOC_Os03g19920	2.42966	5.0733e-28
LOC_Os08g05320	2.42865	7.53935e-24
LOC_Os02g45950	2.42816	2.94506e-70
LOC_Os02g43770	2.42742	7.36721e-11
LOC_Os08g39370	2.42587	7.27059e-151
LOC_Os09g10630	2.42586	2.1651e-07
LOC_Os02g38320	2.42344	0.0320624
LOC_Os05g33710	2.42064	4.78496e-77
LOC_Os02g53230	2.42056	0.000240379
LOC_Os02g28980	2.41927	0
LOC_Os03g62760	2.41891	0.038033
LOC_Os04g34970	2.41725	2.977e-06
LOC_Os08g31810	2.41671	0
LOC_Os01g09570	2.4162	1.36843e-175
LOC_Os01g17050	2.41509	4.8719e-41
LOC_Os09g31506	2.41312	1.64628e-68
LOC_Os02g58520	2.41171	0.00479317
LOC_Os06g09600	2.41043	8.01743e-35
LOC_Os03g49940	2.40854	6.69863e-156
LOC_Os10g33040	2.40839	1.25854e-56
LOC_Os11g29900	2.40834	9.10131e-182
LOC_Os03g60260	2.40554	1.03604e-83
LOC_Os11g23220	2.40509	0.00644839
LOC_Os04g38840	2.40475	3.02362e-13
LOC_Os01g22080	2.4044	0.000999717
LOC_Os03g40370	2.40335	0.0486596
LOC_Os05g08440	2.40228	3.74928e-27
LOC_Os01g56470	2.40206	1.87372e-146
LOC_Os09g24210	2.40201	5.79646e-55
LOC_Os07g14900	2.40126	0.0366547
LOC_Os01g25630	2.40047	0.0141413
LOC_Os03g11960	2.39995	0
LOC_Os02g52220	2.39963	8.23993e-48
LOC_Os06g50910	2.39884	1.37783e-48
LOC_Os03g55960	2.39865	0.000194482
LOC_Os07g43330	2.39779	7.43984e-197
LOC_Os04g06734	2.39701	0.0178141
LOC_Os03g48440	2.3965	4.42225e-19
LOC_Os10g25130	2.3951	1.29054e-258
LOC_Os08g23870	2.39126	0.00541431
LOC_Os02g33320	2.38839	2.64286e-62
LOC_Os03g37640	2.38839	0
LOC_Os04g45370	2.3882	3.85478e-48
LOC_Os07g46520	2.38752	1.20685e-120
LOC_Os05g02220	2.38675	8.38399e-215
LOC_Os03g08820	2.38672	8.25913e-19
LOC_Os08g35160	2.38656	4.33585e-45
LOC_Os07g08510	2.38393	0.0417285
LOC_Os06g20050	2.38353	3.81939e-06
LOC_Os03g56590	2.3823	2.15233e-62
LOC_Os01g19770	2.37641	2.31342e-05
LOC_Os08g33540	2.37472	1.85467e-148
LOC_Os03g49630	2.37232	5.88198e-78
LOC_Os12g34108	2.37134	3.36501e-13
LOC_Os01g63354	2.36966	9.61854e-133
LOC_Os11g47910	2.36806	2.45155e-29
LOC_Os06g47710	2.36628	1.61487e-06
LOC_Os08g34780	2.36428	0.0490016
LOC_Os08g40680	2.3639	9.22416e-53
LOC_Os02g47560	2.36185	3.01217e-112
LOC_Os05g29030	2.36058	8.1923e-165
LOC_Os02g56880	2.36037	2.30197e-131
LOC_Os03g64210	2.36011	1.96681e-239
LOC_Os03g14150	2.35864	0.000165028
LOC_Os08g03360	2.35766	4.52522e-164
LOC_Os01g15910	2.35713	0.0100941
LOC_Os05g32720	2.35248	0.00226603
LOC_Os08g10670	2.35147	0.000290239
LOC_Os02g42710	2.3513	1.46063e-05
LOC_Os01g70850	2.35072	2.35091e-63
LOC_Os05g46030	2.35064	1.59944e-12
LOC_Os11g44800	2.35024	6.42287e-09
LOC_Os06g46060	2.35024	4.95436e-125
LOC_Os02g45930	2.34954	7.21333e-103
LOC_Os01g64670	2.34903	1.54396e-12
LOC_Os07g12390	2.34753	1.71539e-55
LOC_Os01g52180	2.3471	0.00747044
LOC_Os02g22100	2.34674	3.72731e-54
LOC_Os05g44900	2.34671	1.48393e-53
LOC_Os08g40690	2.34456	0.00150779
LOC_Os06g27670	2.34289	0.000113381
LOC_Os07g46320	2.34266	3.17316e-33
LOC_Os06g46980	2.34262	0.000667792
LOC_Os02g39064	2.33935	0.00129053
LOC_Os05g41880	2.33922	1.98122e-17
LOC_Os03g41060	2.33895	9.27735e-39
LOC_Os05g44060	2.33119	3.38064e-14
LOC_Os12g02385	2.33045	1.40415e-13
LOC_Os11g41365	2.32876	0.0482818
LOC_Os02g45670	2.32714	1.39483e-171
LOC_Os03g53170	2.32683	1.05001e-99
LOC_Os03g13850	2.32673	2.56361e-59
LOC_Os11g25040	2.3266	0.000369881
LOC_Os03g18130	2.32624	6.01936e-51
LOC_Os09g30412	2.32589	2.60491e-280
LOC_Os03g09170	2.32551	2.13088e-34
LOC_Os01g73070	2.32352	0.0121602
LOC_Os01g68330	2.32159	5.1755e-79
LOC_Os03g37140	2.32116	0.0424041
LOC_Os01g11230	2.32052	1.62062e-136
LOC_Os06g42730	2.31969	4.30186e-47
LOC_Os11g14170	2.3189	2.24509e-48
LOC_Os02g42880	2.31676	7.87026e-37
LOC_Os09g26270	2.31574	6.08e-13
LOC_Os10g35150	2.31364	1.08053e-151
LOC_Os10g38940	2.31208	2.36491e-41
LOC_Os09g14610	2.31136	2.12932e-06
LOC_Os08g41390	2.31087	2.90701e-254
LOC_Os06g44034	2.31083	6.44778e-101
LOC_Os07g32420	2.30722	4.75541e-168
LOC_Os12g03601	2.30689	0.0132973
LOC_Os02g05610	2.3067	4.63968e-10
LOC_Os02g47390	2.30615	0.0170422
LOC_Os12g20410	2.30546	7.19624e-87
LOC_Os04g31710	2.30534	8.06074e-08
LOC_Os05g07690	2.30489	1.50345e-188
LOC_Os11g35350	2.30387	0.0051171
LOC_Os01g08440	2.3035	6.536e-103
LOC_Os02g09060	2.30265	2.09999e-86
LOC_Os02g27360	2.30146	2.91749e-98
LOC_Os06g41880	2.29931	8.24068e-16
LOC_Os07g16364	2.29926	3.33044e-110
LOC_Os06g04990	2.29925	2.36922e-07
LOC_Os03g16460	2.29906	1.22062e-115
LOC_Os05g45750	2.29858	8.04564e-93
LOC_Os12g01955	2.29717	3.84673e-08
LOC_Os01g18100	2.29683	8.42459e-73
LOC_Os07g42590	2.29643	7.78999e-55
LOC_Os10g34300	2.29605	1.94285e-11
LOC_Os02g19530	2.29561	2.33506e-41
LOC_Os03g30050	2.29527	1.77179e-05
LOC_Os02g39710	2.29159	1.02979e-69
LOC_Os12g02050	2.29064	8.36779e-14
LOC_Os09g31482	2.29021	2.58112e-94
LOC_Os11g03190	2.28727	0.0134687
LOC_Os10g36680	2.28552	4.2221e-79
LOC_Os01g21970	2.28488	1.98216e-24
LOC_Os06g33530	2.28453	1.69799e-40
LOC_Os12g40330	2.28313	1.37048e-08
LOC_Os01g33764	2.2831	0.000883402
LOC_Os02g28170	2.28262	2.43271e-12
LOC_Os03g58790	2.28242	8.96463e-163
LOC_Os04g46330	2.282	1.16473e-07
LOC_Os10g33420	2.28108	2.55764e-215
LOC_Os02g18390	2.28075	3.49083e-40
LOC_Os03g25770	2.27807	6.17406e-75
LOC_Os02g48840	2.27801	1.14055e-41
LOC_Os04g46880	2.27665	1.41227e-83
LOC_Os10g21590	2.27641	2.35324e-19
LOC_Os09g30458	2.27516	8.90745e-20
LOC_Os02g32990	2.27484	4.04549e-91
LOC_Os10g32810	2.27481	5.00252e-53
LOC_Os07g35300	2.27372	3.49811e-08
LOC_Os11g07020	2.27264	1.04666e-250
LOC_Os10g03550	2.27232	1.93253e-22
LOC_Os02g44920	2.27222	2.18167e-09
LOC_Os09g31360	2.26994	1.16828e-74
LOC_Os06g38930	2.26907	3.35577e-13
LOC_Os04g52090	2.26802	1.16993e-117
LOC_Os01g05980	2.26798	3.15904e-21
LOC_Os05g10690	2.26397	9.89051e-59
LOC_Os02g46620	2.26392	3.70492e-47
LOC_Os11g07270	2.26255	6.60443e-09
LOC_Os02g01245	2.26194	0.00259199
LOC_Os02g41954	2.26134	0.012938
LOC_Os06g30970	2.26082	1.82147e-140
LOC_Os09g38100	2.26036	1.51019e-25
LOC_Os05g23780	2.25986	0.00890745
LOC_Os11g27430	2.2593	2.44395e-14
LOC_Os06g05690	2.25848	1.28792e-05
LOC_Os01g27240	2.25802	9.29977e-07
LOC_Os03g63040	2.25721	1.12477e-109
LOC_Os12g30020	2.25705	7.93916e-106
LOC_Os08g41750	2.25592	0.022911
LOC_Os09g28710	2.25519	0.0118975
LOC_Os01g09450	2.25483	4.6311e-52
LOC_Os12g38950	2.25385	0.0276535
LOC_Os08g32970	2.25335	1.72902e-15
LOC_Os11g15040	2.25331	4.78472e-21
LOC_Os04g31050	2.2529	3.63774e-41
LOC_Os11g01450	2.24838	6.95728e-100
LOC_Os03g49140	2.24631	4.97265e-48
LOC_Os10g37740	2.24495	3.20085e-200
LOC_Os04g33190	2.24395	1.63122e-168
LOC_Os07g11380	2.24348	7.68764e-06
LOC_Os06g14030	2.24343	8.42716e-93
LOC_Os07g44950	2.24339	1.40053e-80
LOC_Os05g15880	2.24321	5.80631e-10
LOC_Os08g32960	2.24179	6.49983e-10
LOC_Os06g49470	2.24127	1.80115e-05
LOC_Os10g28970	2.24078	3.12888e-10
LOC_Os01g29830	2.24046	2.95578e-219
LOC_Os03g13810	2.239	1.15962e-134
LOC_Os05g23410	2.2371	0.0133248
LOC_Os08g04810	2.23526	2.83887e-47
LOC_Os10g34520	2.23524	1.1716e-174
LOC_Os02g49560	2.23523	1.36857e-05
LOC_Os07g05400	2.23469	3.38091e-248
LOC_Os07g31884	2.23419	6.11048e-123
LOC_Os06g40210	2.23296	2.13259e-57
LOC_Os04g31270	2.23183	1.9944e-139
LOC_Os01g29640	2.23178	0.00103886
LOC_Os08g32560	2.22972	0.0033012
LOC_Os03g17060	2.22841	1.73619e-58
LOC_Os10g38630	2.22589	6.66982e-130
LOC_Os04g49970	2.22427	0.0123182
LOC_Os11g01550	2.22417	6.04197e-05
LOC_Os12g38270	2.22395	1.97367e-165
LOC_Os05g06890	2.22278	7.46157e-120
LOC_Os02g38392	2.2221	1.72949e-36
LOC_Os12g34460	2.22197	3.54231e-43
LOC_Os05g40970	2.21849	0.00165248
LOC_Os01g68510	2.21705	0.0338646
LOC_Os11g01590	2.21668	4.43611e-34
LOC_Os10g39830	2.21417	2.6661e-13
LOC_Os09g26730	2.21286	2.61422e-225
LOC_Os07g48350	2.21249	1.56176e-160
LOC_Os08g01920	2.20986	1.13077e-47
LOC_Os03g53990	2.20979	1.58573e-32
LOC_Os01g67490	2.20851	7.87578e-95
LOC_Os08g14330	2.20667	3.12432e-127
LOC_Os05g29676	2.20513	2.61893e-22
LOC_Os08g42030	2.20314	1.23783e-20
LOC_Os02g29500	2.20274	1.09829e-73
LOC_Os01g09300	2.20227	1.0955e-194
LOC_Os02g43020	2.20076	1.24337e-278
LOC_Os01g17390	2.19959	8.02222e-254
LOC_Os05g05390	2.1976	4.24145e-130
LOC_Os03g47140	2.19697	1.25182e-16
LOC_Os09g23399	2.1951	0.000111507
LOC_Os04g57330	2.19496	1.58107e-77
LOC_Os07g25490	2.19485	0.00608323
LOC_Os02g53890	2.19327	0.00383524
LOC_Os04g57310	2.19325	1.10188e-58
LOC_Os08g42700	2.1926	1.24354e-37
LOC_Os01g40070	2.192	1.91454e-124
LOC_Os06g33700	2.19146	0.0112925
LOC_Os01g12820	2.19126	7.68193e-06
LOC_Os11g02530	2.19115	6.57182e-06
LOC_Os11g31110	2.19114	4.70339e-16
LOC_Os02g39884	2.19095	3.11424e-31
LOC_Os07g13834	2.19093	5.26311e-42
LOC_Os03g08090	2.19074	7.49396e-11
LOC_Os03g18540	2.19008	1.80088e-48
LOC_Os01g60680	2.18952	0.00249387
LOC_Os07g12610	2.18898	2.08062e-09
LOC_Os12g10810	2.18885	5.2363e-05
LOC_Os08g36150	2.18873	3.16949e-143
LOC_Os03g01020	2.18817	5.71594e-140
LOC_Os02g33070	2.18812	4.93096e-112
LOC_Os02g21009	2.18755	9.6329e-87
LOC_Os01g37690	2.18687	7.19249e-181
LOC_Os10g31850	2.18655	2.174e-101
LOC_Os02g47620	2.18544	3.48287e-157
LOC_Os03g52940	2.18516	0.0022626
LOC_Os02g04130	2.18488	1.60294e-34
LOC_Os06g05740	2.18261	1.04749e-76
LOC_Os10g20470	2.18234	9.6755e-91
LOC_Os01g25800	2.17823	0.0346873
LOC_Os02g35100	2.17767	2.91544e-40
LOC_Os03g59700	2.17698	4.29383e-169
LOC_Os01g56480	2.17573	2.1243e-06
LOC_Os07g40790	2.1753	4.39196e-65
LOC_Os06g49120	2.17502	9.40191e-157
LOC_Os02g39950	2.17476	2.75572e-62
LOC_Os06g01200	2.17449	2.56204e-59
LOC_Os05g47970	2.17158	2.15875e-07
LOC_Os07g29310	2.17056	1.45818e-17
LOC_Os06g06810	2.17055	3.68144e-73
LOC_Os04g48880	2.16996	5.63e-91
LOC_Os03g59430	2.1661	1.23236e-128
LOC_Os01g59570	2.16536	5.35062e-09
LOC_Os08g28700	2.165	5.2449e-05
LOC_Os09g23140	2.16451	3.51135e-23
LOC_Os05g41530	2.16383	4.06761e-73
LOC_Os02g26210	2.16381	4.78573e-38
LOC_Os07g02780	2.16365	2.67969e-14
LOC_Os02g32690	2.16327	9.24164e-23
LOC_Os08g29170	2.16288	2.56273e-161
LOC_Os09g17600	2.16038	1.31101e-137
LOC_Os06g12530	2.15916	2.83974e-148
LOC_Os04g30420	2.15914	1.12172e-75
LOC_Os07g09310	2.1584	3.14351e-29
LOC_Os02g13810	2.1566	1.62836e-14
LOC_Os08g33479	2.15558	4.04814e-05
LOC_Os01g15000	2.15345	2.74275e-120
LOC_Os02g11680	2.15167	2.74809e-35
LOC_Os03g44150	2.1506	3.91219e-145
LOC_Os08g40990	2.15037	0.00209158
LOC_Os09g24440	2.15033	1.57629e-59
LOC_Os03g60740	2.15011	1.80766e-116
LOC_Os04g41910	2.14966	1.34679e-77
LOC_Os08g34000	2.14916	0.00427645
LOC_Os12g02210	2.1486	2.47972e-09
LOC_Os06g39690	2.14762	4.06519e-140
LOC_Os05g46290	2.14667	4.03696e-128
LOC_Os04g17100	2.1466	1.17676e-114
LOC_Os05g44130	2.14285	4.91882e-197
LOC_Os05g03760	2.14208	7.63299e-120
LOC_Os02g56580	2.14195	0.000372677
LOC_Os10g33240	2.14179	2.67284e-33
LOC_Os09g27040	2.13841	1.66976e-50
LOC_Os05g02760	2.13802	5.0811e-16
LOC_Os06g46540	2.13596	1.51068e-14
LOC_Os05g11510	2.13505	1.32696e-76
LOC_Os04g25440	2.13349	3.08694e-121
LOC_Os02g56900	2.13313	1.30005e-75
LOC_Os01g64790	2.13135	6.81955e-29
LOC_Os05g50470	2.13126	4.32948e-14
LOC_Os07g44890	2.13011	2.69402e-12
LOC_Os01g42810	2.12974	2.5857e-23
LOC_Os06g08110	2.12786	1.57246e-56
LOC_Os05g39120	2.12706	6.58679e-06
LOC_Os09g28420	2.12608	5.50216e-05
LOC_Os08g37020	2.1242	0.0179693
LOC_Os01g66240	2.12195	3.90758e-34
LOC_Os01g17160	2.12053	1.68258e-11
LOC_Os10g30150	2.12031	0.00218028
LOC_Os11g14544	2.1201	6.63097e-112
LOC_Os05g05640	2.11912	4.51487e-06
LOC_Os03g07970	2.11786	1.02645e-11
LOC_Os07g32570	2.11737	1.3179e-79
LOC_Os03g48710	2.11641	7.28057e-91
LOC_Os03g13830	2.11549	3.67492e-17
LOC_Os01g09310	2.11355	1.04306e-61
LOC_Os02g37480	2.11195	0.0400812
LOC_Os02g27740	2.11135	5.33309e-54
LOC_Os12g14140	2.11126	6.78022e-31
LOC_Os05g23740	2.11115	2.19296e-280
LOC_Os01g04050	2.11077	4.54436e-142
LOC_Os11g29810	2.11055	1.5703e-27
LOC_Os09g21180	2.11052	8.8272e-38
LOC_Os01g67420	2.10958	1.73486e-94
LOC_Os02g48330	2.10813	7.40415e-16
LOC_Os05g04660	2.10766	1.06852e-08
LOC_Os02g07440	2.10558	3.33696e-05
LOC_Os10g30450	2.10437	6.52077e-181
LOC_Os01g06660	2.10381	1.79253e-125
LOC_Os01g14950	2.10245	7.00862e-162
LOC_Os03g11874	2.1015	0.00363174
LOC_Os03g09220	2.10134	3.48467e-170
LOC_Os02g52360	2.09943	1.84744e-27
LOC_Os01g74580	2.09928	7.17177e-60
LOC_Os02g47320	2.09913	6.84061e-54
LOC_Os06g48630	2.09844	8.81572e-06
LOC_Os05g02530	2.09838	1.03818e-139
LOC_Os05g31785	2.09822	6.37433e-15
LOC_Os02g03390	2.09703	0.0019041
LOC_Os03g31750	2.09675	1.74424e-16
LOC_Os10g35930	2.09455	1.23473e-19
LOC_Os01g09305	2.09358	1.44028e-44
LOC_Os01g52740	2.09232	3.5408e-09
LOC_Os03g20020	2.09156	1.70747e-112
LOC_Os01g69030	2.0909	1.03155e-133
LOC_Os05g28530	2.09054	0.016851
LOC_Os11g37260	2.08978	3.89218e-52
LOC_Os02g39360	2.0895	7.99203e-82
LOC_Os03g50500	2.08944	2.05224e-43
LOC_Os08g40555	2.08922	3.84772e-05
LOC_Os01g10250	2.08841	3.22812e-124
LOC_Os12g40380	2.08805	1.78867e-15
LOC_Os07g10840	2.08789	1.92848e-110
LOC_Os03g05310	2.08747	1.95848e-196
LOC_Os04g41250	2.08707	0.0274165
LOC_Os06g48610	2.08687	7.51739e-69
LOC_Os08g10500	2.08686	1.48671e-81
LOC_Os09g38920	2.08647	2.89632e-97
LOC_Os03g54220	2.08539	0.0330418
LOC_Os03g31760	2.08531	8.94288e-05
LOC_Os03g57340	2.08375	1.82542e-180
LOC_Os01g54030	2.08307	1.36784e-11
LOC_Os04g43400	2.08299	1.30796e-32
LOC_Os08g34740	2.08277	5.7809e-75
LOC_Os11g03300	2.08022	2.4366e-15
LOC_Os01g35580	2.08018	1.06665e-06
LOC_Os03g51000	2.08012	3.66004e-171
LOC_Os07g42380	2.07982	3.38328e-146
LOC_Os03g37830	2.07795	7.18058e-144
LOC_Os04g45240	2.07715	4.5536e-17
LOC_Os08g34400	2.07564	0.0275022
LOC_Os09g24580	2.07377	1.03557e-95
LOC_Os03g05750	2.07367	1.37904e-33
LOC_Os11g07510	2.07352	9.16552e-19
LOC_Os05g30190	2.07235	1.86467e-54
LOC_Os05g48750	2.07235	5.0875e-105
LOC_Os09g29060	2.07183	6.07286e-33
LOC_Os05g41890	2.07179	0.0453804
LOC_Os04g47640	2.07155	1.694e-07
LOC_Os01g69190	2.07145	3.06171e-09
LOC_Os09g28770	2.07075	6.02854e-08
LOC_Os12g31860	2.07056	6.79721e-107
LOC_Os10g41200	2.07041	4.9019e-168
LOC_Os03g50870	2.07031	3.43023e-229
LOC_Os01g27360	2.07005	1.24099e-66
LOC_Os11g40420	2.06997	1.02288e-07
LOC_Os01g67540	2.06859	3.43244e-41
LOC_Os08g04630	2.0678	9.50857e-115
LOC_Os04g33060	2.06529	2.15194e-158
LOC_Os01g54950	2.06417	2.51504e-06
LOC_Os02g54130	2.06167	1.74028e-122
LOC_Os11g10590	2.0609	6.72341e-29
LOC_Os02g11870	2.06083	1.52763e-08
LOC_Os06g10100	2.05746	5.45152e-12
LOC_Os03g22620	2.05741	2.59043e-90
LOC_Os11g05990	2.05632	1.04931e-126
LOC_Os03g60370	2.05471	1.44584e-36
LOC_Os01g50616	2.05464	4.77913e-33
LOC_Os02g10300	2.0545	0.0201517
LOC_Os06g09900	2.05437	1.58344e-127
LOC_Os03g16910	2.05432	1.55259e-220
LOC_Os04g36040	2.05352	1.48936e-51
LOC_Os08g45110	2.05154	0.0364867
LOC_Os02g50060	2.05071	6.1599e-06
LOC_Os10g38276	2.05001	0.0245056
LOC_Os02g44840	2.04644	0.00914147
LOC_Os01g47760	2.04638	7.16066e-44
LOC_Os04g30210	2.04541	9.36106e-16
LOC_Os09g31040	2.0449	0.00150977
LOC_Os02g43519	2.04229	5.57279e-115
LOC_Os09g07660	2.04197	1.78637e-49
LOC_Os08g38010	2.04071	2.71621e-29
LOC_Os04g36900	2.03862	0.0287435
LOC_Os05g11840	2.03808	7.62466e-14
LOC_Os09g38070	2.03686	5.17112e-104
LOC_Os09g12540	2.03616	1.7986e-146
LOC_Os10g33810	2.03591	1.53469e-15
LOC_Os01g74360	2.03538	1.65849e-05
LOC_Os03g08530	2.03526	4.74852e-06
LOC_Os04g52770	2.03416	3.62455e-26
LOC_Os04g39980	2.03281	1.46705e-44
LOC_Os02g49730	2.03262	0.0285303
LOC_Os03g10570	2.03246	0.00834956
LOC_Os05g47700	2.03207	8.66052e-63
LOC_Os03g13870	2.03187	1.06966e-176
LOC_Os03g14850	2.03095	1.8152e-10
LOC_Os02g40280	2.03006	0.000206565
LOC_Os02g36330	2.03	1.35536e-23
LOC_Os02g56120	2.02942	0.00144388
LOC_Os03g24040	2.02899	2.5191e-54
LOC_Os03g37780	2.02759	1.06902e-08
LOC_Os01g64350	2.02754	1.91e-13
LOC_Os10g29220	2.02748	2.75072e-30
LOC_Os02g44970	2.02725	2.16351e-10
LOC_Os10g39920	2.02604	2.58025e-10
LOC_Os03g60760	2.02504	5.35178e-11
LOC_Os06g44160	2.02493	1.72086e-91
LOC_Os10g07440	2.02476	1.70471e-190
LOC_Os10g33104	2.02412	0.0115108
LOC_Os06g36940	2.02255	0.00225491
LOC_Os08g21590	2.02022	1.70757e-43
LOC_Os04g45000	2.01959	2.9248e-95
LOC_Os07g02570	2.01774	3.71909e-08
LOC_Os06g16960	2.01758	2.5175e-24
LOC_Os02g38690	2.01694	1.15022e-06
LOC_Os06g39875	2.01463	0.0283124
LOC_Os03g48270	2.01268	1.50834e-71
LOC_Os07g15640	2.01082	1.21153e-26
LOC_Os01g20206	2.01074	1.32121e-42
LOC_Os01g08560	2.0097	6.21018e-210
LOC_Os01g13280	2.00949	2.594e-25
LOC_Os06g36040	2.00937	3.52427e-16
LOC_Os08g41540	2.00795	9.0814e-07
LOC_Os02g19410	2.0069	8.79748e-07
LOC_Os10g38890	2.0068	1.65681e-60
LOC_Os10g35770	2.00645	1.66555e-49
LOC_Os02g44900	2.00498	9.23483e-08
LOC_Os12g41350	2.00388	3.93495e-07
LOC_Os03g10180	2.00337	1.11679e-109
LOC_Os07g10860	2.00279	1.9941e-30
LOC_Os09g39020	2.00194	7.18182e-13
LOC_Os01g25990	2.00134	4.1013e-61
LOC_Os11g11650	2.00109	2.7319e-47
LOC_Os03g57260	2.001	6.69377e-11
LOC_Os10g19300	2.00067	0.000695078
LOC_Os01g09020	2.00043	1.59754e-168
LOC_Os04g43200	2.00034	7.88135e-74
LOC_Os03g53200	2.00015	7.0986e-97
LOC_Os12g37860	1.99988	2.41936e-81
LOC_Os05g46320	1.99911	7.60052e-52
LOC_Os03g25120	1.99872	0.000202776
LOC_Os05g34030	1.99729	9.61975e-05
LOC_Os03g62370	1.99655	1.18075e-55
LOC_Os06g04390	1.99496	1.99305e-107
LOC_Os03g22250	1.99428	3.18603e-10
LOC_Os06g04790	1.99238	1.87579e-34
LOC_Os11g08950	1.99195	2.16859e-138
LOC_Os11g38260	1.9898	3.24579e-149
LOC_Os03g09250	1.98827	2.86299e-173
LOC_Os07g08360	1.98821	3.17219e-11
LOC_Os03g15270	1.98804	1.77701e-23
LOC_Os01g53390	1.98792	5.50104e-94
LOC_Os05g05940	1.98713	4.56688e-173
LOC_Os09g23620	1.98657	1.08896e-07
LOC_Os02g11960	1.98194	1.3837e-16
LOC_Os03g13070	1.98089	7.74373e-23
LOC_Os01g12760	1.98025	8.99991e-05
LOC_Os01g72460	1.97989	3.53831e-42
LOC_Os06g07760	1.97924	6.83949e-77
LOC_Os06g37680	1.97807	0.00226968
LOC_Os08g29530	1.97761	2.0011e-105
LOC_Os03g18160	1.97731	1.5651e-84
LOC_Os01g22900	1.97597	1.29685e-280
LOC_Os12g08760	1.97555	1.83062e-117
LOC_Os11g34370	1.97549	4.21854e-65
LOC_Os11g34690	1.97438	6.37726e-10
LOC_Os11g25490	1.97427	0.0156071
LOC_Os05g08420	1.97416	4.1259e-85
LOC_Os05g51630	1.97213	9.43734e-103
LOC_Os06g14420	1.97103	7.60237e-26
LOC_Os09g35700	1.97013	6.1161e-05
LOC_Os06g22980	1.96983	7.60957e-07
LOC_Os11g26570	1.96965	1.15997e-05
LOC_Os02g50680	1.96771	3.55935e-57
LOC_Os03g52840	1.96693	5.69319e-172
LOC_Os09g30130	1.96656	1.3438e-64
LOC_Os02g20930	1.96628	2.44715e-104
LOC_Os03g21480	1.96477	1.35492e-05
LOC_Os02g43820	1.96358	5.12037e-08
LOC_Os07g07440	1.96275	6.52068e-06
LOC_Os01g07700	1.96039	1.25695e-103
LOC_Os07g46990	1.96037	4.14089e-78
LOC_Os05g39000	1.96014	2.53542e-07
LOC_Os07g09400	1.95949	4.40007e-129
LOC_Os10g35660	1.95921	0.0370939
LOC_Os06g40050	1.9587	1.51568e-130
LOC_Os04g38914	1.95868	4.38728e-93
LOC_Os01g68480	1.95781	3.86051e-236
LOC_Os03g30780	1.95729	5.62434e-13
LOC_Os09g26880	1.95601	1.17711e-232
[truncated: 7,377 more rows]
