# Supplementary material for: Epigenetic regulation of JASMONATE ZIM-DOMAIN genes contributes to heat tolerance in the heat-tolerant rice cultivar Nagina 22
Source: aBIOTECH. 2025 Jul 16;6(3):441–51. doi: 10.1007/s42994-025-00229-0 (PMC12454248; doi:10.1007/s42994-025-00229-0)
Supplement: Supplementary file 5 — Supplementary file5 (XLSX 456 KB) [file 42994_2025_229_MOESM5_ESM.xlsx]

## Sheet: Sheet1
Table S2. Expression of JA-targeting genes in N22 and 93-11 upon HS
Gene list was obtained from Uji et al. 2016
LOC ID	93-11 0h			93-11 3h			93-11 24h			N22 0h			N22 3h			N22 24h
	Rep1	Rep2	Rep3	Rep1	Rep2	Rep3	Rep1	Rep2	Rep3	Rep1	Rep2	Rep3	Rep1	Rep2	Rep3	Rep1	Rep2	Rep3
LOC_Os02g33670	0.28038	0.246489	0.215651	0.336887	0.137646	0.245172	0.654669	0.391076	0.345116	0.685946	0.4132	0.598102	0.370733	0.112502	0.344607	1.08196	0.319916	1.5948
LOC_Os05g39540	0	0.062777	0.182205	0.226459	0.40143	0.148737	0.259167	0.089232	0.2557	0	0.129385	0.03195	0	0	0.065335	0.082523	0	0
LOC_Os10g42430	19.8646	21.1556	22.2809	27.7796	25.5308	24.599	23.3343	22.6169	24.6739	22.594	21.7321	20.8555	45.042	44.3094	44.3783	24.6577	27.1593	24.0937
LOC_Os03g30420	2.17572	1.96408	2.45121	1.00951	0.708703	1.14885	0.401742	0.398977	0.314647	0.745376	0.879371	0.870035	1.57274	2.1472	1.13136	0.544235	0.508268	0.590929
LOC_Os07g03040	0.164141	0.203367	0.175751	0.13308	0.169237	0.186898	0.132811	0.135001	0.234205	1.91393	2.6812	2.99261	1.85635	1.34058	1.38815	1.67841	2.54328	2.91166
LOC_Os12g21940	0.863718	1.34317	1.39803	0.357806	0.579622	0.354602	0.55806	0.980136	0.544317	2.23329	3.12484	2.63674	1.71658	2.08167	1.6513	1.52587	1.55277	1.78221
LOC_Os09g10340	38.6779	38.8058	37.0688	0.234934	0.2573	0.172493	0.488639	0.352916	0.418023	4.05504	3.01989	2.88583	0.091858	0.204718	0.197087	0.117707	0.288172	0.124485
LOC_Os11g25330	7.7462	5.71723	7.23201	1.86978	1.23725	1.36857	0.119067	0.127011	0	15.9983	16.1347	15.7864	3.42451	3.80145	4.72869	0.468297	0.664793	0.473668
LOC_Os11g25260	4.89617	5.42462	4.94415	1.39931	1.24155	1.22398	0.213872	0.1408	0.176408	15.6486	15.4952	15.0402	3.51168	3.74189	3.54893	0.533902	0.54144	0.239529
LOC_Os11g25260	4.89617	5.42462	4.94415	1.39931	1.24155	1.22398	0.213872	0.1408	0.176408	15.6486	15.4952	15.0402	3.51168	3.74189	3.54893	0.533902	0.54144	0.239529
LOC_Os02g47920	0.785958	1.10016	1.24468	0	0	0.106722	0.130726	0	0.035775	0.349465	0.765525	0.8678	0.18013	0.348445	0.440741	0.077291	0.162024	0.387042
LOC_Os11g25260	4.89617	5.42462	4.94415	1.39931	1.24155	1.22398	0.213872	0.1408	0.176408	15.6486	15.4952	15.0402	3.51168	3.74189	3.54893	0.533902	0.54144	0.239529
LOC_Os05g23050	0	0	0	0	0	0	0	0	0	0	0	0	0	0	0	0	0	0
LOC_Os11g25260	4.89617	5.42462	4.94415	1.39931	1.24155	1.22398	0.213872	0.1408	0.176408	15.6486	15.4952	15.0402	3.51168	3.74189	3.54893	0.533902	0.54144	0.239529
LOC_Os05g39540	0	0.062777	0.182205	0.226459	0.40143	0.148737	0.259167	0.089232	0.2557	0	0.129385	0.03195	0	0	0.065335	0.082523	0	0
LOC_Os03g02470	0	0	0	0	0	0	0	0	0	0	0	0	0	0	0	0	0	0
LOC_Os07g30240	0.85741	0.453117	0.707818	0.46635	0.405567	0.37015	1.06659	1.0712	1.09272	0.163872	0.217972	0.091462	0.119845	0.160573	0.064399	0.443299	0.413319	0.354254
LOC_Os08g29760	5.93099	6.92163	6.32316	4.00403	4.27402	4.32467	1.19124	1.56774	1.44209	4.36813	4.34533	4.2138	8.69352	7.65305	8.69077	2.34985	2.39886	3.23602
LOC_Os04g21130	0.918176	1.33064	1.51328	3.85098	4.2169	3.58545	5.25701	5.8007	5.78379	0.575613	0.448054	0.308167	1.33407	1.43176	1.6607	6.78992	7.41903	8.5915
LOC_Os05g39560	2.37454	2.22048	3.01515	1.52224	1.64618	1.96609	0.665884	0.764347	0.645875	5.85055	5.00238	6.33485	1.9123	3.12016	2.12369	1.44766	0.909712	0.799772
LOC_Os03g02470	0	0	0	0	0	0	0	0	0	0	0	0	0	0	0	0	0	0
LOC_Os05g11320	2953.13	2942.03	2745.1	843.832	975.093	946.847	694.502	591.056	559.261	960.102	1324.72	1102.53	1188.55	1195.64	1241.59	2217.73	2284.5	2258.85
LOC_Os05g39560	2.37454	2.22048	3.01515	1.52224	1.64618	1.96609	0.665884	0.764347	0.645875	5.85055	5.00238	6.33485	1.9123	3.12016	2.12369	1.44766	0.909712	0.799772
LOC_Os11g38010	15.2397	15.2319	16.8598	12.0928	12.673	12.2312	3.53422	3.96105	3.20654	29.4778	25.812	27.8998	18.0561	18.7965	21.3539	5.30663	4.81115	5.26027
LOC_Os06g12370	0.633458	0.400524	0.465975	36.9883	33.6941	34.1236	52.6708	52.9262	54.5075	0	0.102235	0.206456	5.75666	4.53722	5.36189	34.3487	30.8359	27.1153
LOC_Os09g22000	0	0.084477	0	0	0	0	0.265637	0.058584	0.291747	0	0	0	0	0	0	0	0	0
LOC_Os03g30740	0.225285	0.28827	0.46124	0.05533	0	0.102318	0	0.198178	0	0.089303	0.231279	0.456766	0.128536	0	0.114472	0	0.14917	0.207037
LOC_Os10g28350	4.11152	4.03206	4.05663	7.39472	7.45793	7.13233	1.86037	2.13177	1.3034	6.25143	5.66942	5.34072	2.57212	2.72967	3.18123	1.57629	1.95379	3.13609
LOC_Os05g39560	2.37454	2.22048	3.01515	1.52224	1.64618	1.96609	0.665884	0.764347	0.645875	5.85055	5.00238	6.33485	1.9123	3.12016	2.12369	1.44766	0.909712	0.799772
LOC_Os03g04190	0.262342	0.228027	0.202092	0.140798	0.22153	0.172908	0.065863	0	0	0.632777	0.734877	0.462853	0.090066	0.121451	0	0.116243	0	0.041836
LOC_Os06g36450	0.409036	0.557372	0.432514	0.35471	0.763701	0.473297	0.343167	0.319641	0.309028	1.98043	2.55336	1.98438	1.26254	1.09143	1.33772	0.721584	0.895023	0.800385
LOC_Os06g36450	0.409036	0.557372	0.432514	0.35471	0.763701	0.473297	0.343167	0.319641	0.309028	1.98043	2.55336	1.98438	1.26254	1.09143	1.33772	0.721584	0.895023	0.800385
LOC_Os07g48170	0.136896	0.126892	0.054654	0.269422	0.229035	0.112982	0.856309	0.851262	0.784882	0.21154	0.181861	0.172203	0.138844	0.166882	0.117573	0.65279	0.384105	0.393647
LOC_Os11g25040	0.194473	0.206043	0.161866	0.514013	0.790124	0.306822	0.350692	0.152488	0.182166	0.119799	0.175186	0.156073	0.113862	0.126903	0.286814	0.394975	0.801873	0.809358
LOC_Os06g11720	0	0	0.024471	0.983443	0.636549	0.479334	0.341697	0.292096	0.263822	0.27964	0.249234	0.354799	1.38693	1.85569	1.18455	0.749578	0.840373	0.662402
LOC_Os11g25040	0.194473	0.206043	0.161866	0.514013	0.790124	0.306822	0.350692	0.152488	0.182166	0.119799	0.175186	0.156073	0.113862	0.126903	0.286814	0.394975	0.801873	0.809358
LOC_Os01g67580	1.39319	1.32629	1.79761	2.46618	2.61137	2.51529	3.14037	3.13771	3.1077	0.842973	1.51954	1.79951	3.27092	3.15715	3.95006	3.9042	3.68052	4.0306
LOC_Os07g05360	72.0111	66.0287	69.6625	100.538	102.566	76.2713	19.7555	16.5202	16.6186	28.8995	31.5337	30.944	136.077	136.975	137.523	48.9041	52.0638	52.589
LOC_Os10g05490	3.04669	2.45197	2.43379	0	0.346082	0	0	0	0	3.94886	2.62651	3.81055	0.287957	0.10531	0.147214	0	0.062501	0.406944
LOC_Os03g41330	52.2902	53.8898	51.7297	30.6372	31.5599	30.7481	5.77889	4.54715	5.48386	3.69332	3.78056	3.10297	5.93832	5.69515	6.39481	26.5983	22.0079	22.2969
LOC_Os01g67580	1.39319	1.32629	1.79761	2.46618	2.61137	2.51529	3.14037	3.13771	3.1077	0.842973	1.51954	1.79951	3.27092	3.15715	3.95006	3.9042	3.68052	4.0306
LOC_Os03g57200	4.7245	6.32956	4.62494	68.6293	74.296	66.3734	7.41849	8.88721	6.87501	10.0153	6.94137	7.93132	89.4017	81.6009	88.3655	16.901	12.9704	13.8832
LOC_Os02g53130	34.6043	35.8655	37.469	6.41808	7.01074	6.99328	1.70286	1.35537	1.37487	0.67353	0.397676	0.437874	4.94476	5.25872	5.29563	10.5287	8.62282	9.46049
LOC_Os02g40260	53.4571	60.003	50.8306	7.95066	7.50968	7.94692	1.34035	1.02363	1.25296	86.4307	70.6161	68.2654	8.86075	9.21122	9.23585	1.42644	1.19602	0.795887
LOC_Os02g53130	34.6043	35.8655	37.469	6.41808	7.01074	6.99328	1.70286	1.35537	1.37487	0.67353	0.397676	0.437874	4.94476	5.25872	5.29563	10.5287	8.62282	9.46049
LOC_Os08g43120	0.642701	0.519597	0.432291	1.17455	1.34184	1.47527	1.08075	1.02594	1.03534	0.94861	0.870401	1.23835	0.700045	0.923436	0.7625	1.3766	1.30215	1.18118
LOC_Os02g51930	17.347	19.1563	18.6695	51.0187	45.103	46.4313	48.2489	53.0245	59.1666	8.74482	9.12964	8.13517	24.3513	25.2101	25.2299	106.092	102.67	94.4264
LOC_Os04g08630	0	0	0	0	0	0	0.304552	0.346481	0	0	0	0.134909	0	0	0	0	0	0
LOC_Os06g35490	0.110193	0	0.050188	0.419878	0.18927	0.198345	0.584195	0.255886	0.171969	0	0.293412	0	0.170201	0.022244	0.095579	0.271241	0	0
LOC_Os11g46900	0.044055	0	0	0	0	0	0	0	0	0	0	0	0	0	0	0	0	0
LOC_Os07g05360	72.0111	66.0287	69.6625	100.538	102.566	76.2713	19.7555	16.5202	16.6186	28.8995	31.5337	30.944	136.077	136.975	137.523	48.9041	52.0638	52.589
LOC_Os03g18980	4.32236	4.03263	4.47617	4.50319	3.97398	3.83932	2.18063	2.00959	2.14179	6.15781	7.35566	7.41999	6.46971	6.9652	6.09172	2.63397	2.61567	3.04837
LOC_Os05g06814	8.26693	7.57016	7.63767	5.81433	5.28887	5.66216	10.6582	9.19924	9.85501	5.49881	4.44624	4.59893	4.14441	4.5049	3.63588	5.8622	6.36949	7.16106
LOC_Os07g01904	1.77032	1.72192	1.86259	2.17038	2.05268	2.06407	1.12782	1.11766	1.89186	1.99236	2.21353	2.43291	3.3056	3.27851	3.15996	2.99415	2.92341	3.04976
LOC_Os03g21040	42.3672	42.0518	40.4115	155.818	159.653	160.905	85.2008	78.0853	85.9255	101.755	87.1257	85.2509	192.818	187.365	190.863	105.192	101.965	95.2598
LOC_Os02g51930	17.347	19.1563	18.6695	51.0187	45.103	46.4313	48.2489	53.0245	59.1666	8.74482	9.12964	8.13517	24.3513	25.2101	25.2299	106.092	102.67	94.4264
LOC_Os01g54620	32.5993	32.6768	33.6681	20.5179	21.8195	20.4402	27.4469	25.9762	28.7956	49.0318	39.7913	41.624	29.1531	30.561	29.2398	24.9076	25.0448	25.1712
LOC_Os06g42660	0.389292	0.11095	0.269722	3.46703	2.39235	2.82972	0.942697	0.354296	1.19189	0.139485	0.051451	0	0.852533	0.890891	0.683704	2.16017	1.41256	1.51755
LOC_Os06g11840	0	0.060858	0	0	0	0	0	0	0	0	0.176771	0.284046	0	0	0	0	0	0
LOC_Os10g28350	4.11152	4.03206	4.05663	7.39472	7.45793	7.13233	1.86037	2.13177	1.3034	6.25143	5.66942	5.34072	2.57212	2.72967	3.18123	1.57629	1.95379	3.13609
LOC_Os03g51530	0.111907	0.150573	0.261966	0.226669	0	0.058449	0	0.30103	0.117749	0	0.055334	0.161559	0.323979	0.165623	0.105552	0.23947	0	0.372164
LOC_Os10g28350	4.11152	4.03206	4.05663	7.39472	7.45793	7.13233	1.86037	2.13177	1.3034	6.25143	5.66942	5.34072	2.57212	2.72967	3.18123	1.57629	1.95379	3.13609
LOC_Os12g01800	0	0	0	0	0	0	0	0	0	0	0	0	0	0	0	0	0	0
LOC_Os02g41840	1.05171	1.64773	1.67769	16.0296	14.2264	13.7066	34.1479	33.611	30.9324	0.760476	0.660468	0.480775	7.61002	7.75569	7.23657	38.8717	37.5306	36.336
LOC_Os07g11360	0.422094	0.128193	0	0	0.109748	0	0	0.072913	0	0.028907	0.15619	0.258623	0.058362	0.095709	0	0.034034	0.387479	0.065285
LOC_Os01g22954	0	0	0.046796	0.039149	0.077692	0.07128	0.030376	0	0.048493	0.114423	0.242278	0.17113	0.139785	0.17764	0.195301	0.095416	0.166312	0.129193
LOC_Os07g12810	0.263345	0.20518	0.171781	2.21512	2.12453	2.23032	1.60919	1.86131	1.48953	1.87137	2.11434	2.35363	2.94607	2.56309	1.67901	3.12592	3.67491	3.5606
LOC_Os04g17660	0.530399	0.230413	0.807677	0.247345	0.632991	0.717399	0.486572	0.433812	0.230847	0.846645	1.0384	0.672981	0.37744	0.676516	0.350815	0.703401	0.545249	0.673925
LOC_Os07g01904	1.77032	1.72192	1.86259	2.17038	2.05268	2.06407	1.12782	1.11766	1.89186	1.99236	2.21353	2.43291	3.3056	3.27851	3.15996	2.99415	2.92341	3.04976
LOC_Os02g30310	13.7673	13.2834	11.5249	10.2443	9.91513	10.3017	9.51413	10.8761	11.3854	19.4883	20.1716	20.4716	13.3154	12.0787	12.5369	12.6997	10.8661	12.9603
LOC_Os04g36740	0.198445	0.337885	0.421144	0.24225	0.116337	0.245088	0.099063	0.101317	0.043366	0.859571	0.834822	0.642178	0.472309	0.285297	0.333003	0.240156	0.137852	0.131471
LOC_Os01g08120	0.044818	0.085063	0.10246	0.285743	0.15721	0.039675	1.22737	1.5708	2.10466	0.585827	1.22041	1.07044	0.732347	0.499512	0.942569	1.14962	1.02378	0.98309
LOC_Os01g53090	1.69587	2.36761	2.09774	1.75429	1.83833	1.48158	2.40353	1.38653	1.28359	5.67002	4.66062	5.32857	2.58085	2.42556	3.58939	4.70504	2.24715	2.2795
LOC_Os07g37920	0	0	0	0.231329	0.129605	0.091551	0	0	0	0.039569	0	0.030083	0.145196	0	0	0.100178	0.107385	0
LOC_Os03g57200	4.7245	6.32956	4.62494	68.6293	74.296	66.3734	7.41849	8.88721	6.87501	10.0153	6.94137	7.93132	89.4017	81.6009	88.3655	16.901	12.9704	13.8832
LOC_Os04g53760	38.7958	38.9165	39.3245	17.007	15.7569	16.9914	10.4933	11.2242	10.4327	27.0844	29.6431	30.2666	15.9639	15.9641	15.7378	5.88189	6.38645	6.27181
LOC_Os03g45230	0.477498	0.45189	0.83731	0.45823	0.430752	0.668147	0.447225	0.409845	0.601758	0	0.066396	0.082109	0	0	0.039677	0.025107	0	0.018748
LOC_Os01g68650	13.7479	14.9663	14.374	52.7093	52.8197	51.6777	38.9415	32.6849	30.279	6.18061	5.9499	5.68344	25.9529	23.483	23.2041	44.2088	40.9827	36.6135
LOC_Os03g21960	0.480036	0.163679	0.232655	0.209642	0.221788	0.093322	0.055743	0.086749	0.095657	1.04415	0.904774	0.752443	0.20963	0.238426	0	0.121169	0.278065	0.057863
LOC_Os05g03390	4.65314	3.93217	4.35903	2.35139	2.9306	3.99733	5.01286	6.86605	5.89525	0.052251	0.142306	0.041329	0.192814	0.101126	0.085277	0.158238	0.120151	0.334799
LOC_Os10g35490	1.76281	2.23536	3.10951	0.244238	0.120659	0.203606	0.384743	0.560929	0.145846	1.79971	2.02048	1.2225	0.649931	0.289121	0.456988	0.209015	0.389279	0.395465
LOC_Os04g17660	0.530399	0.230413	0.807677	0.247345	0.632991	0.717399	0.486572	0.433812	0.230847	0.846645	1.0384	0.672981	0.37744	0.676516	0.350815	0.703401	0.545249	0.673925
LOC_Os01g53090	1.69587	2.36761	2.09774	1.75429	1.83833	1.48158	2.40353	1.38653	1.28359	5.67002	4.66062	5.32857	2.58085	2.42556	3.58939	4.70504	2.24715	2.2795
LOC_Os12g13400	0	0	0	0	0	0	0	0	0.039024	0.13759	0	0.01712	0	0	0	0.055965	0	0
LOC_Os03g15460	15.8479	16.3611	16.3507	5.63312	7.66187	7.23956	5.42853	6.85762	7.08945	25.8299	24.8764	21.5945	5.61578	6.72325	6.5147	11.7456	12.995	11.115
LOC_Os03g01980	0.305994	0.48167	0.414875	0.898246	1.13204	0.869609	2.08847	1.89846	2.54808	1.8812	1.973	1.48164	1.23587	0.766818	0.962922	1.8419	1.91638	1.94906
LOC_Os09g12620	0	0	0	0	0	0	0	0	0	0	0	0	0	0	0	0	0	0
LOC_Os01g57004	2.78	4.21235	3.8458	3.53994	4.16878	3.41732	1.61057	2.01442	2.6512	10.2955	8.65834	8.45116	4.71325	4.82747	4.22098	1.5098	1.21094	2.23558
LOC_Os01g53090	1.69587	2.36761	2.09774	1.75429	1.83833	1.48158	2.40353	1.38653	1.28359	5.67002	4.66062	5.32857	2.58085	2.42556	3.58939	4.70504	2.24715	2.2795
LOC_Os09g38310	0.177546	0.06191	0.107302	0.110749	0.187019	0.11515	0.192673	0.194068	0.060328	0.841883	0.740674	0.655295	0.271106	0.255993	0.135186	0.125164	0.391779	0.215105
LOC_Os09g37510	0.151773	0.239003	0	0.145022	0.081839	0.213367	0.084937	0	0.046135	1.42522	1.37893	1.50672	0.156236	0.126957	0.211422	0.05687	0.060964	0.146918
LOC_Os09g14700	8.11349	5.95765	7.53914	1.30164	1.34268	1.42546	0.336727	0.275981	0.590355	5.17134	5.02529	5.26565	1.45449	1.51812	0.96089	1.13465	0.591579	0.933608
LOC_Os01g27160	0.374488	0.387153	0.418701	0.871815	0.980236	1.11585	2.2812	2.65761	2.58665	0.314953	0.283343	0.503578	0.678221	0.887193	0.716507	1.92361	2.37839	2.01267
LOC_Os01g53090	1.69587	2.36761	2.09774	1.75429	1.83833	1.48158	2.40353	1.38653	1.28359	5.67002	4.66062	5.32857	2.58085	2.42556	3.58939	4.70504	2.24715	2.2795
LOC_Os05g09724	9.4822	6.24316	9.06868	6.81908	7.63817	7.27851	0.89545	0.885953	0.883536	42.0324	37.7514	34.0618	6.29587	5.47151	6.34811	5.44278	3.64505	4.90339
LOC_Os03g04660	29.8232	31.7971	31.3693	19.798	16.6121	17.6659	10.7612	10.858	10.9899	50.555	45.7848	43.944	19.5498	18.0968	20.5592	19.0955	17.8733	18.4591
LOC_Os04g09654	0	0	0	0	0	0	0	0	0	0.148418	0.077367	0.097019	0.227898	0.174684	0	0.213628	0	0
LOC_Os04g55600	4.91084	5.95941	3.72665	8.12811	5.49266	7.61517	6.66415	4.52276	4.5817	13.3007	10.9818	10.4329	4.33404	5.36273	5.99751	5.43768	4.67797	4.0473
LOC_Os04g53760	38.7958	38.9165	39.3245	17.007	15.7569	16.9914	10.4933	11.2242	10.4327	27.0844	29.6431	30.2666	15.9639	15.9641	15.7378	5.88189	6.38645	6.27181
LOC_Os03g48220	0.125471	0.033961	0.051802	0.043041	0	0	0	0	0.171699	0.164225	0.071159	0	0	0	0	0	0	0
LOC_Os04g09654	0	0	0	0	0	0	0	0	0	0.148418	0.077367	0.097019	0.227898	0.174684	0	0.213628	0	0
LOC_Os03g15460	15.8479	16.3611	16.3507	5.63312	7.66187	7.23956	5.42853	6.85762	7.08945	25.8299	24.8764	21.5945	5.61578	6.72325	6.5147	11.7456	12.995	11.115
LOC_Os02g35230	0.286797	0.486335	0.33945	0.404681	0.330449	0.290382	0.060002	0.243636	0.02681	1.00329	1.22557	1.05026	0.412335	0.479642	0.346769	0.120063	0.173994	0.103542
LOC_Os01g50700	0.130324	0.054276	0.330881	0.155695	0.260045	0.076174	2.22663	1.91362	1.74249	0.040824	0.125471	0	0.094181	0.295	0.1526	1.98505	1.40796	1.4255
LOC_Os01g50700	0.130324	0.054276	0.330881	0.155695	0.260045	0.076174	2.22663	1.91362	1.74249	0.040824	0.125471	0	0.094181	0.295	0.1526	1.98505	1.40796	1.4255
LOC_Os07g06380	0	0	0	0	0	0	0	0	0	0	0	0	0	0	0	0	0	0
LOC_Os03g63650	0.055225	0.263536	0.163215	0	0	0.340347	0	0	0.12016	0.3611	0.473462	0.448406	0.428111	0.106454	0.096059	0.311218	0.284739	0
LOC_Os06g28940	0	0	0	0	0	0	0	0	0	0	0	0	0	0	0	0	0	0
LOC_Os04g05010	75.3415	75.7038	78.4046	129.489	129.141	123.47	186.795	159.673	176.044	24.4415	24.6477	23.9496	48.0498	51.9663	55.2834	132.854	153.349	145.089
LOC_Os04g49370	7.85316	9.13838	7.85158	12.8116	11.6998	13.9402	9.13944	10.2646	9.96343	3.53148	2.66536	2.21174	4.61071	5.00924	4.6999	27.937	23.22	23.7119
LOC_Os03g49260	0.129645	0.150564	0.244595	0.304717	0.300553	0.307619	0.648672	0.608614	0.76184	0.287349	0.353962	0.396637	0.200508	0.470721	0.286528	0.424741	0.509121	0.440956
LOC_Os03g48220	0.125471	0.033961	0.051802	0.043041	0	0	0	0	0.171699	0.164225	0.071159	0	0	0	0	0	0	0
LOC_Os01g07170	2.79107	2.81182	3.31256	3.35226	2.76993	3.33458	8.03309	10.3745	11.0411	2.63204	4.44724	4.09973	4.15476	3.52725	2.98643	2.69895	3.76045	3.97549
LOC_Os11g16590	0.306159	0.245399	0.330198	0.088322	0.080769	0.07676	0.191611	0.154383	0.249139	0.676287	0.761954	0.800626	0.294029	0.206586	0.169676	0.344484	0.223318	0.347353
LOC_Os02g31030	4.02063	3.3405	3.13325	4.70696	5.33753	5.3249	1.50718	1.59603	1.39205	4.69214	5.24975	4.99269	16.5501	16.8431	15.1203	4.01963	4.29154	5.12697
LOC_Os07g11920	0	0	0	0	0	0	0	0	0	0	0	0	0	0	0	0	0	0
LOC_Os12g36240	0	1.2531	1.77535	53.8658	69.8334	65.3354	0.459819	0	0.673027	0	0	0	0	0	0	0	0	0
LOC_Os06g51190	0	0	0	0	0	0	0	0	0	0	0	0	0	0	0	0	0	0
LOC_Os01g62260	1.28666	0.987413	1.00971	12.3429	10.5016	10.657	4.18508	3.50758	4.28081	7.66461	7.31771	6.11903	7.81899	8.36517	7.89338	4.16265	4.56998	4.68056
LOC_Os06g44810	0.234774	0.229663	0.164407	0.212103	0.190925	0.145445	0.207466	0.247876	0.287006	0.603315	1.06032	1.12846	0.52138	0.606274	0.42062	0.22415	0.453766	0.301783
LOC_Os01g45090	0.421327	0.27513	0.670324	0.483909	0.784995	0.449602	4.9463	6.14053	7.17929	0	0	0.21083	0.157552	0.350492	0.160487	2.87577	2.6908	1.83941
LOC_Os12g28750	1.09555	1.1084	1.67428	0.403794	0.258284	0.699503	0.415374	0.243343	0.317504	0.180906	0.257979	0.143025	0.204199	0	0.279198	0.14241	0	0
LOC_Os09g04339	0	0.066752	0.131277	0.160209	0	0.050938	0	0	0	0.453801	0.15902	0.124821	0.437961	0.180973	0.166281	0.602652	0.733147	0.868213
LOC_Os03g11770	0	0.075409	0.050924	0.402385	0.448771	0.263652	0.349433	0.119206	0.154991	0.528986	0.940883	1.01738	0.433849	0.39017	0.294245	0.179679	0.389666	0.467601
LOC_Os08g32920	0.984227	0.939989	0.933913	0.377095	0.263998	0.226565	0	0	0	0	0.145592	0.099082	0.376833	0.222051	0.273915	0.033061	0.066908	0.052358
LOC_Os03g16920	3.16613	3.31508	3.78424	711.049	705.479	691.566	220.938	218.758	230.164	1.3498	1.49758	1.16508	393.984	379.825	393.058	211.714	205.069	190.704
LOC_Os08g10630	4.266	3.52448	4.01741	8.87734	7.93573	6.8473	10.8665	9.39169	9.79937	3.83819	3.21337	3.16043	5.27048	4.4264	4.57991	11.5999	11.1004	10.4353
LOC_Os05g34170	13.3236	13.1433	12.2606	14.3514	13.794	13.731	2.543	2.51617	2.20975	55.3849	46.397	46.6917	18.8008	19.2014	18.4453	6.66737	5.48281	5.35914
LOC_Os10g18150	0.052873	0.070251	0	0.234092	0.462185	0.32717	1.70695	1.32651	1.60052	0.035358	0.079452	0	0	0.017541	0.214055	0.388837	0.488881	0.339814
LOC_Os04g32210	0	0	0	0	0	0	0	0	0	0	0	0	0	0	0	0	0	0
LOC_Os02g03520	0	0	0	0	0	0	0	0	0	0	0	0	0	0	0	0	0	0
LOC_Os01g66230	1.78127	1.85404	1.23347	2.05995	2.04152	1.82215	5.36664	5.21087	6.1235	3.92249	3.30379	4.11723	2.90526	2.76972	2.75026	3.40694	4.09882	3.05119
LOC_Os12g31860	0.612916	1.08684	0.805673	17.362	16.0758	16.2117	12.9146	11.7841	11.5337	5.89689	5.6364	5.69638	7.02801	7.81922	7.27616	21.8979	21.6454	20.2404
LOC_Os02g56630	0	0	0.065848	0	0	0.047867	0	0	0	0	0	0.028233	0	0	0	0	0	0
LOC_Os10g12500	0	0	0	0.063085	0	0	0	0	0	0	0.11264	0	0	0.152401	0.181152	0	0	0
LOC_Os02g21330	0.194246	0.603266	0.172537	0.058522	0.36812	0.109897	0.351537	0.264854	0.682538	0.838365	1.18858	0.727801	0.129725	0.46734	0.312638	0.730149	1.08732	0.822116
LOC_Os03g45760	0.144816	0.248221	0.540943	0.215196	0.613715	0.354096	0.656194	0.578218	0.649962	3.037	2.80778	3.05101	1.10907	1.01838	0.736186	0.688158	0.256409	0.568328
LOC_Os02g22020	0.473299	0.708534	0.916199	4.51345	4.20397	4.14497	2.07933	2.49836	2.69118	1.71439	2.23498	2.54947	4.29644	4.48741	4.99762	4.52656	3.70653	3.95476
LOC_Os06g11510	0.094918	0.254329	0.359052	0.383936	0.699381	0.598579	1.27836	0.942215	1.11209	2.02155	1.61976	1.71025	0.469893	0.29079	0.25343	1.7259	1.01467	0.553003
LOC_Os03g06970	0.070545	0.148237	0.085705	0.210406	0.051035	0.04725	0.323885	0.34541	0.292652	0.903931	0.185914	0.360377	0.068829	0.161102	0	0.12496	0.300616	0.10989
LOC_Os02g47390	0.320239	0.323296	0.232491	0.420291	0.475	0.376581	0.1233	0.1454	0.106366	0	0.159811	0.045439	0.038821	0	0	0.493925	0.122518	0.299279
LOC_Os11g10710	0.055953	0.161417	0.078415	0.424831	0.664432	0.346575	0	0.051283	0.104859	0.331263	0.337081	0.54856	0.442014	0.848427	0.800778	0.190696	0.190201	0.231751
LOC_Os10g22410	4.65044	4.5526	4.50068	2.52971	3.04648	2.67335	1.95547	1.74868	0.640223	5.78026	7.35282	5.21859	4.32769	4.28833	4.68456	1.94565	2.62018	1.34436
LOC_Os12g31860	0.612916	1.08684	0.805673	17.362	16.0758	16.2117	12.9146	11.7841	11.5337	5.89689	5.6364	5.69638	7.02801	7.81922	7.27616	21.8979	21.6454	20.2404
LOC_Os01g64110	4.50954	4.75915	4.5871	9.47599	8.52724	9.21968	3.81802	3.07327	3.9959	3.36035	2.81721	2.71424	7.08045	5.73532	6.94858	4.09893	3.62443	3.42071
LOC_Os12g31860	0.612916	1.08684	0.805673	17.362	16.0758	16.2117	12.9146	11.7841	11.5337	5.89689	5.6364	5.69638	7.02801	7.81922	7.27616	21.8979	21.6454	20.2404
LOC_Os11g07250	0	0	0	0.062293	0.189338	0.03772	0.166661	0.251459	0.405019	0	0	0.022052	0.159405	0.052919	0.088078	0.088103	0.105994	0.225535
LOC_Os12g36420	0	0	0	0.095402	0.067527	0.074319	0.483117	0.393731	0.469163	0.030199	0	0	0	0	0	0	0	0
LOC_Os01g44140	0.095319	0.03332	0.065165	0.071832	0	0	0.023321	0	0.083246	0.093734	0.27845	0.189392	0.043419	0.021334	0.030251	0.021613	0.153273	0.10862
LOC_Os10g32810	19.4924	20.9223	19.2102	12.0356	10.6581	11.2098	25.303	23.4016	24.9213	2.26125	2.32448	1.76086	2.0658	2.79453	1.87841	8.97289	9.16582	8.96994
LOC_Os05g40000	0.844029	1.54296	0.872499	1.10531	1.3001	0.580308	1.21028	1.12519	1.00905	1.45736	2.15924	1.34374	0.847612	0.697931	0.752877	0.97194	0.99156	0.857572
LOC_Os07g46710	15.9076	15.4074	16.3613	16.1152	15.0759	11.7834	11.4354	12.4099	9.15369	12.2618	16.3839	13.2534	11.8929	13.0122	11.9705	9.83631	10.6186	11.5002
LOC_Os06g09980	0.504036	0.458139	0.124406	0.419411	0.372033	0.73331	1.41256	1.34662	1.57571	1.28027	1.02314	0.967677	0.953909	1.3015	0.950517	2.68972	2.07645	2.94579
LOC_Os08g08090	0.481552	0.379694	0.554077	0.053681	0	0.072672	0.294114	0.24005	0.107873	0	0.227618	0.220487	0.085253	0	0.055428	1.11966	0.410951	0.36423
LOC_Os03g06970	0.070545	0.148237	0.085705	0.210406	0.051035	0.04725	0.323885	0.34541	0.292652	0.903931	0.185914	0.360377	0.068829	0.161102	0	0.12496	0.300616	0.10989
LOC_Os08g05980	2.25256	2.08465	2.16782	1.38904	2.21156	0.868867	17.4498	11.2126	11.0714	0	0	0	0.125501	0	0	0.044407	0	0.034238
LOC_Os03g07890	9.76664	9.49526	9.34457	17.4339	14.9351	15.3115	18.1547	16.234	19.2379	10.5417	9.64165	8.72608	3.40512	3.89538	3.43626	30.7029	26.4934	22.1171
LOC_Os04g39110	3.44232	5.38631	4.11315	13.3191	13.9344	15.4934	6.19252	6.12001	6.52925	15.0309	13.6541	14.926	13.7993	14.7346	16.8001	12.7139	10.144	7.80588
LOC_Os01g12440	0.371051	0.374893	0.433984	1.61248	1.1981	1.25215	1.2333	0.778455	0.901333	1.60787	1.42156	1.24221	1.37457	1.46834	2.07963	1.12742	1.8383	1.52014
LOC_Os10g32570	0	0	0	0	0	0.225932	1.70237	1.62174	2.32864	0	0	0	0.639006	0.388579	0.423742	2.66647	2.67253	3.18489
LOC_Os08g30230	0	0	0	0	0	0	0	0	0	0	0	0	0	0	0	0	0	0
LOC_Os01g22230	2.85178	2.96135	2.83849	2.71215	2.60353	2.92184	1.01838	0.75178	1.12852	12.9074	10.7808	10.797	4.91787	4.7287	4.6311	2.12801	1.30595	1.19126
LOC_Os04g47520	43.3624	40.5302	46.066	31.9321	33.3949	31.9591	22.8723	22.7385	21.5822	25.6029	31.4436	30.0288	31.5965	28.5051	27.4646	19.1805	19.2694	20.6607
LOC_Os12g38051	0	0.12599	0	0.562468	0.715352	0.217945	0	0.108886	0	0.818989	0.85814	0.579203	1.46862	0.615723	0	0.31657	0	0
LOC_Os05g01810	17.8394	17.9071	17.8665	16.5633	17.8887	17.0988	9.49019	6.72154	7.15403	68.435	63.3665	59.4422	29.2254	35.1935	35.3867	10.3522	11.7092	11.3639
LOC_Os03g14050	9.27941	9.94562	9.1031	114.069	109.26	109.528	316.448	275.33	282.935	20.7996	19.4346	19.1029	55.512	56.263	55.7214	334.992	282.826	271.79
LOC_Os07g19540	0.303476	0.194755	0.342709	0.801716	0.856562	0.955847	0.729498	1.10763	0.559143	0.6548	0.766264	0.71017	0.650723	0.894285	0.774701	0.578766	0.756029	0.801442
LOC_Os04g02970	5.86284	5.23602	5.05288	1.40954	1.1236	1.48224	0.73166	0.771867	1.24624	5.91547	5.77335	6.03314	2.15277	1.92613	2.7156	2.91203	2.12588	3.07888
LOC_Os02g54310	0.342451	0.21867	0	0	0.289341	0.542692	0.643082	0.851799	0.396075	0.868123	0.7621	0.737868	0.276986	0.560844	0.544648	1.28401	0.717941	1.35097
LOC_Os07g26100	1.3134	1.15185	1.04462	4.16394	3.98852	3.74521	3.44755	3.15526	3.05092	5.86327	4.80762	5.26985	6.91519	7.78651	6.714	5.89841	7.99073	7.27939
LOC_Os11g14390	0	0	0.117393	0.1034	0.194378	0.147912	0.101094	0.283041	0.264006	2.66866	2.90269	2.14531	1.44624	0.836469	1.09528	0.557069	0.848547	0.761826
LOC_Os12g17160	0.385429	0.114371	0.360217	1.97862	2.4091	1.79868	0.988294	1.10554	1.06835	0.09819	0.112912	0.120322	1.50448	1.40597	1.55683	2.7396	2.22439	2.10353
LOC_Os03g55620	0.505387	0.250126	0.522038	1.04972	1.35039	1.13365	2.11043	2.57341	2.61642	1.25325	1.06909	1.14391	2.24181	2.11374	2.23575	2.36864	3.52299	3.02528
LOC_Os01g68589	3.09082	3.64944	2.33504	1.97084	1.25303	1.19157	0.866958	1.22299	1.13123	10.6398	9.80424	8.5949	4.82574	4.97383	3.71383	3.53853	3.14913	4.06246
LOC_Os11g10400	0.088151	0.278349	0.111853	0.965624	0.658044	0.785931	1.05242	0.62199	1.27026	0.492593	0.74731	0.834085	0.59706	0.585478	1.09463	1.21891	1.03172	1.07764
LOC_Os11g02240	1.72082	2.04615	1.48259	71.2555	74.63	72.4438	77.1206	69.6364	74.0908	3.64845	4.46707	5.12937	34.0724	31.8495	30.9076	83.6578	82.4778	92.0375
LOC_Os01g64110	4.50954	4.75915	4.5871	9.47599	8.52724	9.21968	3.81802	3.07327	3.9959	3.36035	2.81721	2.71424	7.08045	5.73532	6.94858	4.09893	3.62443	3.42071
LOC_Os05g13300	0	0	0	0	0.041542	0.09324	0	0.052691	0.125526	0.19214	0.154367	0.174303	0.181152	0.260575	0.117134	0.3241	0.374844	0.428787
LOC_Os04g14690	0.370003	0.250647	0.480818	2.02499	2.3201	2.83221	8.99475	8.6992	8.60568	10.2842	11.4716	10.771	1.63928	0.889925	1.39221	2.06345	2.53728	2.53047
LOC_Os12g40900	7.01538	5.30485	5.3889	3.90635	5.41853	5.10947	1.16634	0.90736	1.11029	17.7133	17.8861	17.2906	9.72825	8.57234	9.44791	4.17064	3.72546	4.42084
LOC_Os05g08790	0.217477	0.438812	0.38685	0.34479	0.564604	0.24823	0.852406	0.612356	1.1462	0.89368	1.2754	1.49449	0.564957	0.736346	0.506501	0.833224	1.05114	0.825087
LOC_Os10g39920	0.382423	0.265819	0.174371	1.06741	0.95552	1.23743	1.84207	0.816583	1.83413	0.678714	0.884676	0.668022	0.468801	1.03049	1.49623	2.65091	2.86862	2.57172
LOC_Os08g34460	0.238575	0.115409	0.085086	0.152902	0.236245	0.115881	0	0	0	0	0	0.03304	0	0	0.771447	0.134596	0	0.062867
LOC_Os04g28710	0	0	0	0	0	0	0	0	0	0	0	0	0	0	0	0	0	0
LOC_Os02g30714	0.417688	0.775674	0.352821	0.646285	0.45805	0.931022	2.25969	1.99805	2.6049	1.70445	1.789	2.13641	1.0609	1.11542	0.787134	2.8613	2.84265	2.49161
LOC_Os06g36390	0.762288	0.67766	0.63321	6.98992	5.50871	6.74544	7.49243	6.64839	5.79138	4.77487	3.41742	3.21258	1.98765	1.18133	1.52167	5.39922	3.94874	6.4753
LOC_Os06g36390	0.762288	0.67766	0.63321	6.98992	5.50871	6.74544	7.49243	6.64839	5.79138	4.77487	3.41742	3.21258	1.98765	1.18133	1.52167	5.39922	3.94874	6.4753
LOC_Os02g40260	53.4571	60.003	50.8306	7.95066	7.50968	7.94692	1.34035	1.02363	1.25296	86.4307	70.6161	68.2654	8.86075	9.21122	9.23585	1.42644	1.19602	0.795887
LOC_Os05g34170	13.3236	13.1433	12.2606	14.3514	13.794	13.731	2.543	2.51617	2.20975	55.3849	46.397	46.6917	18.8008	19.2014	18.4453	6.66737	5.48281	5.35914
LOC_Os07g42390	0	0	0	0	0	0	0	0	0	0	0	0	0	0	0	0	0	0
LOC_Os01g04160	0.803413	0.592755	0.635179	0.652859	0.635042	0.967966	1.89407	1.48284	1.79058	0.957017	1.15392	1.13471	1.08393	1.39876	1.50365	1.81181	1.36023	2.21775
LOC_Os10g20090	16.395	16.3009	18.9335	37.1887	38.4724	36.7827	23.8274	26.2904	25.6642	29.3499	27.8786	26.9916	32.0252	32.4516	30.7523	22.5182	22.982	24.4527
LOC_Os08g02220	0.082125	0.035779	0	0.085912	0.129436	0.260465	0	0.080649	0	0.369144	0.515539	0.764497	0.670583	0.46115	0.592906	0.407283	0.2636	0.343142
LOC_Os04g40880	1.59762	1.63775	1.94352	5.10671	5.04894	4.69662	5.57516	6.68452	7.19807	7.00442	6.89361	6.67513	5.82275	5.62428	5.65291	4.44671	4.86021	4.97163
LOC_Os02g22020	0.473299	0.708534	0.916199	4.51345	4.20397	4.14497	2.07933	2.49836	2.69118	1.71439	2.23498	2.54947	4.29644	4.48741	4.99762	4.52656	3.70653	3.95476
LOC_Os01g40860	49.1839	46.6867	49.0849	10.9707	11.3756	12.3935	22.1272	22.7291	24.0328	36.9132	38.9586	40.0411	9.05824	9.86429	8.74633	12.7699	14.155	16.1214
LOC_Os02g53720	2.70539	2.60513	2.59407	6.63243	6.39273	6.29659	3.63002	5.25762	5.0308	9.69972	9.53681	10.6982	8.41861	8.54443	7.62758	6.76244	7.43246	6.73982
LOC_Os07g01740	0.038617	0.206939	0.350475	0.06782	0.295654	0.191962	0.77674	0.887665	0.547971	0	0	0.09091	0	0	0	0.103188	0	0
LOC_Os07g20270	0	0	0	0	0	0	0	0	0	0	0	0	0	0	0	0	0	0
LOC_Os03g02050	0.251481	0.883259	0.347322	3.29519	3.60127	2.77697	60.1771	58.4671	59.1275	1.62239	1.14853	0.566773	2.25353	2.99534	2.23826	42.5058	39.1475	41.0787
LOC_Os06g36880	0.602331	0.776881	0.888764	4.17159	3.34077	3.48512	2.55082	1.93464	2.01957	0.891338	1.12029	1.02296	1.12713	1.0923	1.30056	0.976178	0.999185	1.25629
LOC_Os06g46160	3.69825	3.71845	4.25676	2.74221	3.44075	3.56979	5.25925	5.90536	4.15502	0	0	0	0	0	0	0	0.15558	0
LOC_Os01g54620	32.5993	32.6768	33.6681	20.5179	21.8195	20.4402	27.4469	25.9762	28.7956	49.0318	39.7913	41.624	29.1531	30.561	29.2398	24.9076	25.0448	25.1712
LOC_Os12g24020	1.58048	0.83332	1.17304	18.9114	16.5997	17.8679	48.8364	49.2573	46.8916	1.85992	2.6126	1.71989	4.05824	3.89373	4.53223	66.0536	57.1892	62.3629
LOC_Os02g53320	5.43252	5.59498	4.71736	42.1087	43.9077	41.857	23.3251	22.6201	21.35	2.56835	2.20948	2.88573	35.359	37.3592	37.4455	21.1627	22.3275	23.9904
LOC_Os01g01170	0.296921	0.342033	0.342564	0	0.069184	0.024634	0	0.127838	0.213829	0.307956	0.680551	0.73764	0.170289	0.28859	0.141852	0.471268	0.551552	0.425503
LOC_Os03g10150	0.407783	0.83969	0.245382	0.075794	0.331503	0.174433	0.178601	0.150741	0.086202	0.495925	0.222164	0.328098	0.909829	1.05233	0.809822	0.16345	0.064077	0.092711
LOC_Os10g19910	0.446162	0.330247	0.32907	0.217281	0.360394	0.332288	0.767175	0.092479	0.469206	0.146007	0.354209	0.212723	0.549322	0.255402	0.281827	0.231844	0	0.233352
LOC_Os07g44550	0	0	0	0	0	0	0	0	0	0	0	0	0	0	0	0	0	0
LOC_Os07g48750	1.13305	1.35598	1.31757	1.54686	1.28312	1.35768	0.677948	0.791838	0.483007	0.570362	1.10652	1.05228	0.896544	0.856175	0.594189	0.585395	0.606356	0.571095
LOC_Os02g44040	0.20693	0.112729	0.354014	0.041706	0.046822	0	0	0	0.073008	0	0	0	0	0	0	0	0	0
LOC_Os04g32030	18.466	20.9533	20.4934	32.0754	30.0547	35.132	17.2262	17.5524	18.0794	54.8883	53.4401	53.25	43.2765	39.5802	40.8902	35.9989	33.3246	29.7907
LOC_Os07g22400	0.427444	0.53239	0.360524	0.305586	0.284167	0.197312	0.735382	1.20027	0.712168	1.97315	3.24144	3.0911	0.579051	0.613495	0.830224	0.765419	0.620458	0.664206
LOC_Os03g16500	1.1661	1.42002	1.33387	0.543801	0.5382	0.593972	0.212393	0.271971	0.175043	1.02614	1.14665	0.663743	0.424527	0.44608	0.362095	0.268028	0.274682	0.060094
LOC_Os12g24020	1.58048	0.83332	1.17304	18.9114	16.5997	17.8679	48.8364	49.2573	46.8916	1.85992	2.6126	1.71989	4.05824	3.89373	4.53223	66.0536	57.1892	62.3629
LOC_Os01g73024	11.8484	11.0957	9.85538	12.0785	11.733	13.0702	4.94719	3.32966	5.02568	8.61349	10.7296	9.86624	10.7642	8.95658	7.97	8.91342	6.53828	8.04872
LOC_Os06g15430	0	0	0	0	0	0	0	0	0	0	0	0	0	0	0	0	0	0
LOC_Os04g33820	2.69078	3.30928	3.48987	5.35876	4.46345	4.4433	3.6647	3.30133	2.56774	2.19623	1.52242	1.43341	8.62775	7.69338	8.95466	4.48723	3.74257	3.50013
LOC_Os07g13440	0	0	0	0	0	0	0	0	0	0	0	0	0	0	0	0	0	0
LOC_Os08g10630	4.266	3.52448	4.01741	8.87734	7.93573	6.8473	10.8665	9.39169	9.79937	3.83819	3.21337	3.16043	5.27048	4.4264	4.57991	11.5999	11.1004	10.4353
LOC_Os03g14050	9.27941	9.94562	9.1031	114.069	109.26	109.528	316.448	275.33	282.935	20.7996	19.4346	19.1029	55.512	56.263	55.7214	334.992	282.826	271.79
LOC_Os03g02040	67.7806	69.6912	67.1585	27.2591	26.2617	29.2058	4.70803	5.71102	6.12669	116.713	105.36	104.799	48.9813	49.4491	50.5699	9.9919	10.145	11.1641
LOC_Os06g42130	0.470236	0.277296	0.287153	0.219161	0.535023	0.402421	0.930505	0.72607	0.754038	0.080361	0	0.070564	0.096545	0.095086	0.029054	0.432916	0.034169	0.120841
LOC_Os10g04980	0	0	0	0	0	0	0	0	0	0	0	0	0	0	0	0	0	0
LOC_Os10g20090	16.395	16.3009	18.9335	37.1887	38.4724	36.7827	23.8274	26.2904	25.6642	29.3499	27.8786	26.9916	32.0252	32.4516	30.7523	22.5182	22.982	24.4527
LOC_Os06g39480	0.903096	0.988042	0.737576	2.05174	1.64419	1.92311	4.43426	5.30982	5.83875	2.26803	2.17491	2.36414	1.85934	1.44327	1.48596	3.50618	3.13829	3.21033
LOC_Os09g32360	0.174666	0.015756	0.065303	0.502331	0.22519	0.444894	3.79657	3.96056	3.56428	0.956058	0.338173	0.862143	0.365287	0.308617	0.567858	0.984086	1.02579	1.34558
LOC_Os08g20440	0	0	0	0	0	0	0	0	0	0	0	0	0	0	0	0.058733	0.037737	0.136477
LOC_Os07g11510	0	0	0.142573	0	0	0	0	0	0	0.361046	0.213571	0.360231	0	0	0	0.050501	0.047935	0
LOC_Os04g51404	0.404521	0.436923	0.44761	0.732482	0.7708	0.625775	1.11076	0.930387	0.952081	0.102885	0.135101	0.321917	0.164332	0.3033	0.195768	0.681286	0.528375	0.603117
LOC_Os08g18060	0	0	0	0	0	0	0	0	0	0	0	0	0	0	0	0	0	0
LOC_Os03g39170	0.055517	0	0	0	0	0.041988	0	0	0	0	0	0	0	0	0	0	0	0
LOC_Os06g21270	173.203	161.267	175.186	48.0032	44.4169	47.7083	4.14318	3.46808	4.2607	150.715	140.909	148.39	100.421	103.539	108.159	10.5915	9.13934	10.2647
LOC_Os01g52770	6.89253	8.00281	5.23846	3.71213	3.60301	3.37735	0.387361	0.842383	0.681081	39.7667	36.3393	34.8286	3.29497	2.97472	2.75701	1.01625	0.938757	0.910575
LOC_Os01g12020	0	0	0	0	0	0	0	0	0	0	0	0	0	0	0	0.055734	0.160914	0
LOC_Os12g31860	0.612916	1.08684	0.805673	17.362	16.0758	16.2117	12.9146	11.7841	11.5337	5.89689	5.6364	5.69638	7.02801	7.81922	7.27616	21.8979	21.6454	20.2404
LOC_Os10g20090	16.395	16.3009	18.9335	37.1887	38.4724	36.7827	23.8274	26.2904	25.6642	29.3499	27.8786	26.9916	32.0252	32.4516	30.7523	22.5182	22.982	24.4527
LOC_Os06g19630	0.242544	0.208237	0.455637	0.204084	0.129792	0.206512	0.618015	0.746665	0.357337	0.134958	0.059684	0.084693	0.266119	0.232763	0.165534	0.185662	0.344428	0.348801
LOC_Os03g49310	0.1528	0.205664	0.344446	0	0	0	0	0	0	0.401838	0	0.101047	0.18523	0.384066	0.150492	0.261201	0.233858	0.22709
LOC_Os04g58030	0	0	0	0	0	0	0	0.017685	0	0.073713	0.141365	0.210164	0	0.043631	0.24311	0.264596	0	0.094022
LOC_Os03g21040	42.3672	42.0518	40.4115	155.818	159.653	160.905	85.2008	78.0853	85.9255	101.755	87.1257	85.2509	192.818	187.365	190.863	105.192	101.965	95.2598
LOC_Os03g19090	6.34441	6.48328	6.51234	12.2231	10.8493	12.1803	5.55712	5.35392	5.0286	12.1517	10.3571	9.68005	11.4077	10.1963	11.7352	6.76197	5.19509	5.5283
LOC_Os05g29010	0.368283	0.419988	0.291167	0.18681	0.083685	0.175764	0.153132	0.172789	0.328648	1.69534	1.7664	1.44137	0.257422	0.18483	0.53603	0.296629	0.278664	0.33371
LOC_Os09g38110	0.181085	0.28705	0.274372	3.99985	4.48266	3.15088	1.59368	0.931706	1.20059	4.41117	2.7724	1.9537	1.27429	2.12154	2.26469	1.14665	0.801478	1.0604
LOC_Os11g08760	0	0	0	0	0	0	0	0	0	0	0	0	0	0	0	0	0	0
LOC_Os03g10210	0.548635	0.404224	0.444579	0.537769	0.27933	0.605688	0.357089	0	0.30021	1.17785	0.806784	0.988588	0.421605	0.339002	0.608028	0.499424	0.455994	0.456388
LOC_Os05g38420	1.59851	2.05984	2.03072	0.787218	0.984411	1.18541	0.174049	0.175521	0.103446	1.29281	1.189	1.46203	0.521079	0.639341	0.908208	0.055349	0	0
LOC_Os01g49200	0.38524	0.279194	0.416309	0.293069	0.182434	0.351805	0.169973	0.121332	0.201043	4.01854	4.29176	5.08119	0.495747	0.542485	0.685553	0.165686	0.468372	0.398678
LOC_Os01g13560	0	0	0	0.129715	0.222759	0.090762	0.136191	0.137731	0.18788	0.029949	0.156889	0.118637	0	0	0	0.195986	0	0
LOC_Os05g45580	0.124477	0.137611	0.108567	0.677335	0.614479	0.715213	0.710649	0.61644	0.425726	0.593709	0.515178	0.768881	0.570373	0.797958	0.513737	0.457839	0.605439	0.505508
LOC_Os04g02490	0	0	0	0	0	0	0.298704	0.228917	0	0	0	0	0	0	0	0.505598	0	0
LOC_Os10g01920	0	0	0	0	0	0	0	0	0	0	0	0	0	0	0	0.036443	0	0
LOC_Os01g71860	0.10642	0.071585	0.121465	0	0	0	0	0	0	0	0	0.043184	0	0	0	0	0	0
LOC_Os03g30300	2.11888	1.78173	1.41665	11.1129	14.9797	13.7811	5.78452	3.32703	5.01389	0	0.039652	0	0.253373	0.24715	0.221666	0.215286	0.060276	0.163056
LOC_Os02g05060	0	0	0	0	0	0	0	0	0	0	0	0	0	0	0	0	0	0
LOC_Os02g04960	0	0	0.042483	0.090363	0	0	0.242751	0.131433	0.409164	0.069005	0.074879	0.08196	0.056166	0.149995	0.069852	0.562654	0.506468	0.569591
LOC_Os12g35340	3.68581	3.24607	4.36907	8.86776	9.28072	10.2423	3.06647	3.91256	2.89937	1.77031	2.40844	1.97279	7.83159	8.04462	8.88338	3.36205	3.12765	2.25746
LOC_Os07g02120	0.466635	0.304698	0.435531	1.02606	0.960212	0.761207	0.703672	0.453092	0.472408	1.20832	0.943493	0.567863	0.417312	0.231951	0.028059	1.23114	1.15807	1.62036
LOC_Os08g01330	3.46737	3.52353	3.12906	7.47812	8.08858	9.29882	0.665677	0.640205	0.597212	2.45384	1.91931	2.32752	2.96938	2.83981	3.65005	1.04809	0.51025	0.802138
LOC_Os03g45194	11.163	11.4401	11.5415	8.45184	10.4486	10.7141	10.3136	9.44809	9.47712	11.4106	11.8773	11.5602	8.5531	7.75857	7.00284	7.56725	7.37297	6.30073
LOC_Os06g35080	0	0	0	0	0	0	0	0	0	0	0	0	0	0	0	0	0	0
LOC_Os12g25090	4.96415	5.31659	4.43763	13.0709	11.9056	12.3444	13.9413	11.7298	12.6909	18.9008	17.7862	13.1176	13.1155	12.4927	11.1676	31.3824	34.198	27.754
LOC_Os05g22800	0	0	0	0	0	0	0	0	0	0	0.071948	0	0	0	0	0	0	0
LOC_Os02g25620	0.341249	0.481795	0.801117	0.217087	0.130927	0.047113	0.234441	0.300188	0.129618	0.065921	0.308847	0.400118	0.113593	0.292466	0	0.567805	0.141379	0.824582
LOC_Os07g27300	9.80104	9.3005	9.71071	18.1	16.3908	18.0935	31.8501	34.4371	30.3637	7.3079	10.0079	10.1881	15.5301	16.8366	16.0415	18.956	18.1103	19.0982
LOC_Os11g47460	8.00977	7.88553	7.47552	9.9298	8.94946	9.62436	11.8761	9.51116	10.4759	1.34905	2.16216	1.49388	4.98544	4.35005	4.16024	15.3432	16.0358	17.9368
LOC_Os03g64230	5.57588	6.23664	6.09957	3.53177	3.73095	3.98906	1.88232	1.62087	1.79643	2.45734	1.85313	2.13551	1.91896	1.7518	1.85548	0.834727	1.04706	0.986445
LOC_Os08g12160	0	0	0	0	0	0	0	0	0	0	0	0	0	0	0	0	0	0.043454
LOC_Os03g04840	0	0	0.030199	0.036833	0	0	0	0.047319	0	0	0.026798	0.06293	0.027763	0	0	0.105371	0.100448	0.070302
LOC_Os07g45050	0	0	0	0	0	0	0	0	0	0	0	0	0	0	0	0	0	0
LOC_Os05g36990	3.95102	3.16393	2.91998	2.66694	2.08113	2.47381	0.834737	0.65983	0.413331	12.7941	10.0668	11.8059	5.3783	5.79699	5.50291	1.36504	1.174	0.624235
LOC_Os03g61720	39.8592	42.348	36.8736	16.7935	15.9603	15.3527	7.0364	6.29509	6.56423	29.091	23.5695	24.1734	14.7241	13.9917	15.298	4.07116	3.30622	3.64828
LOC_Os02g44990	1.01334	1.1363	1.13393	4.61926	4.21356	4.56349	8.18615	6.63716	7.24906	1.17804	1.3058	1.29938	4.04151	4.19836	3.94881	11.065	10.7809	10.0919
LOC_Os01g70360	0	0	0	0	0	0	0	0	0	0	0.052532	0	0	0	0	0	0	0
LOC_Os03g60840	15.0894	15.3198	18.1487	96.5074	90.7399	93.9066	49.1172	41.6673	46.172	33.2974	30.8152	29.4544	66.0369	60.834	64.2592	102.08	82.6481	84.2488
LOC_Os02g21185	0	0.506382	0.165645	1.07306	0.491773	0.158187	0.577361	0.314668	1.76229	0.14264	0.099302	0.345502	0.398183	0.413839	0.14314	0.911809	1.09073	1.00435
LOC_Os01g09460	0.635962	0.694328	0.944192	0.556305	0.527913	0.258942	0.62214	0.566794	0.511419	0.916554	0.66673	1.17899	0.53027	0.52285	0.486843	0.642784	0.978754	0.258674
LOC_Os10g17650	0.574451	0.253017	0.457417	0.120255	0.167142	0.282477	0.12867	0	0.117861	0.308134	0.410838	0.198908	0.142559	0.09375	0.095649	0	0	0
LOC_Os10g18090	0	0	0	0	0	0	0	0	0	0	0	0	0	0	0	0	0	0
LOC_Os04g03860	0.186822	0.092771	0.134364	0	0	0	0	0.054377	0	0.039683	0.106748	0.088769	0.110756	0	0.094327	0.033802	0.060165	0
LOC_Os08g35060	0	0	0	0	0	0	0	0	0	0	0	0	0	0	0	0	0	0
LOC_Os03g22360	0.999238	2.35276	1.09771	0.85695	0.359098	0.903282	0.140685	0.394127	0	3.65325	3.38204	3.17658	0.745903	1.21636	1.20251	0.276664	0.476512	0.342261
LOC_Os03g03500	0.989177	1.08157	1.08855	1.77404	1.99471	1.63763	0.53501	0.156799	0.232793	0.846604	0.660044	0.91692	1.85143	1.40128	1.37958	0.688406	1.04942	0.438027
LOC_Os02g33630	0	0	0	0	0	0	0	0	0	0	0	0	0.031774	0	0	0	0.094001	0
LOC_Os12g31860	0.612916	1.08684	0.805673	17.362	16.0758	16.2117	12.9146	11.7841	11.5337	5.89689	5.6364	5.69638	7.02801	7.81922	7.27616	21.8979	21.6454	20.2404
LOC_Os04g53760	38.7958	38.9165	39.3245	17.007	15.7569	16.9914	10.4933	11.2242	10.4327	27.0844	29.6431	30.2666	15.9639	15.9641	15.7378	5.88189	6.38645	6.27181
LOC_Os12g04770	0	0	0	0	0	0	0.020969	0	0.003277	0.102909	0.111934	0.021095	0	0.018297	0.060036	0.170125	0.048561	0.056354
LOC_Os02g49730	0.100654	0	0.286269	0.253353	0.225349	0.315265	0.54375	0.528837	0.095748	0	0.134781	0.262596	0.315555	0.281152	0.19651	0.390636	0.624079	0.427624
LOC_Os04g34490	0.344155	0.715274	0.707529	0	0	0.079732	0	0	0.183248	0.428333	0.435617	0.285407	0.217679	0.148377	0.26954	0	0.081812	0
LOC_Os12g39830	0.549166	0.540418	0.365717	0.545613	0.67219	0.596802	0.405392	0.288552	0.29706	4.26376	2.91172	2.65439	1.54994	1.38229	1.36936	0.643508	0.399982	0.333823
LOC_Os10g38880	4.04958	2.67107	2.89568	2.98174	2.77433	2.41586	0.774569	0.783355	1.39024	4.71707	4.75623	3.80156	3.09767	2.76216	2.49264	2.11262	2.25661	1.32346
LOC_Os05g33190	1.55493	1.58093	1.67201	0.163896	0.366013	0.168074	0	0.226689	0	2.22616	1.76337	2.47359	0.677259	0.507788	0.426249	0.130352	0.167272	0.321866
LOC_Os05g39000	0	0.033337	0.064931	0.207299	0.102931	0.131241	0.282324	0.350759	0.288068	0.141058	0.173716	0.276867	0.387196	0.401418	0.228777	0.731554	0.68555	0.647114
LOC_Os02g48910	0.130515	0.256669	0	0	0	0	0	0	0	10.8563	8.10466	8.23072	10.5234	11.2828	10.7179	8.80846	8.76741	6.45503
LOC_Os03g43590	0.146031	0.230416	0.254119	0.290438	0.361002	0.36966	0.219636	0.108564	0.191425	0.504219	0.315019	0.592884	0.524074	0.338393	0.396072	0.418342	0.269469	0.288803
LOC_Os10g03850	0.563506	0.411177	0.431105	0.898514	1.00358	0.663413	0.422903	0.591167	0.563886	1.00936	1.45104	1.37118	1.71892	1.22829	1.35245	0.683751	0.799425	0.735692
LOC_Os05g43880	0.604037	0.749071	0.981001	0.678359	0.256492	0.501502	0.286017	0.140868	0	0.721821	1.00304	1.29106	0.835813	0.614306	0.734512	0.256774	0.335285	0.210951
LOC_Os01g06750	0	0	0	0	0	0	0	0	0	0	0.366615	0.367814	0.159359	0.268111	0.143904	0.282456	0.334549	0.169047
LOC_Os03g31690	13.8603	12.8804	13.5393	16.2048	17.7795	18.1036	10.2611	9.48073	9.11093	4.91292	5.0001	5.07948	27.7125	29.4844	29.5027	16.2638	16.664	17.6643
LOC_Os10g03850	0.563506	0.411177	0.431105	0.898514	1.00358	0.663413	0.422903	0.591167	0.563886	1.00936	1.45104	1.37118	1.71892	1.22829	1.35245	0.683751	0.799425	0.735692
LOC_Os04g31670	1.80877	1.69575	0.977024	1.37689	1.20096	1.09476	0.632022	0.273388	0.210792	7.77861	4.01572	5.68809	1.8283	2.00009	1.23794	2.02825	1.24499	0.960919
LOC_Os02g06480	1.36827	1.50444	1.4774	3.74225	4.24669	3.59679	4.71929	5.3772	5.81999	2.91006	4.24161	3.96339	6.47406	6.60741	6.91217	6.67949	7.91186	7.39044
LOC_Os07g35130	1.22274	1.1284	1.10983	1.04546	0.715443	1.3231	1.47301	2.19388	1.6759	0	0	0	0	0.033554	0.093185	0	0	0.061901
LOC_Os07g18120	3.33521	3.27251	3.69721	4.33225	4.89607	4.21083	5.05105	5.32725	5.02894	4.64282	5.61436	5.9726	3.73093	3.50529	3.52447	3.45632	4.04979	4.65617
LOC_Os01g18170	2.79001	3.38118	3.43515	2.44666	2.79334	2.94646	0.656382	0.64176	0.517411	11.0451	8.78448	8.70276	4.77224	4.10525	4.58769	1.68333	1.45178	0.800765
LOC_Os04g44470	0	0	0	0	0.050235	0	0	0	0	0.250055	0.093729	0	0	0.171894	0.092326	0.158596	0.198268	0.219818
LOC_Os03g40725	0	0	0	0	0	0	0	0	0	0	0	0	0	0	0	0	0	0
LOC_Os03g02890	0	0	0	0	0	0	0.032489	0	0	0	0	0	0.037007	0.034005	0	0.039197	0	0.080044
LOC_Os11g41290	0	0	0	0	0	0	0	0	0	0	0	0	0	0	0.066522	0.092745	0.05826	0
LOC_Os06g37150	21.3808	23.0527	23.968	27.4974	22.8846	26.1517	21.0422	19.2036	19.7866	8.78909	10.1559	8.94556	3.64971	3.88064	5.85375	6.17564	5.11916	3.52732
LOC_Os12g25090	4.96415	5.31659	4.43763	13.0709	11.9056	12.3444	13.9413	11.7298	12.6909	18.9008	17.7862	13.1176	13.1155	12.4927	11.1676	31.3824	34.198	27.754
LOC_Os08g28710	0.299634	0.219947	0.247808	1.5194	2.08631	1.74259	0.161808	0.139395	0.1634	0.139371	0.227185	0.314566	5.19231	6.70829	5.13057	1.45959	1.75131	1.05869
LOC_Os12g43510	8.19467	6.69847	8.81724	8.40741	7.78626	8.73899	3.58085	1.74898	1.64263	2.28124	3.17928	3.99869	3.22285	2.01104	2.51028	0.498198	0.696893	0
LOC_Os04g14690	0.370003	0.250647	0.480818	2.02499	2.3201	2.83221	8.99475	8.6992	8.60568	10.2842	11.4716	10.771	1.63928	0.889925	1.39221	2.06345	2.53728	2.53047
LOC_Os03g48770	0.200237	0.155277	0.411243	0.876406	1.45929	1.06115	0.417504	0.545968	0.329097	0.28376	0.481638	0.342613	0.382912	0.220448	0.37806	0.04317	0.10647	0
LOC_Os09g27910	0	0	0	0	0	0	0.074769	0.113638	0.077098	0	0	0	0	0	0	0	0	0
LOC_Os12g31370	1.64332	1.48099	1.09925	0.75986	0.410308	0.540851	0.812133	0.366953	0.681176	0.256512	0.328667	0.636447	0.283569	0.07728	0.278287	0.194386	0.455243	0.290734
LOC_Os09g38650	0	0	0	0	0	0	0	0	0	0	0.111377	0.164743	0.124288	0.100254	0.179023	0.168341	0.095179	0.137719
LOC_Os01g02930	3.0044	3.37133	2.96283	1.35989	1.97814	1.7489	1.51013	0.839595	0.996392	2.12284	1.92648	1.68326	1.01824	0.68926	1.1033	1.47048	1.25956	0.925802
LOC_Os12g44100	12.3011	12.828	14.641	10.1701	9.79558	9.68636	6.57513	6.67206	8.5186	8.70328	7.80537	7.67453	4.68184	4.89724	4.88794	5.1085	3.83417	3.81495
LOC_Os10g38050	0	0	0.265637	0	0	0.018111	0.140356	0	0.188864	0.113544	0.137801	0.171651	0.075138	0	0	0	0	0
LOC_Os09g31140	3.67339	4.37856	3.89664	3.05246	3.90238	3.71575	2.79081	2.09284	2.28049	7.16254	6.26497	5.08991	3.62329	3.32727	3.60145	2.88883	2.28961	2.33676
LOC_Os05g03972	0.04323	0.234673	0.14915	0.267189	0.309826	0.267479	0.057753	0	0.164382	0.072062	0.152889	0.09329	0.167875	0.173588	0.201551	0.518702	0.440999	0.702419
LOC_Os02g15690	2.6331	1.64125	1.71389	1.79655	2.09685	2.25774	0.69752	0.756893	0.801961	14.5001	13.0819	13.9585	4.78357	5.16437	4.68875	2.18177	2.15385	2.01446
LOC_Os10g20260	0	0	0.05275	0.024735	0	0	0.026867	0	0.091491	0	0.046208	0	0	0	0	0	0.028445	0
LOC_Os05g12000	0	0	0	0	0.05511	0	0	0	0	0	0.041961	0.047454	0.051036	0.098299	0	0.082263	0	0
LOC_Os06g09270	0.209418	0.227009	0	0	0.064584	0	0	0	0	0	0	0	0	0	0	0	0	0
LOC_Os05g01010	0.748889	0.752183	0.512345	1.13314	1.66784	1.48029	1.52273	2.37672	2.34606	0.266923	0.552188	0.50044	0.385938	0.564358	0.356968	0.375838	0.375414	0.416234
LOC_Os05g36910	19.7723	19.0153	20.2421	17.4652	16.9118	16.547	25.1743	23.6962	24.7337	27.7379	22.6032	22.3798	19.7986	21.0491	23.2928	34.5306	35.294	33.4431
LOC_Os04g53760	38.7958	38.9165	39.3245	17.007	15.7569	16.9914	10.4933	11.2242	10.4327	27.0844	29.6431	30.2666	15.9639	15.9641	15.7378	5.88189	6.38645	6.27181
LOC_Os12g12730	0	0.205715	0.112022	0.079853	0.15882	0	0.069875	0.207401	0.268298	2.6549	2.36534	2.15122	0.919529	1.02171	1.48082	3.55508	2.77929	3.48447
LOC_Os06g51140	0	0	0	0	0	0	0	0	0	0	0	0	0	0	0	0	0	0
LOC_Os10g24690	0	0	0	0	0	0	0	0	0	0.096938	0.354516	0.302872	0.262341	0.251628	0.158369	0	0.126271	0.107596
LOC_Os03g60720	4.31066	5.83658	3.56689	12.1439	12.8684	11.6822	4.75826	4.21818	5.05797	23.5283	22.4053	22.268	16.4865	16.4118	16.6144	7.75146	6.76853	6.74516
LOC_Os12g05609	0	0	0	0.073796	0	0	0.014485	0.067773	0.051792	0.092974	0.170716	0.342711	0.266563	0.25706	0.227887	0.391226	0.402588	0.7768
LOC_Os01g20030	0.219949	0.27864	0.382523	4.32126	4.24197	4.23817	1.87357	1.78056	1.81078	0	0.081492	0.072268	1.03423	0.909278	1.00899	0.603041	0.654288	0.75178
LOC_Os11g05010	9.03609	8.80973	8.85172	8.37866	7.98073	8.32028	2.96192	2.52549	2.81512	12.7275	10.6988	12.5384	10.7592	9.84549	10.4358	3.69954	4.00166	4.15852
LOC_Os10g03850	0.563506	0.411177	0.431105	0.898514	1.00358	0.663413	0.422903	0.591167	0.563886	1.00936	1.45104	1.37118	1.71892	1.22829	1.35245	0.683751	0.799425	0.735692
LOC_Os03g03510	68.0945	63.803	67.9982	52.3977	53.6474	53.2242	86.4762	87.3519	89.1922	7.54436	9.56631	8.73994	55.0634	53.8935	51.8635	46.9296	43.1335	45.4337
LOC_Os01g05050	0.267201	0	0.150197	0.309048	0	0.140674	1.26651	0.714569	1.32406	0.193962	0.310418	0.188411	0.235302	0.386081	0.44271	0.863964	0.62308	0.747895
LOC_Os03g59570	1.34192	1.04288	1.44753	1.15603	0.721528	1.04607	0.078801	0.151247	0.137026	0.32815	0.294693	0.525503	0.586175	0.371807	0.404452	0.388167	0.4881	0.192755
LOC_Os10g39770	1.73101	1.08901	1.64574	0.75019	0.901507	0.764967	0.341483	0.342313	0.368178	0.997821	0.741902	0.775107	0.950521	0.877615	0.942256	0.618442	0.60522	0.754836
LOC_Os06g10480	2.34722	1.84895	1.8468	1.23221	0.735906	1.22423	1.59037	2.22774	2.23697	0.820549	1.53243	1.37294	1.03452	1.3636	1.32508	2.03331	1.54308	2.06731
LOC_Os04g33450	91.6463	90.7104	97.8853	24.9648	23.7169	25.3063	7.33683	6.08681	5.93315	98.1008	104.803	105.256	46.1105	45.8291	48.69	12.5271	12.1974	15.1151
LOC_Os05g06340	5.21983	4.60492	5.64495	6.28943	7.29658	6.88917	5.91157	6.10828	4.61412	10.8771	10.4274	8.80961	7.03797	6.13849	6.45605	12.3996	12.5717	12.0206
LOC_Os02g33420	0.616505	0.794241	0.695147	0.541413	0.496037	0.554374	2.0383	1.35226	1.5673	1.53724	1.40406	1.85783	1.67482	1.58262	1.37586	2.83165	3.14673	3.03866
LOC_Os04g35750	0	0	0	0	0	0	0	0	0	0	0	0	0	0	0	0	0	0
LOC_Os12g02200	2.63866	2.64681	3.12774	29.4971	27.8645	28.4899	38.873	37.6229	35.8734	3.6969	4.89322	5.21224	10.3449	10.553	11.2321	42.7781	39.7154	45.8002
LOC_Os10g20090	16.395	16.3009	18.9335	37.1887	38.4724	36.7827	23.8274	26.2904	25.6642	29.3499	27.8786	26.9916	32.0252	32.4516	30.7523	22.5182	22.982	24.4527
LOC_Os01g59870	7.66063	8.86946	6.42925	4.93622	3.99626	4.75938	0.796148	0.612812	0.486111	53.1023	49.1521	45.3911	10.5691	9.9015	10.1471	2.22532	2.3029	2.16319
LOC_Os03g41600	0.761036	0.167134	0.516284	0.396365	0.135764	0.198061	0.373935	0.172874	0.431732	0.595594	0.558496	0.533409	0.544934	0.082176	0.163196	0.384552	0.463259	0.208098
LOC_Os01g50700	0.130324	0.054276	0.330881	0.155695	0.260045	0.076174	2.22663	1.91362	1.74249	0.040824	0.125471	0	0.094181	0.295	0.1526	1.98505	1.40796	1.4255
LOC_Os09g31350	0.081895	0.075922	0	0.177709	0.116121	0	0.082546	0.187048	0.459948	0.163972	0.13057	0.236523	0.123143	0.260587	0.409286	0.213283	0.370738	0.22821
LOC_Os05g48330	3.80829	3.75553	4.33875	2.273	1.32465	1.81896	1.15065	0.544638	0.946472	6.16144	5.41802	4.95131	2.82348	2.44225	2.63686	1.83305	1.03173	1.40572
LOC_Os06g34330	0	0	0	0	0	0	0	0	0	0	0	0	0	0	0	0	0	0
LOC_Os02g34710	2.0577	2.6603	2.1052	1.26735	2.05253	1.66783	0.410429	0.574038	0.5926	5.2684	5.19917	4.56524	2.32664	2.13679	2.479	1.03773	1.06682	0.874991
LOC_Os01g66650	0	0	0	0	0.055137	0	0.068038	0	0.201129	0	0	0	0.032145	0	0	0	0	0
LOC_Os12g38140	0.280702	0.049282	0.375864	6.25729	5.77117	6.58258	0.981232	0.603908	0.897728	10.3661	8.10124	8.31192	24.8139	28.8295	31.3171	9.14073	9.9604	9.26288
LOC_Os05g49840	0.17582	0.16144	0.473784	0.101326	0.15287	0.278839	0.194242	0.323656	0.088372	0.127279	0.077592	0.190867	0.073466	0	0.317176	0.707461	0.539929	0.728298
LOC_Os02g11040	1.96626	1.82108	1.6435	1.47046	1.35983	1.1225	0.577825	0	0.402744	9.69929	7.87263	7.89916	2.48561	3.16507	2.76539	1.84877	1.80919	2.13641
LOC_Os01g22000	0.208897	0.088308	0.11225	0.435426	0.299053	0.242232	0.262687	0.096303	0.272625	0.281595	0.35231	0.487164	0.285296	0.261914	0.425115	0	0.034243	0.042713
LOC_Os06g50230	53.7717	55.362	54.5633	80.3637	75.3401	77.5808	79.6269	73.9215	76.7517	18.9988	15.8976	14.9703	19.0037	18.6443	21.6265	108.162	103.501	100.541
LOC_Os03g61720	39.8592	42.348	36.8736	16.7935	15.9603	15.3527	7.0364	6.29509	6.56423	29.091	23.5695	24.1734	14.7241	13.9917	15.298	4.07116	3.30622	3.64828
LOC_Os09g09350	0	0	0	0	0	0	0.0446	0	0.08132	0	0	0	0	0	0	0	0	0
LOC_Os06g44160	53.3585	56.1512	51.6227	52.7929	52.4453	56.0436	33.9126	30.8607	30.865	17.6729	15.9024	16.1196	81.4462	78.6683	83.2494	62.3526	58.0882	57.9335
LOC_Os08g01640	0	0	0.135429	0	0.078869	0.100549	0.187483	0.147939	0.17597	0.074464	0.274481	0.175748	0.172549	0.090624	0.118268	0.072834	0.213885	0.244787
LOC_Os04g51980	2.34448	2.76833	2.87978	0.601243	0.287393	0.435584	0	0	0	3.8269	3.38674	2.53808	0.490559	0.307724	0.326288	0	0	0
LOC_Os11g19160	0.021248	0.019807	0	0.026349	0	0	0	0	0	0	0.078455	0.032196	0	0	0.05915	0	0	0
LOC_Os08g31090	1.73793	2.15458	1.81704	5.36623	5.60514	4.62421	0.992578	1.44548	0.925705	0.724684	0.578827	0.72915	7.20083	7.61381	7.52053	3.62639	3.62637	3.96705
LOC_Os12g38940	0.03669	0.095335	0	0.145495	0	0.084686	0.169959	0.208545	0.328555	0	0.053052	0	0.160371	0.075053	0	0.082304	0.060226	0.160339
LOC_Os04g55200	1.96801	2.18641	2.41616	1.68784	1.55247	0.826737	1.76343	2.64136	2.09699	0.854782	1.54728	1.29619	1.97496	2.94617	3.11095	4.03685	2.95221	2.14519
LOC_Os10g39770	1.73101	1.08901	1.64574	0.75019	0.901507	0.764967	0.341483	0.342313	0.368178	0.997821	0.741902	0.775107	0.950521	0.877615	0.942256	0.618442	0.60522	0.754836
LOC_Os07g45100	11.3517	11.4261	12.1238	7.75284	9.4531	9.06648	4.55917	3.98458	4.43621	17.066	16.604	16.2009	12.5334	12.0748	12.8275	4.47457	3.5178	5.38956
LOC_Os10g03850	0.563506	0.411177	0.431105	0.898514	1.00358	0.663413	0.422903	0.591167	0.563886	1.00936	1.45104	1.37118	1.71892	1.22829	1.35245	0.683751	0.799425	0.735692
LOC_Os06g22330	7.79264	6.93627	6.67107	4.89973	3.47403	3.70982	3.26615	3.27524	2.71333	11.223	8.35604	9.45888	6.08184	7.31923	5.58216	3.56391	3.84138	3.20313
LOC_Os05g07710	1.43209	1.58817	2.21668	2.08872	2.00167	2.28708	3.00918	3.17762	3.743	0.084869	0.069666	0.064874	0.181813	0.077288	0.096189	0.29753	0.164877	0.25269
LOC_Os02g03294	22.7755	25.0008	23.9194	12.0727	10.5211	12.4561	6.00613	4.59834	6.58171	32.1064	29.0877	29.0401	9.5228	9.51664	10.7468	4.39926	4.63581	4.96236
LOC_Os04g40490	0.481013	0.586961	0.311435	1.15835	1.31638	1.22111	1.15655	1.31833	0.789396	0.249065	0.326098	0.24554	0.400425	0.25207	0.256583	1.84378	1.85621	1.36125
LOC_Os11g48070	11.9358	10.2003	11.2076	10.0804	9.34566	10.0592	5.1771	6.77868	5.95177	25.0529	24.8497	24.3087	13.7514	14.8627	17.475	8.57919	7.95291	8.14435
LOC_Os08g08980	6.84525	8.28486	4.89069	6.78716	6.61334	5.26511	0.578456	0.40846	1.11846	10.5344	10.5343	10.0007	4.69358	3.22058	3.02208	0.328727	1.68573	0.839821
LOC_Os02g20040	1.96802	1.33341	1.51643	1.08632	0.815791	1.10882	0.73273	0.86625	0.868182	2.30793	2.91482	2.84329	2.92659	1.41483	2.26857	2.02832	1.7004	1.65773
LOC_Os08g18870	0.033543	0	0	0	0	0	0	0	0	0.066185	0	0.015907	0	0.032315	0	0	0	0.041171
LOC_Os01g51050	0.722125	0.583057	0.9037	0.320715	0.375859	0.681179	0.827963	0.368272	0.398846	0	0	0	0.529339	0.350616	0.416936	0.553626	1.01285	0.853255
LOC_Os03g39910	0	0	0	0	0	0	0	0	0	0	0.020755	0	0	0.052814	0.109297	0	0	0.01735
LOC_Os05g01810	17.8394	17.9071	17.8665	16.5633	17.8887	17.0988	9.49019	6.72154	7.15403	68.435	63.3665	59.4422	29.2254	35.1935	35.3867	10.3522	11.7092	11.3639
LOC_Os01g51620	0	0	0.092938	0	0	0	0.243684	0.243567	0.282942	0.14863	0.148859	0.142133	0	0	0	0	0	0.421148
LOC_Os03g28330	100.356	98.0359	94.3949	61.9535	64.3299	63.2003	16.0331	17.2136	16.6432	445.848	386.89	390.343	86.4297	88.3958	90.7918	31.4549	35.4639	33.9394
LOC_Os01g08950	0.410445	0.300611	0.537722	0.269358	0.598043	0.266264	0.407905	0.615065	0.558664	1.11589	1.38676	0.973058	0.533723	0.185213	0.600784	0.764916	0.565207	0.952865
LOC_Os04g07130	0	0.076423	0	0	0.157894	0	0	0	0	0	0	0	0	0	0	0	0	0
LOC_Os08g23960	0	0	0	0	0.046969	0.083854	0.1435	0	0.102939	0	0	0	0	0	0	0	0.045436	0.129412
LOC_Os01g18100	8.40433	7.44982	8.71038	18.7344	18.8996	18.1821	41.4008	40.5589	39.341	5.644	5.76445	4.52114	9.16199	8.39873	9.41404	24.4653	23.5174	21.1532
LOC_Os07g01230	0.895993	1.12021	1.46641	0.706229	1.04896	0.947628	0.747278	0.69927	0.70844	1.63961	1.4479	1.54604	1.87811	1.38505	1.91683	2.17986	1.46939	2.21442
LOC_Os03g40720	0	0	0.038593	0	0	0	0	0	0	0	0	0	0	0	0	0	0	0
LOC_Os07g10570	0	0	0	0	0	0	0	0	0	0.181464	0.032434	0.036099	0	0	0	0	0	0
LOC_Os02g49510	0.85742	1.17889	1.13706	0.539896	0.603902	0.704579	0.860579	1.23378	0.916739	0.618821	0.998262	0.902966	1.00112	1.27657	0.974465	0.745746	0.794768	1.17197
LOC_Os02g15930	13.5349	12.1911	16.7142	451.683	464.989	468.23	82.7485	82.136	80.7487	3.28348	5.32292	4.92892	231.911	239.372	236.391	230.138	241.358	245.861
LOC_Os07g48080	0.297812	0.611369	0.493855	0.387191	0.249566	0.449005	0.411353	0.250561	0.25674	0.732041	1.12704	0.866551	0.319635	0.478142	0.358853	0.34265	0.20983	0.442154
LOC_Os03g20680	0.352152	0.157253	0.261031	0.392619	0.363872	0.4764	2.08779	1.19115	1.6484	0.659353	0.315714	0.304537	0.570668	0.612605	0.767337	1.83626	1.07797	1.44312
LOC_Os08g37670	109.83	112.51	114.642	234.426	213.141	228.812	91.1488	100.294	102.769	149.837	120.308	123.28	428.002	426.782	435.738	127.462	116.879	109.636
LOC_Os01g44050	128.508	129.539	137.217	27.4967	28.8509	28.9669	11.0969	9.98345	10.4954	13.4684	15.6139	14.7606	32.411	32.3355	28.5379	20.4801	19.6781	20.4651
LOC_Os02g44340	0	0	0	0	0	0	0	0	0	0	0	0	0	0.026711	0	0.028271	0	0
LOC_Os11g37200	0.193218	0.256371	0.478856	0.697343	0.621747	0.814531	1.06376	1.09797	1.37452	0.961298	1.14794	1.34393	0.619526	0.597222	0.644537	1.28063	1.55511	1.89857
LOC_Os02g20040	1.96802	1.33341	1.51643	1.08632	0.815791	1.10882	0.73273	0.86625	0.868182	2.30793	2.91482	2.84329	2.92659	1.41483	2.26857	2.02832	1.7004	1.65773
LOC_Os05g03130	0	0	0	0	0.409795	0.234547	0.512736	0.643598	0.356288	0.076523	0.137036	0	0	0	0	0.478552	0.653089	0.730014
LOC_Os02g44730	5.59468	5.89891	4.99502	0.63293	0.693648	0.695058	0.605985	0.636229	0.503403	2.4124	2.35835	2.28785	1.12835	0.794428	1.00339	0.994825	1.26763	0.556996
LOC_Os08g23130	0	0	0.032544	0	0	0	0.208458	0.171492	0.275832	0	0	0	0	0.022176	0	0	0	0.02437
LOC_Os04g50020	0	0	0	0	0	0	0	0	0	0	0	0	0	0	0	0	0	0
LOC_Os01g04300	9.74254	7.86775	7.61571	3.11015	2.93996	2.47656	1.95059	2.45063	2.27421	15.1183	13.4872	13.996	5.31804	5.67941	5.06397	3.45392	3.7899	2.52492
LOC_Os02g03550	0	0.041998	0	0	0	0.044948	0.083273	0	0.170525	0	0.110824	0	0	0.071009	0.128665	0.299874	0.250409	0.112294
LOC_Os04g58690	1.32845	1.29021	1.97269	2.66868	2.20836	2.08372	1.79452	2.41831	2.32594	0.629242	1.08147	1.12531	1.86828	1.83471	1.88521	1.415	1.93775	1.03988
LOC_Os12g23550	0	0	0	0	0	0	0	0	0	0	0	0	0	0	0	0	0	0
LOC_Os02g49850	1.13132	0.917089	0.992933	2.51386	2.70935	2.63504	1.29138	1.33743	0.45207	3.86638	5.11299	2.63529	5.75806	4.08332	3.13149	1.44797	3.43746	0.707259
LOC_Os05g37970	7.65729	7.41958	7.65277	2.54015	2.72363	2.60596	2.32155	1.47601	1.86105	7.0861	8.32267	6.89479	3.49154	3.12491	3.489	2.92547	2.11348	2.62109
LOC_Os04g58100	1.19688	1.20006	1.29263	1.13206	1.28563	1.46535	2.25836	2.26002	1.71919	1.52763	1.21552	1.51452	1.71786	1.26943	1.73964	1.48352	1.57436	1.40014
LOC_Os07g20130	0	0	0	0	0	0	0	0	0	0	0	0	0	0	0	0	0	0
LOC_Os09g32948	0	0	0.135317	0	0	0	0	0	0	0	0	0	0	0	0	0	0	0
LOC_Os11g05410	0.607734	0.39677	0.314306	0.383936	0.568679	0.587983	0.619956	0.808329	0.734124	0.565682	0.528534	0.783466	0.556576	0.264146	0.577993	1.34218	1.56902	1.31057
LOC_Os12g17840	0	0	0	0	0	0	0	0	0	0.126677	0.060235	0.090047	0	0	0	0	0	0
LOC_Os04g25160	0	0	0	0	0	0	0	0	0	0	0	0	0	0	0	0	0	0
LOC_Os08g34330	0.141256	0.279228	0.194281	1.0153	1.30922	0.626125	0.432709	0.491652	0.460436	0.558566	0.514368	0.583245	1.61215	1.02781	0.76162	1.0817	1.11681	1.03885
LOC_Os07g49120	0	0	0.076621	0.171097	0	0.165248	0	0.22261	0.040466	0.088699	0	0	0.052583	0	0	0.267984	0.308789	0.451755
LOC_Os05g37970	7.65729	7.41958	7.65277	2.54015	2.72363	2.60596	2.32155	1.47601	1.86105	7.0861	8.32267	6.89479	3.49154	3.12491	3.489	2.92547	2.11348	2.62109
LOC_Os10g39770	1.73101	1.08901	1.64574	0.75019	0.901507	0.764967	0.341483	0.342313	0.368178	0.997821	0.741902	0.775107	0.950521	0.877615	0.942256	0.618442	0.60522	0.754836
LOC_Os04g57160	0	0	0.053571	0.045478	0.202789	0.371726	0.087967	0.345708	0.190382	0	0	0	0	0.135626	0	0.473155	0.401809	0.280755
LOC_Os07g44460	0	0	0.007919	0	0	0	0.092281	0	0	0	0	0	0	0	0	0	0	0
LOC_Os04g47080	0.258121	0.505699	0.446427	0.436989	0.639902	0.496358	0.154889	0.257474	0.082343	0.81681	1.00042	1.10517	1.55592	1.75774	1.07861	0.631127	0.82935	0.908584
LOC_Os03g53340	0.958361	0.799703	0.548306	31.4717	33.2413	29.483	20.2499	20.2359	18.6701	0.214033	0.244885	0.131185	8.08509	7.11143	8.22524	6.47186	4.66824	5.10423
LOC_Os06g41910	8.42712	9.54316	9.57434	8.40348	6.31983	6.67086	3.18101	3.23998	2.76593	11.9857	14.2801	13.0252	11.1536	12.2451	11.5495	5.74104	5.78064	6.43126
LOC_Os09g30130	9.60144	7.15571	8.47242	2.73654	2.75081	2.56214	17.5212	17.4371	18.2104	4.10341	4.91352	5.80359	2.30756	2.32692	2.37201	16.6117	16.4947	18.0248
LOC_Os07g01600	26.9814	23.6846	26.8376	14.7831	13.2973	12.9643	10.2253	8.11215	10.1002	15.7085	18.6504	14.7722	5.69595	4.53423	6.3578	5.62984	6.74527	4.0146
LOC_Os07g18070	0	0	0	0	0	0	0.146562	0.084866	0	0.087831	0	0	0.09569	0	0	0.483016	0.061849	0.257798
LOC_Os03g30300	2.11888	1.78173	1.41665	11.1129	14.9797	13.7811	5.78452	3.32703	5.01389	0	0.039652	0	0.253373	0.24715	0.221666	0.215286	0.060276	0.163056
LOC_Os01g06630	0	0	0	0	0	0	0	0	0	0	0	0	0	0	0	0.263721	0.09105	0.396487
LOC_Os05g19670	3.14285	4.22683	5.16262	2.7628	2.27919	2.40441	0.63791	0.437793	0.767673	15.7792	14.2181	11.0269	3.41738	3.01284	3.9537	1.22227	2.10665	0.960037
LOC_Os03g40725	0	0	0	0	0	0	0	0	0	0	0	0	0	0	0	0	0	0
LOC_Os08g06620	0.834578	0.345299	1.01444	1.10527	0.487586	0.880194	0.532714	0.820725	1.35253	0.927691	0.842347	0.67168	0.752696	0.455675	0.608797	1.61267	2.17426	1.31357
LOC_Os01g49640	0.27577	0.047893	0	0	0.03649	0	0.143189	0.118667	0	0	0	0.203149	0	0	0	0.25038	0	0.639416
LOC_Os08g36910	0.157195	0.043559	0	13.3682	13.5666	12.8029	2.68609	3.30771	3.39289	1.30748	0.982405	1.10293	4.96296	3.92205	4.18436	11.6089	8.8497	9.56981
LOC_Os09g23560	0.299488	0.34189	0.236306	0.319481	0.365521	0.353711	0	0	0	2.12721	1.87731	1.74915	0.700397	0.46496	0.296363	0	0	0.056934
LOC_Os10g20090	16.395	16.3009	18.9335	37.1887	38.4724	36.7827	23.8274	26.2904	25.6642	29.3499	27.8786	26.9916	32.0252	32.4516	30.7523	22.5182	22.982	24.4527
LOC_Os04g44600	0.720814	0.935767	2.57942	1.93854	1.48078	1.87286	1.57297	1.8216	1.0139	2.15666	0.656863	1.01151	3.0611	2.40218	2.99364	2.22909	1.35094	1.06893
LOC_Os04g25740	0	0	0	0.016115	0	0	0	0	0	0	0	0	0	0	0	0	0	0
LOC_Os01g51140	2.04056	1.01866	1.7217	3.28082	3.19775	3.12034	1.4847	1.06545	1.08984	2.03827	2.25428	1.79045	3.08046	2.65826	2.46395	2.0646	1.87526	2.43976
LOC_Os04g53710	0	0	0	0	0	0	0	0	0	0	0	0	0	0	0	0	0	0.084948
LOC_Os07g48080	0.297812	0.611369	0.493855	0.387191	0.249566	0.449005	0.411353	0.250561	0.25674	0.732041	1.12704	0.866551	0.319635	0.478142	0.358853	0.34265	0.20983	0.442154
LOC_Os11g48070	11.9358	10.2003	11.2076	10.0804	9.34566	10.0592	5.1771	6.77868	5.95177	25.0529	24.8497	24.3087	13.7514	14.8627	17.475	8.57919	7.95291	8.14435
LOC_Os01g12690	0.724829	0.635521	0.522704	0.196185	0.893883	0.450127	0.132665	0.439681	0.215925	0.755084	0.973147	0.791644	1.10331	1.24933	0.735396	0.501895	0.571947	0.716824
LOC_Os01g17214	0.519212	0.459266	0.3483	0.651007	0.846177	0.732759	1.14011	1.09176	0.93546	4.77633	4.98712	4.81567	1.82883	1.73619	1.66339	2.68725	2.65307	2.85194
LOC_Os07g40250	0.117146	0.24903	0.085173	0.299843	0.373302	0.36879	0.187056	0.196244	0.108212	0.113715	0.134982	0.137684	0.273052	0.319225	0.208548	0.413181	0.135968	0.208941
LOC_Os08g37520	0.128094	0.101915	0.037708	0.498173	0.333861	0.233046	0.804321	0.717304	0.915257	0.822392	1.02036	0.9711	1.05136	0.826289	0.941454	1.01888	1.03518	1.06629
LOC_Os03g39160	0.55953	0.348535	0.485166	0.257272	0.265928	0.595931	0.777397	0.768992	0.98927	0.450637	0.295994	0.145079	0.092853	0.243536	0.058513	0.662699	0.435745	0.409712
LOC_Os10g42610	3.45733	3.81211	3.37734	4.7875	3.88281	4.43422	3.19209	3.39597	3.3116	14.101	12.9103	12.8408	4.51831	5.28238	4.476	4.56765	3.46899	4.43947
LOC_Os06g39370	32.3578	35.2429	33.8923	85.2163	85.357	81.4831	44.6674	36.5023	40.5336	4.65408	5.175	3.63419	24.5093	22.2201	23.6551	29.996	22.9354	26.0333
LOC_Os02g44730	5.59468	5.89891	4.99502	0.63293	0.693648	0.695058	0.605985	0.636229	0.503403	2.4124	2.35835	2.28785	1.12835	0.794428	1.00339	0.994825	1.26763	0.556996
LOC_Os08g37670	109.83	112.51	114.642	234.426	213.141	228.812	91.1488	100.294	102.769	149.837	120.308	123.28	428.002	426.782	435.738	127.462	116.879	109.636
LOC_Os03g53100	0	0	0	0	0	0	0	0	0	0	0	0	0	0	0	0	0	0
LOC_Os07g44430	0	0	0.151333	0.741965	0.678526	0.372729	0.508892	1.58935	1.27456	0	0	0.091375	0.427678	0.91535	0.477341	0.851077	1.23312	1.67563
LOC_Os05g37970	7.65729	7.41958	7.65277	2.54015	2.72363	2.60596	2.32155	1.47601	1.86105	7.0861	8.32267	6.89479	3.49154	3.12491	3.489	2.92547	2.11348	2.62109
LOC_Os11g32780	0	0	0	0	0	0	0	0	0	0	0	0	0	0	0	0	0	0
LOC_Os04g26490	0	0	0	0	0	0	0	0.044243	0.013631	0	0	0	0	0	0	0	0	0
LOC_Os07g01620	2.79762	2.69235	2.65019	3.38596	2.70348	2.47694	2.73506	3.187	3.44215	6.76096	5.81925	5.06827	3.84046	3.15173	4.08956	2.9435	2.38251	2.88421
LOC_Os04g55620	2.78726	1.72348	2.69866	2.19888	1.94415	2.12903	1.00401	0.873951	1.01641	5.5935	4.91464	5.50073	3.75488	4.04133	4.09394	2.04659	1.87543	1.54236
LOC_Os07g37620	5.35855	4.9643	4.91369	14.5646	11.7844	13.0195	6.23018	6.60311	7.03586	7.00378	7.34306	6.75674	30.5353	29.8996	29.1575	7.44664	6.51945	5.97289
LOC_Os04g52240	0.055505	0.058428	0	0.172682	0.030232	0.099258	0	0	0.025878	0.07594	0.0875	0.092851	0.079471	0.047635	0.08587	0.074525	0.061611	0
LOC_Os06g49970	2.91672	1.82437	2.34204	1.38194	0.865451	1.50422	2.88092	2.54658	3.55967	2.05707	2.43238	2.08843	1.66877	1.27121	1.21561	1.97404	1.75435	2.09812
LOC_Os06g46350	2.04721	2.56644	3.28803	7.87854	6.78345	7.26135	2.16433	2.10515	2.5683	6.63421	5.58035	5.66379	4.8771	5.31616	5.28342	3.01247	4.05804	2.76743
LOC_Os01g24050	0	0	0	0	0	0	0	0	0	0	0	0	0	0	0	0	0	0
LOC_Os04g44730	0.089766	0.246184	0.172436	0.048318	0	0.034299	0.172674	0	0.080876	0.692999	0.514149	0.552632	0	0	0.156318	0.076134	0.189723	0.160672
LOC_Os04g58590	0	0	0	0	0.025099	0	0	0.04623	0	0	0	0	0	0	0	0.02461	0.068483	0.048916
LOC_Os01g72900	3.33737	2.99841	3.96283	16.2919	19.7926	15.9905	20.5946	18.0012	19.9225	10.1097	8.25026	9.05283	17.1316	18.7877	17.2826	9.13191	11.7159	11.4868
LOC_Os07g32610	0	0	0	0	0	0	0	0	0	0	0	0	0	0	0	0	0	0
LOC_Os05g37250	4.57968	4.54132	4.41542	4.26686	4.68411	4.47581	2.26052	2.61315	3.04587	5.37743	5.62293	5.06884	4.91263	5.23678	4.98679	2.88537	3.29612	2.7538
LOC_Os06g17920	0.199758	0.297489	0.413276	0.222703	0.313138	0.355303	0.472383	0.21288	0.357895	0	0	0	0.03437	0	0	0	0.029542	0
LOC_Os07g09590	0.336778	0	0	0.202174	0.381062	0.32939	0	0.183726	0.140207	0.683311	0.614283	0.524575	0.220403	0.259836	0.471189	0.175865	0.174241	0.179251
LOC_Os05g33580	0.71145	0.651863	1.30418	1.12472	1.13545	2.1601	0.715366	0.231437	0.611905	0.389021	0.34274	0.504488	2.53439	2.36851	2.55267	1.33339	1.03536	1.42023
LOC_Os05g50270	0	0	0	0	0	0	0	0	0	0.059434	0.061736	0	0.058167	0	0	0	0	0
LOC_Os02g33780	0.194962	0.251415	0.089139	0.153726	0.224672	0.171404	0	0.123689	0.1544	5.42608	4.98792	3.20157	1.29019	1.14319	1.02235	0.735514	0.726134	0.739801
LOC_Os11g48070	11.9358	10.2003	11.2076	10.0804	9.34566	10.0592	5.1771	6.77868	5.95177	25.0529	24.8497	24.3087	13.7514	14.8627	17.475	8.57919	7.95291	8.14435
LOC_Os05g07790	6.49748	5.12798	6.04793	5.3252	5.92379	5.73581	5.21406	4.97871	4.55678	5.84591	5.58846	6.02341	6.95213	7.11523	6.14302	4.16056	3.83353	3.63334
LOC_Os03g52910	12.7943	15.0482	14.8042	1.902	3.00778	2.0642	1.23015	0.598398	0.582732	1.466	2.4174	1.26461	7.37514	7.0898	7.253	0.8966	1.04094	0.384153
LOC_Os05g02630	0	0	0	0	0	0	0	0	0	0	0	0	0	0	0	0	0	0
LOC_Os01g18620	0.589841	0.372918	0.658193	0.143159	0.23886	0.038094	0.138397	0.12363	0.190973	0.249477	0.404045	0.33705	0.143093	0.161006	0.11466	0.866368	0.364476	0.680148
LOC_Os04g45520	1.204	1.73447	1.43747	0.227011	0.289732	0.290421	0.879877	0.417819	0.439335	2.85371	2.15292	2.88193	0.341326	0.29671	0.426245	0.492152	0.316306	0.751734
LOC_Os05g38410	0.093721	0.093963	0	0	0	0	0	0	0	0	0.058365	0	0.117636	0	0	0	0	0
LOC_Os08g16660	0.642377	0.600464	0.773053	1.19869	0.913691	0.825399	0.092419	0.221853	0.252991	0.98449	1.48784	1.46546	0.601399	0.866461	1.0583	0.566066	0.445285	0.528459
LOC_Os11g08460	0	0	0	0	0	0	0	0	0	0	0	0	0	0	0	0	0	0
LOC_Os08g41780	1.33021	1.38308	0.966248	1.1843	0.986096	1.79982	1.14251	0.651148	1.28219	1.57663	1.77252	1.76674	2.01423	2.03536	1.70321	2.26804	2.34981	1.76372
LOC_Os08g13680	0	0	0	0	0	0	0	0	0	0	0	0	0	0	0	0	0	0
LOC_Os08g05460	0	0	0	0	0	0	0	0	0	0	0	0	0	0	0	0	0	0
LOC_Os02g58720	11.1527	14.836	12.6627	3.00784	3.10156	2.99718	1.40581	0.928846	1.23264	51.5393	46.7965	47.803	7.67226	8.36252	8.49383	3.41462	2.81204	2.43808
LOC_Os10g42610	3.45733	3.81211	3.37734	4.7875	3.88281	4.43422	3.19209	3.39597	3.3116	14.101	12.9103	12.8408	4.51831	5.28238	4.476	4.56765	3.46899	4.43947
LOC_Os04g08450	1.74661	1.35723	1.64152	4.13814	4.80537	4.39577	2.99379	3.0724	2.88459	4.49544	5.29228	5.2741	5.21086	6.89832	5.8255	3.95576	3.23944	2.93893
LOC_Os01g37650	0.412314	0.64965	0.715844	0.446524	0.267983	0.330804	0.318071	0.245868	0.542972	1.27373	1.26727	1.68177	1.01725	0.726586	0.384693	1.10827	1.61398	0.500991
LOC_Os04g38570	0.32346	0.346002	0.41979	0.698988	0.739768	0.802562	0.361758	0.43257	0.308926	2.36638	2.19066	2.343	1.08343	0.968704	1.05945	0.658475	0.722052	0.585703
LOC_Os07g01260	0	0	0	0	0	0	0	0	0	0	0	0	0	0	0	0	0	0
LOC_Os04g52550	0.096138	0.036163	0.079338	1.54035	1.32904	1.48614	1.92015	1.34935	1.95541	0.10141	0.071732	0.065	0.701136	0.411804	0.781966	0.926519	0.856267	0.649599
LOC_Os10g06950	0	0	0.048588	0.11567	0	0.028471	0.262679	0.046244	0	0	0	0	0	0.051081	0.035025	0.058986	0.036625	0.053609
LOC_Os01g15970	6.59068	5.70072	6.37965	3.95218	5.33286	3.47986	2.4688	2.0712	1.85148	11.3908	10.2264	10.7606	6.63281	6.64826	6.32228	4.06335	4.64986	4.62702
LOC_Os10g11260	40.3173	36.9626	36.8236	20.8565	21.8264	21.9875	14.7754	15.741	13.1854	44.383	44.3501	44.0227	30.2278	27.8583	30.4693	19.9559	20.8363	20.3287
LOC_Os02g47420	4.57181	4.84631	4.31295	5.25451	4.82747	4.67098	3.06628	3.52842	3.10035	13.8187	12.9236	12.5399	7.54397	7.49851	7.22334	3.49879	3.3918	3.9647
LOC_Os08g31870	0	0	0	0	0	0	0.066459	0	0.090889	0	0	0	0	0	0	0	0	0
LOC_Os11g11240	3.66553	4.19338	3.0503	4.76229	4.5314	5.2977	7.70157	7.78385	9.22087	0.492243	0.35982	0.528816	0.667701	0.616255	0.573348	1.26251	1.19212	1.14051
LOC_Os08g35760	154.583	163.908	141.428	93.4184	93.2903	88.9024	15.5636	16.9789	19.3843	961.153	803.005	762.854	153.979	158.085	153.294	29.1629	29.8519	28.5769
LOC_Os02g48850	0.163956	0.214993	0	0.833034	0.249063	0.24438	0.75355	0.86626	0.449891	0.144014	0.131918	0	0.05577	0.065507	0.02334	0.242296	0.300338	0.251526
LOC_Os05g44900	8.82354	9.04863	7.89175	17.9862	15.7612	17.4607	14.0591	15.3658	12.9253	3.41478	3.94085	2.94825	25.3269	26.9369	24.2711	16.0213	15.3334	14.972
LOC_Os05g43970	1.55994	0.76941	0.742513	1.35423	1.90253	1.18305	4.00542	3.91482	5.90187	0.927072	0.969603	1.02121	0.913918	0.938403	1.14789	2.38316	3.55946	3.09461
LOC_Os03g07810	0.8665	1.01268	0.664703	0.430966	0.209331	0.545926	0.378156	0.213197	0.182208	3.89475	4.3621	4.0677	0.547723	0.951529	0.250293	0.261103	0.611007	0.090406
LOC_Os03g15370	0.775197	0.276014	0.346577	0.254527	0.646806	0.322173	2.94412	1.9385	3.91053	1.8263	1.24958	1.37766	0.602679	0.173197	0.750799	1.97101	1.39315	0.876525
LOC_Os05g11360	0	0	0	0	0	0	0	0	0	0	0	0	0	0	0	0	0	0
LOC_Os11g48070	11.9358	10.2003	11.2076	10.0804	9.34566	10.0592	5.1771	6.77868	5.95177	25.0529	24.8497	24.3087	13.7514	14.8627	17.475	8.57919	7.95291	8.14435
LOC_Os03g55590	36.1569	37.9676	40.4869	64.5084	64.2369	62.8397	57.3927	55.6328	59.4274	8.71645	8.16671	9.48683	29.357	30.757	31.5237	64.6693	61.5471	59.4406
LOC_Os01g55300	2.37652	2.43762	2.90648	3.95961	4.39087	4.50119	4.5597	4.96429	4.69911	6.07497	9.81898	9.52226	5.84765	4.72806	5.52264	3.54225	3.47582	2.62865
LOC_Os01g38670	0	0	0	0	0	0	0	0	0.087732	0.117565	0	0	0.093789	0	0.097027	0	0	0
LOC_Os02g43970	3.69697	4.81904	5.03899	8.03517	7.85656	8.24124	2.53045	3.18569	2.80115	4.58778	3.72777	2.98176	6.17597	5.80356	6.99047	3.90561	3.31613	4.22168
LOC_Os05g28730	3.4036	4.47472	4.79274	15.2445	12.906	12.8895	8.45387	7.48087	6.93069	8.19848	8.96114	8.81786	10.4381	10.3427	10.2655	6.11231	7.67591	6.83705
LOC_Os06g28124	11.1935	10.3986	10.2935	2.60103	2.56905	2.49086	2.0965	3.41592	2.3998	12.5485	12.0419	11.7415	2.91925	2.49307	4.11561	1.71161	1.9331	1.62689
LOC_Os01g61044	1.81678	1.8356	1.81884	3.44612	3.92743	2.84826	3.38627	2.09713	3.80088	3.85885	3.47044	3.34851	2.73812	2.83646	2.99497	2.49039	2.29582	2.40592
LOC_Os06g12830	0.02	0.063191	0.123237	0.102692	0.087493	0.088174	0	0	0	0.159842	0.250602	0.123357	0.043826	0.096622	0.050424	0	0	0.052658
LOC_Os02g20560	76.5469	83.2033	84.5967	46.6683	42.8377	42.5572	11.4174	8.98836	8.86107	221.38	195.915	182.245	66.0262	67.2382	67.8496	14.7873	13.2702	13.2721
LOC_Os02g47060	0.370322	0.144861	0.153314	0.230226	0.127441	0.361298	0.269172	0.288092	0.089708	0.28084	0.493331	0.462537	0.222225	0.440195	0.472868	0.488404	0.159585	0.646782
LOC_Os12g04000	0	0	0	0	0.053305	0	0	0	0	0	0.175142	0.44506	0	0.087719	0.260852	0	0.285778	0
LOC_Os09g08990	0.116189	0	0.059382	0.07494	0.080426	0	0	0	0	4.39125	3.63795	4.23469	3.60892	3.49588	3.96494	2.53349	2.70492	2.42922
LOC_Os04g33570	0	0.106258	0.155058	0.1492	0	0.038213	0.095531	0.191778	0.29658	0.102701	0.071981	0	0	0.044898	0	0.141887	0.191947	0
LOC_Os01g22480	1.03022	0.758522	0.810947	1.29095	1.82408	2.04071	1.73342	2.72974	1.67797	3.507	4.63039	5.4989	4.7342	3.53425	3.99859	3.85331	4.03192	4.64248
LOC_Os06g35520	7.57374	7.45669	6.14937	61.7711	58.4761	58.4983	10.1372	9.45069	10.0512	20.9909	18.2877	18.1497	35.8672	40.8183	41.0553	37.6974	32.7144	30.8928
LOC_Os08g29854	0.216668	0.181629	0.200378	0.174716	0.043572	0.100275	0.039635	0.147202	0.061676	0.446978	0.896918	1.23866	0.410045	0.585513	0.361469	0.249497	0.132278	0.244438
LOC_Os01g17214	0.519212	0.459266	0.3483	0.651007	0.846177	0.732759	1.14011	1.09176	0.93546	4.77633	4.98712	4.81567	1.82883	1.73619	1.66339	2.68725	2.65307	2.85194
LOC_Os03g41920	0.021951	0	0.027263	0.034789	0	0.041573	0.20207	0.143276	0.172697	0	0	0	0	0	0	0	0	0
LOC_Os06g10650	8.03633	8.93289	8.54053	21.9051	25.7344	24.7525	16.5638	19.5183	19.9796	8.93906	8.50565	8.26119	17.4902	19.212	16.3887	27.5626	23.9535	25.8215
LOC_Os01g54210	0.624118	1.03362	0.564459	3.31175	3.02806	3.4352	2.55893	1.98172	2.03195	5.49097	4.94732	4.474	4.31244	3.91509	3.38885	3.94348	4.42871	4.51929
LOC_Os06g36010	0	0	0	0	0	0	0	0	0	0.087737	0	0.038601	0	0.091854	0.150326	0	0.06762	0
LOC_Os08g37730	0.857167	1.01091	0.946796	1.2337	1.39984	1.26726	0.869592	0.863138	0.620933	0.961169	0.834272	0.440764	0.729659	0.79785	0.895716	0.904922	0.577366	0.612114
LOC_Os11g47580	0.037614	0	0	0	0	0	0	0	0	0.039459	0.058795	0.065639	0.097457	0.101339	0.047133	0	0.037779	0.067667
LOC_Os04g51440	0.10567	0.064792	0.095301	0.0584	0.085755	0.087772	0.049192	0.16724	0.242644	0	0	0	0	0	0	0	0	0
LOC_Os05g04470	0	0	0	0	0	0	0	0	0	0.185382	0.084263	0.08896	0	0	0	0	0	0
LOC_Os10g33250	0.025167	0	0.028803	0.075518	0.05202	0	0.132217	0	0.05448	7.67562	7.17956	8.39558	0.327048	0.317506	0.370246	0.086043	0	0
LOC_Os11g10370	0.136842	0.106369	0.061174	0.221887	0.707114	0.753686	1.50738	1.93949	1.68774	0.14513	0.206883	0.033535	0	0	0	0.429205	0.32758	0.302468
LOC_Os03g46150	4.70926	5.85237	5.52672	3.18377	3.3094	3.6639	0.612112	0.655451	0.582691	11.799	10.2483	9.20902	4.40932	2.84363	4.45684	1.06355	0.878797	0.988367
LOC_Os11g25060	0	0	0	0	0	0	0	0	0	0	0	0	0	0	0	0	0	0
LOC_Os02g38160	13.3751	13.6115	12.6313	29.091	27.0346	28.5418	21.3473	18.2548	21.291	17.2828	17.6873	17.1169	21.0695	20.5467	22.5348	25.8828	24.5757	24.1095
LOC_Os01g46984	0	0	0	0	0	0	0	0	0	0	0	0	0	0	0	0	0	0
LOC_Os01g40860	49.1839	46.6867	49.0849	10.9707	11.3756	12.3935	22.1272	22.7291	24.0328	36.9132	38.9586	40.0411	9.05824	9.86429	8.74633	12.7699	14.155	16.1214
LOC_Os06g10920	0.280228	0.063	0.086052	0.269332	0.122295	0.229539	0.326599	0.18914	0.309186	0.972319	0.680488	0.65325	0.195006	0.189678	0.247719	0.171067	0.319525	0.59043
LOC_Os07g35310	0.998831	0.941375	1.17018	0.868183	0.713492	0.958565	0.08868	0.109027	0.142236	4.59252	5.07443	4.74913	4.05841	4.57381	4.99555	0.531516	0.978717	0.770632
LOC_Os12g30150	0	0	0	0	0	0	0	0	0	0	0	0	0	0	0	0	0	0
LOC_Os02g04380	0.197129	0.19223	0.196372	0.244221	0.372371	0.387003	1.32444	2.01253	1.46403	0	0.021664	0	0.263957	0.435348	0.297104	0.877248	0.61636	0.779365
LOC_Os05g47950	0	0.018758	0.07266	0.186999	0	0.238294	0	0.03396	0.069239	0.278164	0.179774	0.366103	0.253112	0.270614	0.271277	0.303333	0.229555	0.113145
LOC_Os08g01100	1.30267	1.14042	1.42978	0.474472	0.213972	0.245622	0.286014	0.188265	0.416281	5.25007	5.9973	7.51454	0.486182	0.697586	0.681855	0.338833	0.432281	0.244891
LOC_Os09g24840	7.33358	8.0465	7.32161	0.447141	0.386359	0.216189	0	0	0.190782	1.71216	2.6895	3.32933	0.13027	0.125198	0.415582	0.268736	0	0
LOC_Os12g36490	0	0	0	0	0	0	0	0	0	0	0	0	0	0	0	0	0	0
LOC_Os01g48130	8.65379	8.20497	9.69453	3.69997	2.83396	4.2717	1.54964	2.44353	1.82183	12.8074	13.861	13.3262	5.3507	6.46692	4.90298	2.22911	2.03795	2.26193
LOC_Os06g41050	0	0	0	0.046301	0.075869	0	0	0	0	0.133175	0.12699	0.108158	0.185282	0	0	0	0.081102	0.034451
LOC_Os07g42040	0	0	0	0	0	0	0	0	0	1.77698	1.37419	1.36028	0.629585	0.619918	0.250162	0.032095	0	0.156464
LOC_Os04g58070	0.209287	0.05223	0.133916	0.751802	0.789741	0.524514	4.22143	3.58901	4.12293	0.295275	0.341394	0.194076	0.488223	1.0588	0.67683	2.49054	2.0633	1.47311
LOC_Os03g13200	83.1124	82.7887	89.5775	41.7037	39.2068	40.3916	15.8783	16.5496	17.0646	80.8916	70.7503	71.1396	41.9928	41.1456	44.2901	15.467	14.4092	16.8451
LOC_Os02g04690	1.63523	1.77963	1.96491	0.907542	1.15543	1.11142	3.12316	3.21412	3.42031	1.18722	1.68518	2.64664	1.12831	1.2348	1.32958	4.65827	4.14045	3.73178
LOC_Os10g28630	0.24808	0.436366	0.152814	1.06713	1.04574	1.18416	1.55601	1.67296	1.53381	0.730724	0.95066	1.45657	1.61492	1.7019	1.88276	1.8396	2.84491	3.55413
LOC_Os06g41960	0	0.021582	0	0	0	0	0	0	0	0	0.021906	0	0	0	0	0.08515	0.014562	0.052904
LOC_Os10g40440	0	0	0	0	0	0	0	0	0	0	0	0	0	0	0	0	0	0
LOC_Os10g37510	0.217848	0.206583	0.157116	0.318951	0.369171	0.154469	0.145783	0	0.119823	0.276706	0.08837	0	0.395864	0.502199	0.185776	0.09522	0.196011	0.567216
LOC_Os02g38499	0	0	0	0	0	0	0	0	0	0	0	0	0	0	0	0	0	0
LOC_Os07g33480	1.75225	2.22551	2.46081	4.82558	5.61501	5.66361	4.14902	4.76881	5.16461	13.9553	14.412	14.3957	9.56623	10.2646	9.80562	6.62457	6.57221	7.64135
LOC_Os08g13800	0.024627	0.03973	0.051802	0.074532	0.080449	0	0.045452	0.061061	0	0.147419	0.192304	0.158233	0.098165	0.102979	0.144304	0.041591	0.074877	0.14155
LOC_Os03g52690	58.9221	34.5615	49.8445	110.469	115.327	66.1507	25.7514	36.1765	43.3669	165.343	148.568	154.246	144.849	147.615	145.195	63.4607	66.5415	68.5305
LOC_Os10g12620	1.44104	1.77651	1.29283	0.489863	0.433744	0.425728	0.667539	1.14563	0.996612	0.156947	0.291218	0.476048	0.273614	0.206126	0.13025	0.343703	0.265238	0.352076
LOC_Os05g39400	2.18483	2.69463	2.25063	3.5133	3.95368	3.45545	1.15655	1.03045	0.956088	3.15022	3.17237	3.61299	2.47718	2.71034	2.85156	1.71174	1.36225	1.67856
LOC_Os03g29584	0.276889	0.214099	0.145203	0.162743	0.277563	0.165746	0	0.338486	0.336661	0.393214	0.623756	0.626114	0.402381	0.379855	0.304976	0.435853	0.417987	0.393612
LOC_Os03g19427	4.65488	5.75149	4.17352	1.73167	2.42881	1.45724	0.137407	0.062567	0.134735	3.35047	3.32333	3.74669	0.693123	0.599041	0.65884	0.030492	0	0.035438
LOC_Os05g43870	1.27369	1.56023	1.8505	0.876068	0.732	1.18458	0.590678	0.401248	0.300524	3.58438	3.45156	4.65552	1.60466	1.8223	1.71603	0.873022	0.565378	0.807276
LOC_Os04g40510	1.84678	1.46043	1.64179	1.72857	1.89576	1.82363	0.72927	0.364275	0.569337	7.44431	6.71098	6.56846	3.02038	2.47358	2.83406	1.29119	1.26954	1.88546
LOC_Os05g51360	0	0	0	0	0	0	0	0	0	0	0	0	0	0	0.138001	0	0	0
LOC_Os02g46680	3.58757	3.22059	3.19528	3.07251	2.60029	3.01963	1.13456	1.45342	1.56024	10.2829	9.65261	9.50183	2.54998	2.81516	2.75203	1.45388	1.56019	1.17369
LOC_Os06g11510	0.094918	0.254329	0.359052	0.383936	0.699381	0.598579	1.27836	0.942215	1.11209	2.02155	1.61976	1.71025	0.469893	0.29079	0.25343	1.7259	1.01467	0.553003
LOC_Os05g40240	0	0	0.117411	0	0	0	0.105146	0	0	0	0	0	0	0	0	0.112845	0	0
LOC_Os05g10670	14.9229	16.4582	15.1943	33.3344	34.3046	34.1722	57.1013	52.4384	57.5071	4.4764	3.8886	4.06346	10.1647	9.2938	9.7121	35.0671	34.5233	33.802
LOC_Os12g28270	9.62145	10.9955	10.9666	8.77319	7.84891	8.82099	6.60202	4.50192	6.18668	3.49219	3.24132	2.86748	3.82436	3.12605	2.98698	2.34103	2.28728	2.18004
LOC_Os07g04340	0	0	0	0	0	0	0.040858	0	0	0	0	0	0	0	0	0	0	0
LOC_Os04g43740	0	0	0	0	0	0	0.004157	0	0	0	0	0	0	0	0	0	0	0
LOC_Os11g39530	0	0	0	0	0	0	0	0	0	0	0	0	0	0	0	0	0	0
LOC_Os03g02700	0	0	0	0	0	0	0	0	0.067854	0	0.03917	0.042634	0	0	0.043537	0	0	0
LOC_Os11g11710	0	0	0	0	0	0	0	0	0	0	0	0	0	0	0	0	0	0
LOC_Os01g66290	0	0	0	0	0	0.050725	0	0	0	0	0	0	0	0	0	0	0	0
LOC_Os03g42420	0	0	0	0	0	0	0	0	0	0	0	0	0	0	0	0	0	0
LOC_Os11g31340	0	0	0	0	0	0	0	0	0	0	0	0	0	0	0	0	0	0
LOC_Os03g51710	0	0	0	0	0	0	0	0	0.028178	0	0.030544	0	0	0	0	0	0	0
LOC_Os03g30510	0	0	0	0	0	0	0.033761	0	0.016382	0	0	0	0	0	0	0	0	0
LOC_Os04g01690	0.023212	0.082894	0.049331	0.669945	0.574734	0.27831	0.394982	0.171236	0.4781	0.135279	0.240327	0.070972	0.054706	0.097324	0.100565	0.188764	0.195854	0.070992
LOC_Os07g13450	0	0	0	0	0	0	0	0	0	0	0	0	0	0	0	0	0	0
LOC_Os01g65770	0	0	0	0	0	0	0	0	0	0	0	0	0	0	0	0	0	0
LOC_Os04g51440	0.10567	0.064792	0.095301	0.0584	0.085755	0.087772	0.049192	0.16724	0.242644	0	0	0	0	0	0	0	0	0
LOC_Os02g15730	0	0	0	0	0	0	0	0.076606	0	0	0	0	0	0	0	0	0	0
LOC_Os03g21880	0	0	0	0.065061	0	0.063825	0	0	0	0	0	0	0	0	0.077994	0.066115	0.297554	0
LOC_Os08g44870	23.0236	24.0288	25.1206	8.82085	7.83659	8.75386	7.40974	7.48247	7.6827	30.842	26.7861	28.5671	16.5095	15.1478	15.1049	9.3539	9.35926	9.37202
LOC_Os08g32540	0.557637	0.544988	0.432132	1.95871	2.08915	2.01749	2.0231	1.83757	2.04284	5.02789	5.35036	5.14514	2.65977	2.59114	2.36689	2.20292	2.79593	1.93335
LOC_Os08g12840	7.68458	8.08922	9.64045	12.7817	12.6281	14.7347	12.245	8.22476	10.3286	28.41	26.6273	26.5025	14.1072	14.8388	14.5669	8.26927	7.76229	8.72239
LOC_Os08g36900	0.050227	0	0	0	0	0	0	0	0.02308	0	0	0	0	0	0	0	0	0
LOC_Os02g16780	0	0	0	0	0	0	0	0	0	0	0	0	0	0	0	0	0	0
LOC_Os01g62770	0.583813	0.521275	0.7055	0.086446	0.102635	0.126852	1.29011	1.43645	1.42805	0.032736	0.020673	0.068332	0.01178	0.075977	0.035466	0.254991	0.355466	0.373839
LOC_Os07g10370	0	0	0	0	0	0	0.109528	0.38446	0.174626	0	0	0	0	0.133747	0	0	0.263275	0.104758
LOC_Os09g26940	0	0	0	0.063487	0	0	0	0	0	0	0	0	0	0	0	0	0	0
LOC_Os04g53260	0	0	0	0	0	0	0	0	0	0	0	0	0	0	0	0	0	0
LOC_Os12g17950	0	0.057091	0	0	0	0	0	0	0	0	0	0	0	0	0	0.034514	0	0
LOC_Os05g29810	0.494711	0.630912	0.425719	0	0.09146	0.228249	0	0.095939	0	0.615047	0.711465	0.464447	0.129247	0.080271	0.083228	0.236898	0.064632	0.119547
LOC_Os07g07920	5.89822	5.95494	4.28423	2.2828	4.28289	2.84108	0.524357	0.730822	1.04905	8.48004	7.74242	7.01971	3.1843	3.12024	3.81477	0.622178	0.981951	0.976716
LOC_Os07g33480	1.75225	2.22551	2.46081	4.82558	5.61501	5.66361	4.14902	4.76881	5.16461	13.9553	14.412	14.3957	9.56623	10.2646	9.80562	6.62457	6.57221	7.64135
LOC_Os06g21250	42.5085	38.2879	46.5189	12.3292	13.0014	15.5044	0.698951	0.698832	0.961669	40.9359	42.2439	38.6047	32.8908	31.2334	30.5002	3.868	3.49556	3.78619
LOC_Os02g57740	0.529686	0.589828	0.374798	1.19523	1.15427	1.4881	1.54095	0.889698	2.02964	1.76457	1.16493	1.19166	2.48353	2.1905	2.31546	2.93848	2.29674	2.7017
LOC_Os01g70560	0.158466	0.278674	0	0.181677	0.119292	0.111772	0.368117	0.333701	0.266405	5.06373	3.57512	4.28509	0.486402	0.560767	0.478194	0.131968	0.312171	0.166326
LOC_Os06g44260	14.7079	15.1217	11.9128	9.81062	8.56711	9.86573	24.6214	24.3735	24.0966	0.532358	0.366561	0.785071	4.31951	3.42937	4.25581	17.8246	17.4907	17.6302
LOC_Os02g17760	0.108787	0.031948	0.111331	0.372198	0.351701	0.38994	0.829302	0.734012	0.700883	8.11035	7.05132	6.47826	4.38921	4.45702	4.38053	2.9626	3.47034	2.69756
LOC_Os12g39980	0.105459	0.072129	0.076815	0.117338	0.176966	0.096182	0.065042	0.156038	0.069289	0.372501	0.838602	0.853608	0.477498	0.324797	0.310254	0.169157	0.304953	0.212022
LOC_Os03g06040	0	0	0	0	0	0	0	0	0	0	0.055789	0	0	0	0	0	0	0
LOC_Os04g55159	7.69612	37.8264	8.47841	2.14004	2.3787	0.289394	0	0	0	38.063	5.40937	86.9202	4.70762	0.485826	0.818619	0.117017	0	0
LOC_Os08g12410	0	0	0	0	0	0	0	0	0	0	0	0	0	0	0	0	0	0
LOC_Os02g33060	7.49395	9.8823	8.45606	12.7924	10.982	12.4493	7.17749	6.78479	7.05937	7.58419	7.2813	5.659	9.22321	9.34895	11.0737	11.8694	9.87037	9.67318
LOC_Os07g15320	0	0	0	0	0	0	0	0	0	0	0	0	0	0	0	0	0	0
LOC_Os12g12720	0	0	0	0	0	0	0	0	0	0	0	0	0	0	0	0	0	0
LOC_Os10g42610	3.45733	3.81211	3.37734	4.7875	3.88281	4.43422	3.19209	3.39597	3.3116	14.101	12.9103	12.8408	4.51831	5.28238	4.476	4.56765	3.46899	4.43947
LOC_Os09g25890	0	0	0	0	0	0	0	0	0	0	0	0	0	0	0	0	0	0
LOC_Os04g32860	17.6427	17.8261	20.5065	2.98897	3.25389	3.96953	0.363349	0.701406	0.707642	19.0486	18.6914	15.9407	6.2919	6.4774	6.79394	1.35078	1.21461	0.81143
LOC_Os03g04220	3.704	4.52862	4.54387	7.34844	9.52132	7.53525	1.73131	1.70599	1.36869	37.3933	32.0037	31.3003	12.1629	11.2392	11.9162	2.39527	2.17041	2.42078
LOC_Os03g44170	0	0.033989	0	0	0.046051	0.030328	0	0	0	0.041297	0.137191	0.028802	0	0	0	0	0	0
LOC_Os03g18300	18.7175	19.234	19.5336	7.86425	7.77084	5.93111	3.58299	3.79387	3.22519	9.26482	11.2144	12.5916	11.3122	11.7419	11.5143	4.36801	4.14095	5.34138
LOC_Os06g23650	0	0	0	0	0	0	0	0	0	0	0	0.063796	0	0	0	0	0	0
LOC_Os03g25440	16.4579	17.2264	14.0682	7.29769	6.82922	7.89109	9.20644	8.51413	8.97191	16.3444	13.1758	13.2928	8.78281	8.69472	10.4458	6.76686	6.88363	5.94211
LOC_Os01g67410	0	0	0	0	0	0	0	0	0	0	0	0	0	0	0	0	0	0
LOC_Os06g36560	18.386	18.3946	18.1965	24.7202	22.0255	24.3232	15.832	16.4318	17.0617	19.3551	20.4491	20.6659	34.1677	34.7565	34.1349	15.2817	16.4617	17.1302
LOC_Os11g05390	0.055667	0	0.043851	0.096745	0.084884	0	0.223265	0.173396	0.059066	0	0.202323	0	0.11644	0.116063	0.130431	0.265959	0.13377	0.106369
LOC_Os10g38610	12.4036	12.4235	13.1533	4.39615	4.69297	4.26447	10.8115	7.08176	9.04299	1.8977	1.89817	1.9708	10.7133	10.0977	10.8871	28.1779	24.8807	24.4547
LOC_Os08g28970	1.18973	2.2529	2.38551	1.88252	1.17193	0.783754	1.25739	1.35176	0.986483	1.24406	1.98005	1.50834	2.04851	1.26841	1.40636	0.901987	0.472272	0.953105
LOC_Os08g35760	154.583	163.908	141.428	93.4184	93.2903	88.9024	15.5636	16.9789	19.3843	961.153	803.005	762.854	153.979	158.085	153.294	29.1629	29.8519	28.5769
LOC_Os08g03410	0	0	0	0	0	0	0	0	0	0	0	0	0	0	0	0	0	0
LOC_Os07g46670	68.4571	69.6052	70.057	67.1666	71.3219	70.7625	10.8475	11.1748	11.3392	49.3812	44.6273	43.6622	187.41	185.763	189.803	17.3496	15.8849	15.728
LOC_Os11g01620	0.285909	0.075106	0.259353	0.04272	0.023077	0.038287	0	0.063669	0.02612	2.58884	2.98394	2.67928	0.227894	0.181671	0.276839	0.101963	0.156795	0.027585
LOC_Os02g50740	0.829798	1.09105	1.15212	1.55104	1.61031	1.52249	0.396811	0.444839	0.770327	1.96112	1.32247	2.00847	8.05275	6.60871	7.64427	5.26615	3.46944	3.15791
LOC_Os02g05670	0	0	0	0	0	0	0	0.092117	0	0	0	0	0	0.095812	0	0	0	0
LOC_Os05g27780	39.6177	41.2551	36.9748	144.853	147.568	146.074	136.297	126.161	128.704	83.2038	74.3304	73.0047	49.3241	53.6457	53.5343	118.278	110.312	102.228
LOC_Os10g05990	115.572	117.014	109.768	60.5635	59.0839	60.7215	5.24018	6.73981	5.19417	292.157	231.73	235.931	53.0147	53.1319	49.2029	11.9085	12.1103	10.0587
LOC_Os01g34920	0.084074	0.120301	0.241744	0.044393	0	0.038784	0.233261	0.253262	0.275306	0	0	0.031854	0	0	0	0	0	0.076812
LOC_Os12g38150	3.67127	6.10684	4.93262	53.3913	52.9226	54.8785	31.1552	25.7935	27.1479	14.6672	12.9872	13.3605	10.8731	9.77649	10.7641	23.793	23.6782	19.9192
LOC_Os11g10740	0.144127	0.066887	0.05954	0.414596	0.2471	0.253147	0.4699	0.585382	0.63191	1.05882	0.815558	1.31975	0.700791	0.516155	0.534229	0.7058	0.692205	0.791441
LOC_Os03g37720	0	0	0	0	0	0	0	0	0	0	0	0	0	0	0	0	0	0.013174
LOC_Os01g03740	0.87995	0.996023	0.909497	1.29332	1.56267	1.53425	0.613	0.56506	0.24061	0.058141	0.210124	0.17141	0.430162	0.555454	0.434167	0.161817	0.188274	0.172153
LOC_Os08g38200	0	0	0	0	0	0	0	0	0	0	0	0	0	0	0	0.026125	0	0
LOC_Os03g04240	3.68792	5.14591	3.78788	8.08599	9.46293	8.1299	2.09313	0.770674	1.23735	31.6205	24.6795	26.1933	10.3943	12.2778	9.92567	2.4015	2.15092	1.38886
LOC_Os01g50570	0	0	0	0	0	0	0	0	0	0	0	0	0	0	0	0	0	0
LOC_Os01g62990	0.470858	0.512699	0.278363	0.35567	0.133329	0.182491	0	0.118564	0	1.33802	1.47867	1.99737	0.587091	0.353606	0.218447	0.126644	0.114881	0.259165
LOC_Os10g25090	30.0837	28.365	30.4674	27.0698	27.7906	27.124	26.7369	25.9199	29.1718	30.7092	29.8129	29.1661	36.2688	34.4977	36.1471	24.3387	25.485	23.7006
LOC_Os08g32370	0	0	0	0	0	0	0	0	0	0	0	0	0	0	0	0	0	0
LOC_Os12g04204	17.9797	15.5239	17.0186	66.8851	70.2325	69.0069	55.9526	70.2994	63.0794	5.79022	10.914	10.8595	26.546	26.0006	25.8004	79.1144	66.3797	82.4443
LOC_Os06g02040	0	0	0	0.514148	0.797307	0.786391	0.19801	0.29382	0.13411	0	0	0	0.139822	0.809107	0.333438	0.823219	0.912612	0.482244
LOC_Os02g40260	53.4571	60.003	50.8306	7.95066	7.50968	7.94692	1.34035	1.02363	1.25296	86.4307	70.6161	68.2654	8.86075	9.21122	9.23585	1.42644	1.19602	0.795887
LOC_Os11g10800	0.044142	0	0	0.045182	0	0	0	0	0	0	0	0.038987	0.043964	0	0.051188	0.085343	0	0.056773
LOC_Os09g20400	0	0.051222	0	0	0	0	0	0	0	0.068895	0.16526	0.07938	0.069054	0.044915	0	0.108869	0	0
LOC_Os06g31060	0	0.107181	0	0	0	0	0	0	0	0	0	0	0	0	0	0	0	0
LOC_Os01g39690	0	0	0	0	0	0	0	0	0	0	0.051063	0	0	0.029597	0	0.026237	0	0
LOC_Os12g31620	0	0	0	0	0	0	0	0	0	0	0	0	0	0	0	0	0	0
LOC_Os12g14699	0	0	0	0	0	0	0	0	0	0	0	0	0	0	0	0	0	0
LOC_Os08g03410	0	0	0	0	0	0	0	0	0	0	0	0	0	0	0	0	0	0
LOC_Os01g69140	1.42876	1.99523	1.45344	0.353001	0.6156	0.21144	0.303641	0.066554	0.239076	1.94805	1.53964	1.39826	0.612543	0.520059	0.553517	0.439193	0.359295	0
LOC_Os12g02520	0.541428	0.5838	0.618756	0.296217	0.274349	0.274956	1.57083	2.00223	1.40923	0.524375	0.853853	0.705242	0.586634	0.885489	0.200791	0.694994	1.37262	1.3362
LOC_Os01g66290	0	0	0	0	0	0.050725	0	0	0	0	0	0	0	0	0	0	0	0
LOC_Os03g43820	0	0.018607	0	0.394979	0.65314	0.210082	0.406597	0.825555	0.577814	0.975235	0.482153	0.638665	0.924201	1.91379	1.11743	0.825404	0.739294	1.02663
LOC_Os06g51210	0	0	0.038973	0	0	0	0	0	0.060836	0.085841	0	0	0.10558	0	0	0	0	0
LOC_Os03g04360	0.235614	0.084192	0.28075	0.18495	0.199917	0.153371	0.137934	0.04814	0.017831	0.499117	0.357566	0.472067	0.269329	0.273254	0.2972	0.174005	0.379063	0.132559
LOC_Os01g73980	15.9489	13.6336	17.1731	10.2881	9.68243	10.0906	5.31774	4.91082	5.04803	40.485	34.5377	34.5359	14.9108	14.1242	17.5838	7.60624	6.98998	6.49269
LOC_Os06g05300	0	0.059661	0	0	0	0.06308	0	0.028704	0	0	0	0.038191	0.115599	0	0	0	0	0
LOC_Os09g20490	0	0	0.069041	0	0	0	0.047955	0	0.082497	0	0	0	0	0	0.031161	0.051498	0	0
LOC_Os01g15680	0	0	0	0	0	0	0	0	0	0	0	0	0	0	0	0	0	0
LOC_Os12g05740	0.147513	0.194133	0.262532	0.782986	0.490257	0.698851	0.604917	1.00427	0.897061	0.404503	0.481914	0.321764	0.953631	1.22358	0.976274	0.614732	0.65559	0.703159
LOC_Os04g57250	0	0	0	0	0	0	0	0	0	0	0	0	0	0	0	0	0	0
LOC_Os02g13830	0	0	0	0.235138	0.111526	0	0	0	0	0	0	0	0	0.150136	0.27725	0	0	0
LOC_Os01g38580	4.67997	3.81397	4.19134	1.35031	1.83463	1.71069	0.941381	0.789298	0.887041	0.393735	0.249387	0.48589	0.750918	0.684344	1.14356	0.853049	0.931412	1.23403
LOC_Os03g02939	0	0.060806	0	0	0.08278	0.041842	0.500514	0.396096	0.588011	0.087819	0.286838	0.158837	0.110252	0.552112	0.156704	0.378135	0.304028	0.356322
LOC_Os01g15830	16.2501	17.011	18.2662	12.8602	13.8064	13.7949	4.47404	3.29142	3.59526	28.1769	26.2545	25.5076	10.0732	11.5046	13.6798	3.54228	3.91543	3.66983
LOC_Os01g61070	11.9616	10.968	13.6843	2.848	3.37424	2.47392	3.54315	2.63779	2.84928	3.49317	3.97102	3.73732	3.56782	5.76754	4.34979	3.62081	3.69302	4.41994
LOC_Os09g29100	0.643978	0.76146	0.449725	0.959684	0.808152	1.48904	1.09077	0.834862	0.767581	0.921635	1.13082	0.754298	1.24065	0.793813	0.827463	1.09373	1.30057	1.11322
LOC_Os03g38540	1.41795	2.22588	1.92291	7.69111	7.9903	8.18381	7.53089	8.17033	6.45935	18.0734	23.2393	22.7488	6.61798	6.66368	6.81647	3.96546	2.73884	4.06743
LOC_Os04g50770	8.8966	7.32527	9.07729	3.64865	3.07811	3.14396	3.25173	3.35164	3.30635	5.5543	7.56916	6.7822	5.18222	3.80954	5.22297	3.81211	2.85465	2.40421
LOC_Os12g32650	1.39457	1.38752	1.49579	1.68633	1.63437	1.91565	2.07064	2.16664	2.55237	1.2979	1.62194	1.77172	2.26392	2.32779	2.54081	1.82708	2.0016	2.23445
LOC_Os04g48490	0.760197	0.674037	0.495066	0.944543	0.996032	0.99726	0.812215	0.526888	0.601171	1.18527	1.33442	1.22798	1.12472	1.14139	1.14277	1.02928	1.18754	0.68153
LOC_Os02g12670	4.00266	3.76982	3.85692	0.697542	0.870196	0.987781	0.99438	1.26611	0.86892	1.77765	2.83539	2.79989	0.942856	1.19138	0.89091	0.915629	0.60205	0.807346
LOC_Os01g59560	0.0469	0	0	0.168496	0.167431	0.094143	0.229379	0.297293	0.238661	0.123387	0.277678	0.243427	0.270023	0.139258	0.18674	0.365705	0.315068	0.288516
LOC_Os08g36900	0.050227	0	0	0	0	0	0	0	0.02308	0	0	0	0	0	0	0	0	0
LOC_Os01g11010	1.94072	1.63789	2.15427	1.07043	1.1067	0.854898	0.241344	0.232823	0.194513	4.76619	3.68187	3.44227	0.904948	0.992464	1.3238	0.335099	0.155504	0.127448
LOC_Os05g35240	0.262895	0.079804	0.238776	0.067209	0.118503	0	0.178429	0.051244	0	0.539765	0.74161	0.633776	0.368659	0.112008	0.146386	0.027359	0.067277	0.12157
LOC_Os03g50140	0	0	0	0	0	0	0	0	0	0.97646	1.08932	0.543808	0.206581	0	0.154847	0.241762	0.122253	0.143476
LOC_Os04g35750	0	0	0	0	0	0	0	0	0	0	0	0	0	0	0	0	0	0
LOC_Os04g03579	0	0	0	0	0	0	0	0	0	0	0	0	0	0	0	0	0	0
LOC_Os05g27780	39.6177	41.2551	36.9748	144.853	147.568	146.074	136.297	126.161	128.704	83.2038	74.3304	73.0047	49.3241	53.6457	53.5343	118.278	110.312	102.228
LOC_Os03g18860	0	0	0	0.050417	0.046545	0.048886	0.558976	0.500158	0.725216	0.027459	0	0.108203	0	0.085512	0.06789	0.134033	0.19098	0.076093
LOC_Os03g10210	0.548635	0.404224	0.444579	0.537769	0.27933	0.605688	0.357089	0	0.30021	1.17785	0.806784	0.988588	0.421605	0.339002	0.608028	0.499424	0.455994	0.456388
LOC_Os02g14160	18.4103	19.5695	18.7702	8.2721	7.47375	8.13878	2.40515	1.8243	3.03814	33.857	29.9149	29.2454	5.84955	5.70789	6.75432	3.69764	3.81925	3.44361
LOC_Os02g42380	0.92421	1.64603	1.04193	3.22682	3.63786	3.51451	0.580373	0.863102	0.885845	8.31745	6.49803	5.71908	4.86224	3.5585	4.49595	1.81079	1.70176	1.82923
LOC_Os11g47510	0.033301	0.029882	0.092854	0.173023	0	0.106825	0.06858	0	0	0.25635	0.113972	0.051847	0.233337	0.031155	0.224901	0.101076	0.137164	0.088096
LOC_Os06g35970	76.8114	80.1153	70.6662	73.512	68.7798	72.2687	8.19903	5.94733	6.87809	176.014	149.1	145.101	153.621	157.649	161.297	23.9902	23.4078	24.2113
LOC_Os12g05470	0	0	0	0	0	0	0	0	0	0.109731	0.134584	0	0	0	0	0	0	0
LOC_Os04g46120	0.807758	0.78049	0.88005	0.922577	1.67113	0.883944	0.307346	0.316272	0.420506	3.15031	2.648	1.04971	0.934045	1.42253	1.16132	0.450564	0	0.575515
LOC_Os04g55240	1.10627	1.65261	1.0614	0.475406	0.318373	0.529818	0.362845	0.279454	0.033068	2.8945	2.50419	2.51132	1.26919	0.879094	1.20136	0.394834	0.631465	0.310479
LOC_Os06g34650	1.97443	2.1995	1.52551	0.869408	1.27903	1.17181	1.002	0.891215	1.13264	3.4501	2.05269	2.23589	1.30946	2.73262	1.3131	0.775115	0.697846	1.09657
LOC_Os01g64410	0.843939	0.218827	0.881335	0.727434	1.24532	0.62941	0.794166	0.924665	0.795784	3.48737	2.16815	1.73156	0.880558	0.76885	0.99388	0.481139	0.82972	0.62845
LOC_Os04g34580	4.61872	5.16566	7.32257	1.02792	1.05601	1.6386	0.837708	0.848429	0.831815	5.82865	4.25032	3.9652	1.33899	1.71969	2.28802	0.881713	0.826524	0.718916
LOC_Os05g31140	22.0763	25.2806	21.0619	82.8222	77.3585	69.2498	64.8543	58.9659	66.8399	72.4041	61.1612	64.3618	26.1707	24.3406	23.692	203.943	197.262	195.006
LOC_Os06g49970	2.91672	1.82437	2.34204	1.38194	0.865451	1.50422	2.88092	2.54658	3.55967	2.05707	2.43238	2.08843	1.66877	1.27121	1.21561	1.97404	1.75435	2.09812
LOC_Os11g08440	0	0	0	0	0	0	0	0	0	0	0.045867	0.101612	0	0	0.084439	0	0	0
LOC_Os07g47960	1.00602	1.62226	2.23811	2.02255	0.734509	1.33789	0.449707	0.164314	0.425591	1.69722	1.72626	2.48453	0.439647	0.854151	0.448106	0.325787	0.371814	0.066952
LOC_Os07g45080	0.148456	0.324204	0.258319	0.694921	0.502572	0.885522	1.31319	1.3413	1.02843	1.44504	1.21409	1.34693	0.342449	1.30001	0.800033	1.18491	1.03774	0.909577
LOC_Os04g58620	20.9428	20.8318	23.0586	21.0728	20.7748	20.2974	26.3257	28.4339	30.2153	24.0896	27.8471	28.9725	26.262	25.9561	26.0957	20.9003	23.5062	23.3775
LOC_Os08g42350	0.378792	0.738214	0.456776	1.57925	2.09197	1.07116	0.13881	0.212735	0.198482	4.06379	2.86545	2.81017	1.8706	2.00197	2.02182	0.279738	0.302722	0.50934
LOC_Os07g02790	1.07181	1.11797	1.20651	0.460571	0.309761	0.47036	0.348015	0.442175	0	0.884177	0.906417	0.253564	0.284014	0.220819	0.455752	0.845135	0.377424	0.307083
LOC_Os07g05190	0.483748	0.566759	0.577764	0.809394	0.996483	0.935999	0.15612	0.225008	0.403401	4.08696	4.26309	4.2732	1.70174	1.96802	1.77886	0.734614	0.920371	0.817098
LOC_Os04g55620	2.78726	1.72348	2.69866	2.19888	1.94415	2.12903	1.00401	0.873951	1.01641	5.5935	4.91464	5.50073	3.75488	4.04133	4.09394	2.04659	1.87543	1.54236
LOC_Os12g13910	4.33036	3.88148	2.47566	4.61628	3.90747	4.69223	4.57465	4.90519	4.3403	1.66516	1.3432	1.36657	2.55626	1.86155	2.43221	4.08962	3.50865	2.69992
LOC_Os11g07400	0	0	0	0	0	0	0.027331	0	0	0	0.030171	0.053264	0	0	0	0	0	0.058772
LOC_Os12g16880	0	0	0	0	0	0	0	0	0	0	0	0	0	0	0	0	0.068284	0
LOC_Os05g48300	0	0	0.073672	0	0	0	0.032825	0.051	0	0.146822	0	0.024238	0.059086	0.039553	0.169957	0	0.091659	0
LOC_Os11g43410	0.419914	0.61615	0.51384	0.727671	0.525668	0.768599	0.977234	1.0291	0.668239	0.536023	0.723819	0.788052	1.13457	1.08199	0.865783	0.611866	0.954854	0.690996
LOC_Os05g47730	5.57181	5.4986	4.86545	6.05666	4.75689	6.57928	75.4742	66.7855	57.8294	3.52758	3.12995	2.26082	3.96261	2.87349	5.20041	31.2364	22.1898	23.8242
LOC_Os05g33690	6.06935	5.41176	5.64788	8.6823	7.58005	8.53524	1.49865	1.95761	1.7012	15.2389	12.4904	12.7665	6.80718	7.5131	7.42915	3.07114	3.09524	3.09436
LOC_Os05g08420	79.1888	78.6207	73.7889	117.752	116.443	120.467	122.007	94.8484	99.6846	54.5462	48.1313	45.3265	79.8194	83.2089	81.4421	175.135	161.666	177.867
LOC_Os07g47460	4.42309	4.43393	5.8107	3.21695	3.0916	2.75059	3.49428	3.24824	3.80686	3.81812	5.16714	3.98903	3.56719	4.97995	3.24149	3.20708	3.16052	2.67916
LOC_Os11g34070	0	0	0	0	0	0	0	0	0	0	0	0	0	0	0	0	0	0
LOC_Os04g10360	0	0	0	0	0	0.014926	0	0	0	0	0	0	0	0	0	0	0	0
LOC_Os04g54620	11.3841	9.97582	5.55233	9.76683	14.1813	12.2341	1.49883	0.398086	1.45282	59.2249	48.2653	49.2096	12.8086	15.327	13.2046	5.56962	3.40762	5.85196
LOC_Os01g34010	0.055047	0.147269	0.171015	0.386308	0.331324	0.327999	1.88537	2.92608	2.79825	0.146321	0.314508	0	0.554968	0.65677	0.795272	2.19205	1.85516	2.15469
LOC_Os12g27810	0	0	0	0	0	0	0	0	0	0.079576	0	0	0	0	0	0.032438	0	0
LOC_Os06g50980	0	0	0	0	0	0	0.099352	0	0	0	0.062049	0.052989	0	0	0	0	0	0.062298
LOC_Os08g14200	0.298291	0.453309	0.213849	0.112931	0.058897	0.127342	0	0	0.190758	0.486635	0.349585	0.530468	0.396204	0.358841	0.474477	0.193183	0.291518	0.304142
LOC_Os10g29180	0.063585	0.089247	0.071227	0.322314	0.03477	0.025973	0.066588	0.118972	0.089957	0.209609	0.125727	0.19932	0.288953	0.168152	0.095854	0.292364	0.281411	0.336894
LOC_Os05g06720	57.613	56.7129	61.3948	15.2501	16.2164	16.6643	9.10355	8.48169	8.81384	53.5115	57.0589	53.1771	28.0266	28.2793	29.9854	11.0228	11.7833	14.1248
LOC_Os07g06390	0.213821	0.257045	0.289101	0.351551	0.232004	0.32584	1.46978	1.46152	1.13766	0.782212	1.28029	1.05543	0.493142	0.549166	0.474701	2.15834	2.37106	1.76788
LOC_Os01g32364	17.5959	17.0085	17.8322	8.82326	7.39897	7.29754	5.49657	6.20168	6.22333	11.7454	14.211	12.8794	12.9976	10.5302	11.4549	9.37325	10.4677	12.1556
LOC_Os03g51490	0	0.038642	0.027892	0	0	0	0	0	0.065822	0	0	0	0	0	0	0.003596	0	0
LOC_Os05g31140	22.0763	25.2806	21.0619	82.8222	77.3585	69.2498	64.8543	58.9659	66.8399	72.4041	61.1612	64.3618	26.1707	24.3406	23.692	203.943	197.262	195.006
LOC_Os01g14660	7.76138	7.06697	7.77236	0.657349	0.49476	0.817569	0.090299	0	0	5.43498	5.70353	3.57563	0.956653	1.44618	1.11607	0.357967	0.236154	0.062203
LOC_Os09g15540	0	0	0	0.031001	0	0	0.061019	0.12446	0.198556	0	0	0	0	0	0	0	0	0
LOC_Os02g48450	2.29741	1.70244	2.42	0.657406	0.383955	0.529829	0	0.056936	0.080188	1.69164	1.27383	1.82601	0.491569	0.461755	0.37954	0	0	0
LOC_Os07g47240	0	0	0	0	0	0	0	0	0	0	0	0	0	0	0	0	0	0
LOC_Os09g28400	0	0	0	0	0	0	0	0	0	0	0.039165	0	0	0	0	0	0	0
LOC_Os03g21530	1.80869	1.9323	1.87989	6.16543	6.08779	6.30047	16.2455	15.8425	14.7281	4.90897	7.10048	7.76852	15.1189	15.9073	13.4068	10.7776	9.96128	10.8824
LOC_Os03g06900	2.47321	2.41767	2.121	1.6903	1.94861	1.88096	3.44209	4.71398	3.44534	1.50613	2.03004	2.27684	2.42082	2.11272	1.94592	2.63205	2.7964	2.9185
LOC_Os05g07240	0.42442	0	0.290333	0.225643	0.163448	0.072016	0.082197	0.293751	0.16371	0.478003	0.778568	1.02323	0.2401	0	0.292769	0.219847	0.483598	1.05873
LOC_Os02g41560	0.258263	0.056605	0.132037	0.507972	0.614404	0.554371	1.47295	1.77222	1.90932	0.881127	0.75795	1.25594	0.630647	0.42444	0.756723	0.337068	0.27344	0.186283
LOC_Os02g54830	3.24755	4.30882	3.86693	4.1312	3.29956	3.37917	1.36402	1.32911	1.65209	5.18518	4.4394	4.95522	3.50381	3.50107	3.6422	2.33647	2.39597	3.32561
LOC_Os11g20360	1.23898	1.35221	1.22236	4.46553	4.4957	4.15177	0.90791	0.906466	1.42206	4.98515	5.7411	5.774	8.25464	7.96415	8.14947	2.13974	1.92376	2.03203
LOC_Os01g46570	12.476	12.5781	13.3088	7.86834	7.71725	8.48518	7.78087	7.48352	8.53717	19.3695	22.4606	23.1556	12.1243	12.0521	12.1594	8.87485	9.43738	10.214
LOC_Os04g46650	0	0	0	0	0	0	0	0	0	0	0	0	0	0	0	0	0	0
LOC_Os02g41450	0.881101	0.95059	0.538614	0.270732	0.271004	0.425501	0.163765	0.312375	0.130836	1.16064	1.11987	1.34774	0	0.211525	0	0.446779	0.525562	0.655771
LOC_Os11g43420	0	0	0.014036	0	0.014754	0.069872	0	0.023733	0	0	0	0.038846	0.081597	0	0.026573	0.034249	0.019315	0.015037
LOC_Os06g18820	2.51723	2.55461	2.28774	2.85994	2.71301	2.34692	1.07157	1.66618	1.32484	2.78253	2.82626	3.00402	4.68178	4.67052	3.98656	2.99666	4.8587	3.55555
LOC_Os05g33220	1.52655	1.57272	1.30335	1.37239	1.26692	2.12692	0.625713	1.03176	0.692242	4.31735	2.98163	3.48173	2.76803	1.53876	1.47461	0.376937	0.855542	1.00185
LOC_Os06g42754	0.713258	0.626275	1.26969	0.174961	0.270869	0.263876	0.159462	0.454445	0.483555	0.173786	0.30142	0.202348	0.193461	0.351007	0.481943	0.494445	0.375154	0.460798
LOC_Os05g31140	22.0763	25.2806	21.0619	82.8222	77.3585	69.2498	64.8543	58.9659	66.8399	72.4041	61.1612	64.3618	26.1707	24.3406	23.692	203.943	197.262	195.006
LOC_Os01g49110	3.111	3.83868	4.68999	2.68931	2.58389	2.82183	2.59876	3.25729	3.24805	4.13546	4.32278	4.66816	2.65239	2.98393	3.164	2.40256	3.03211	2.618
LOC_Os01g63580	10.4435	11.1573	12.244	12.2254	12.6539	13.2365	3.5976	4.72361	3.97996	39.6792	37.4173	35.766	17.4311	16.7851	16.7566	7.60578	7.68231	7.14537
LOC_Os11g18730	16.065	17.8503	18.7967	29.2041	25.7661	28.1815	7.81798	6.29068	7.16308	85.8543	83.3483	83.3545	30.8356	30.598	30.3352	11.2039	11.4052	10.0692
LOC_Os02g40530	0.658585	1.08124	1.42365	1.48197	1.21864	1.33851	0.179692	0.211682	0.181881	0.162169	0.254489	0.1872	4.05037	5.11644	4.29702	0.557155	0.66282	0.42547
LOC_Os06g28000	1.29747	1.69491	0.871999	1.78343	1.91482	1.60305	0.334767	0.405672	0.596852	3.86824	5.57888	4.92309	2.53593	2.8177	1.9245	0.812447	0.928469	0.918144
LOC_Os03g15420	0	0	0	0	0	0	0.029802	0	0	0	0	0	0	0	0	0.047167	0.033676	0.028302
LOC_Os01g49240	0	0	0	0	0	0.037447	0	0	0	0.119555	0.020067	0.212034	0	0	0.048835	0	0.050722	0
LOC_Os12g44090	0.803881	0.703429	0.83357	1.08387	1.15711	0.95579	0.489545	0.57618	0.647627	2.89493	2.80264	2.80841	1.84021	1.88365	2.05726	1.33791	1.61196	1.62458
LOC_Os06g35970	76.8114	80.1153	70.6662	73.512	68.7798	72.2687	8.19903	5.94733	6.87809	176.014	149.1	145.101	153.621	157.649	161.297	23.9902	23.4078	24.2113
LOC_Os06g09350	9.02481	9.05002	10.0757	4.06059	5.24009	4.68626	3.18144	3.79148	3.89043	13.6899	15.1555	14.9963	9.04326	9.38665	10.9055	4.11486	3.16885	3.75315
LOC_Os08g30730	27.6881	31.6822	29.8795	31.7841	33.7265	30.2697	32.7423	29.1031	28.859	24.6796	29.8664	29.0255	28.1304	28.6692	28.5211	39.1839	39.9337	38.8993
LOC_Os03g38350	0.065513	0.354757	0.230188	0.130462	0.363973	0.36149	1.12064	1.05277	0.751877	7.60176	7.0287	6.16906	2.13554	2.08004	1.9056	0.93045	0.942204	0.678912
LOC_Os07g04960	2.20927	2.79366	2.272	2.29072	2.71056	2.7154	0.263139	0.281367	0.670971	6.22809	5.81656	4.50491	1.99203	1.94415	3.25511	0.458626	0.396577	0.371606
LOC_Os08g43860	0.170048	0.06309	0.100343	0.066624	0.055515	0	0.400013	0.282847	0.009217	0.135081	0	0	0.120813	0.003166	0	0.170751	0.132017	0.294217
LOC_Os04g22220	0	0	0	0	0	0	0	0	0	0	0	0	0	0	0	0	0	0
LOC_Os04g38740	0.297199	0.281387	0.293531	0.966079	1.10673	0.93268	0.623342	0.793038	0.833833	2.25303	1.35679	2.19989	0.762011	1.15573	1.6857	1.06365	1.16565	1.08057
LOC_Os11g43520	0.443631	0.104075	0	1.7266	1.63075	2.35473	1.7801	1.29867	1.95149	1.29357	0.439663	1.34685	2.17293	1.98226	1.88225	2.95023	1.94535	2.24828
LOC_Os11g29470	0	0	0	0	0	0	0	0	0	0	0	0	0	0	0	0	0	0
LOC_Os01g27680	0.033203	0	0	0.474055	0.626746	0.479019	0.171875	0.299978	0.121208	0	0	0.044606	0	0.062126	0.154162	0.005245	0.416131	0.12065
LOC_Os09g35940	6.31754	7.66857	6.72947	2.43242	2.7268	2.92815	0.420847	0.379332	0.268102	5.45614	4.56992	4.08458	1.88608	3.08693	1.66474	0.298841	0.280656	0.058056
LOC_Os01g55430	0	0	0	0	0	0	0	0.085455	0	0	0.030592	0	0	0	0	0	0	0
LOC_Os07g42420	1.8836	1.74145	1.84876	2.03866	2.15572	2.00988	3.90996	3.81167	3.34642	13.6806	13.232	14.2902	4.49187	4.58999	4.31787	3.17596	3.35166	3.51177
LOC_Os05g49300	58.7575	62.4978	55.5742	34.9966	40.8218	35.6812	82.9125	82.468	80.1958	30.8424	30.4355	30.2102	34.5676	37.2766	37.8148	58.6881	58.8564	56.6412
LOC_Os01g40860	49.1839	46.6867	49.0849	10.9707	11.3756	12.3935	22.1272	22.7291	24.0328	36.9132	38.9586	40.0411	9.05824	9.86429	8.74633	12.7699	14.155	16.1214
LOC_Os02g38160	13.3751	13.6115	12.6313	29.091	27.0346	28.5418	21.3473	18.2548	21.291	17.2828	17.6873	17.1169	21.0695	20.5467	22.5348	25.8828	24.5757	24.1095
LOC_Os07g34110	0.732685	0.658027	0.564544	0.114698	0.139856	0.191158	0.159891	0.339005	0.268629	0.233645	0	0.035369	0	0.042365	0	0	0	0.323858
LOC_Os07g36430	0.475148	0.1663	0.22071	0	0.179514	0.381894	0.210289	0	0.103215	0	0.505607	0.172816	0.068538	0.08666	0.193903	0.276187	0.08378	0.184031
LOC_Os09g08720	1.44101	1.77885	1.99189	5.44008	7.20203	6.29884	0.31385	0.623674	0.081065	2.76892	3.04459	2.92779	2.16675	3.66478	3.58199	0.242336	0.323782	0.48947
LOC_Os04g40290	0.091573	0	0.088493	0	0.117613	0.11328	0.267253	0.097839	0.109601	0.440033	0.299898	0.558837	0.175291	0.0968	0	0.228346	0.227373	0.045224
LOC_Os05g32640	0	0	0	0.150605	0.109178	0	0	0.111625	0	0.361811	0.307173	0.283303	1.24692	0.434601	0.415357	0.887611	0.209115	1.00369
LOC_Os12g43840	0	0	0.12139	0.123262	0.138452	0.214528	0.169248	0	0.092523	0.136004	0.116055	0.13492	0.537618	0.169367	0.067224	0.1532	0.232258	0.215134
LOC_Os05g50990	19.6114	19.0702	18.9273	10.6908	10.0319	9.93749	3.43531	3.90103	3.44346	15.6115	16.1505	17.5059	9.6044	8.23038	8.12302	5.8946	5.77358	6.26944
LOC_Os10g37830	17.4761	17.1135	18.0094	42.7246	38.4443	40.4584	21.2753	18.5564	23.2789	25.4897	25.909	26.6087	27.0042	27.2867	28.91	27.6284	24.1343	25.3023
LOC_Os11g03610	0.07153	0.10451	0.158846	0	0	0.135647	0.56085	0.404369	0.282394	0.25681	0.342014	0.172372	0.265694	0.397791	0.178186	0.246893	0.223798	0.44989
LOC_Os08g01710	0.343057	0	0	0	0	0	0	0.11872	0	0	0	0	0	0	0	0	0	0
LOC_Os10g38540	41.2657	41.2509	40.3247	11.1325	9.49605	10.9693	6.38866	5.33627	7.44872	29.0004	26.8746	25.0779	17.6662	17.3483	18.8913	8.68709	9.43213	6.93801
LOC_Os01g61044	1.81678	1.8356	1.81884	3.44612	3.92743	2.84826	3.38627	2.09713	3.80088	3.85885	3.47044	3.34851	2.73812	2.83646	2.99497	2.49039	2.29582	2.40592
LOC_Os02g32600	0	0.120658	0.177827	1.38948	0.712967	1.03673	1.54932	1.73865	1.52099	0.102429	0.186165	0.036117	0.323999	0.256939	0.547242	1.35992	1.20815	0.942941
LOC_Os04g48700	0	0	0	0	0	0	0	0	0	0.127484	0	0	0	0	0	0	0	0
LOC_Os05g07010	0.40876	0.17216	0.262605	0	0	0	0	0	0	0	0	0	1.15358	1.53623	1.37557	0	0	0
LOC_Os11g31715	0	0	0	0	0	0	0	0	0	0	0	0	0	0	0	0	0	0
LOC_Os08g04580	0	0	0	0	0	0	0	0	0	0	0	0	0	0	0.059736	0.18713	0.294599	0.1847
LOC_Os08g25650	0	0	0	0	0	0	0	0	0	0	0	0	0	0	0	0	0	0
LOC_Os08g40740	0	0	0	0	0	0	0	0	0	0	0	0	0	0	0	0.073177	0	0
LOC_Os04g38860	0.133221	0.173395	0.199087	0	0.044655	0	0	0	0	0	0.069207	0.083244	0	0	0.052163	0.062665	0.080355	0.325588
LOC_Os02g55210	0	0	0	0	0	0	0	0	0	0	0	0	0	0	0	0	0	0
LOC_Os09g25370	0.444858	0.275383	0.320377	1.09309	0.853635	1.1903	1.62536	1.42247	1.71922	0.94112	1.05354	0.800699	1.32395	1.18226	1.58797	1.65567	1.2179	0.826993
LOC_Os08g17784	1.3139	1.61631	1.91189	2.99406	2.69749	2.50398	3.30164	3.22111	3.29446	4.02305	3.94935	3.53924	3.57976	2.96898	3.12516	2.42484	1.62773	1.74507
LOC_Os04g52990	0.197286	0.116993	0.163466	0.394897	0	0.240925	0.138372	0	0.604064	0.131471	0.312498	1.67914	0.801624	1.24871	0.409317	0.275817	0.873059	0.27658
LOC_Os07g02440	4.99963	4.69079	5.40346	2.18726	1.60906	1.69127	1.18797	1.03756	0.903871	10.2245	10.4797	10.7976	3.13212	3.29857	2.99071	6.57695	5.26473	5.43619
LOC_Os04g42220	0	0	0.066269	0	0	0	0.04762	0	0	0	0	0	0	0	0	0	0	0
LOC_Os10g36830	0	0	0	0	0	0	0.044467	0.061996	0.069011	0	0.049791	0	0	0.111744	0	0.146125	0.051637	0.317551
LOC_Os03g12570	0	0	0	0	0	0	0.027323	0.157727	0.065874	0.053573	0.098169	0.149841	0.050244	0.086847	0.07522	0.293521	0.21901	0.333424
LOC_Os10g26470	0	0	0	0	0	0	0	0	0	0	0	0	0	0	0	0	0.043462	0
LOC_Os08g33430	0.120926	0	0.116153	0.082699	0.083343	0.088937	0.547377	0.525228	0.560376	0.173718	0.077954	0.032762	0.214195	0.041139	0.149204	0.30348	0.156275	0.224135
LOC_Os01g71780	0	0.188805	0.106459	0	0.127512	0.029001	0.077526	0.09554	0.020608	0.4213	0.242646	0.234464	0.021703	0.024421	0	0	0.030377	0
LOC_Os05g01510	14.8076	17.0291	15.6069	12.5416	10.6821	10.8966	6.28393	5.97806	6.58391	22.2484	18.9137	19.4375	10.6503	12.8334	11.3414	6.20661	6.10604	5.43598
LOC_Os09g17190	0.322238	0.151943	0.220241	0.095887	0.058315	0.067083	0.106635	0.05843	0.124941	0.029459	0.191845	0.020824	0.198652	0.049885	0.076809	0.158383	0.253096	0.068151
LOC_Os09g17970	0	0	0	0	0	0	0	0	0	0	0	0	0	0	0	0	0	0
LOC_Os09g23200	0.842648	0.590382	0.898139	0.780716	0.718979	0.371661	0.413272	0.526084	0.465071	1.69353	1.77336	1.5523	1.11248	0.626084	0.925914	0.850513	0.579784	0.61775
LOC_Os09g38600	0.031024	0.089911	0	0	0	0	0.046289	0	0	0.102843	0.068163	0	0	0.160991	0	0	0.045951	0
LOC_Os02g09200	0.236266	0.373395	0.252393	0.146172	0	0.122331	0	0	0	0	0.123154	0.214874	0.239032	0.297931	0.17391	0	0.106442	0
LOC_Os01g49020	1.10358	0.373803	0.801629	1.0537	0.984224	0.589689	0.643103	0.339217	0.625158	2.05427	2.72011	3.09195	0.747324	0.588748	0.875634	1.02742	0.85667	0.79248
LOC_Os08g42670	0.032111	0	0	0.062453	0.043977	0.053057	0.113454	0	0.039945	0	0	0	0	0	0	0.063774	0	0
LOC_Os12g02240	1.01227	2.01733	1.32011	1.0211	1.50011	1.33015	0.226568	0.818214	0.18064	1.1825	1.41785	1.40274	3.56303	2.45911	3.85459	0.769619	0.589323	1.5367
LOC_Os06g13040	0	0	0	0	0	0	0	0	0.096645	0	0	0.050804	0	0	0	0.088705	0.074259	0
LOC_Os11g45540	4.87855	4.08752	4.40226	4.02895	4.11354	3.72766	1.65147	1.27816	1.44961	0.207577	0.337802	0.25497	0.236081	0.10175	0.533372	0.092308	0.111518	0.07999
LOC_Os12g35710	0	0	0	0	0	0	0	0	0	0	0	0	0	0	0	0	0	0
LOC_Os11g04409	17.0301	17.0444	18.0776	78.6109	84.7207	84.2891	40.3444	51.8026	48.2484	4.65495	9.18541	10.4174	35.3469	38.6156	32.4876	64.0159	51.0638	63.9736
LOC_Os04g58080	0.0447	0.020732	0.097353	0.207161	0.115696	0.187697	0.023483	0	0	0.723755	0.675394	0.977344	0.132346	0.368425	0.112008	0.018914	0.133829	0.075069
LOC_Os08g39160	3.04524	2.20079	2.72885	4.66949	4.07662	3.87279	4.20927	4.33554	4.01381	3.73087	3.92237	4.42052	4.37702	4.22277	4.78511	2.59756	2.89717	3.01157
LOC_Os03g09150	0	0	0	0	0	0	0	0	0	0	0.020863	0	0	0	0.04258	0	0.040945	0
LOC_Os02g32850	1.85444	0.818085	1.93954	0.630577	0.550638	0.952945	1.36474	0	0.122332	3.88237	1.80385	3.32404	0.893578	0.959335	1.12978	0	0.270921	0.401555
LOC_Os06g11300	0	0.027651	0.152	0.14559	0.146144	0.07017	0.660343	0.504354	0.441721	0.880395	0.622142	0.496694	0.263988	0.322997	0.304192	0.870709	0.770388	0.468877
LOC_Os09g26999	0.558884	1.16378	0.879833	0.669327	0.880745	1.14358	0.215632	0.221674	0.398479	2.58414	2.7168	2.29742	1.02983	0.986978	1.14438	0.476517	0.325764	0.234918
LOC_Os03g40440	0	0	0	0	0	0	0	0	0	0	0	0	0	0	0	0	0	0
LOC_Os07g44020	0.418346	0.534592	0.333632	0.430755	0.364361	0.325367	0.661924	0.635093	0.788859	0.727887	0.322136	0.426908	0.622251	0.783188	0.384577	1.87675	1.0581	1.09592
LOC_Os01g07590	21.728	18.4762	20.2908	16.5504	19.2722	13.5309	20.0228	22.2135	19.0462	10.1719	11.5321	12.6364	14.294	14.1154	16.8966	9.25036	9.47069	11.07
LOC_Os04g56490	0	0.004982	0	0.001782	0.014542	0.000323	0	0	0	0	0.000158	0	0.000216	0	0	0.001341	0	0
LOC_Os10g06910	0.125952	0.084381	0.151116	0.203881	0.330735	0.133799	0.412623	0.417413	0.335174	0	0	0	0	0	0	0	0	0
LOC_Os05g40230	0	0.124738	0	0.051965	0.128045	0.233573	0	0	0	0	0.136023	0.132091	0.168271	0.164302	0.403869	0	0.120872	0
LOC_Os05g10210	104.476	112.132	101.593	170.7	157.768	170.944	27.4242	26.2649	25.037	240.147	200.131	193.154	169.825	169.532	178.851	45.4758	44.1787	37.5605
LOC_Os01g39850	0	0	0	0	0	0	0	0	0.04885	0	0	0	0	0	0	0	0	0
LOC_Os01g21070	0.431644	0.426098	0.384192	0.345468	0.135188	0.334245	0.121053	0	0.038856	0.364914	0.662939	0.816662	0.514922	0.436601	0.319875	0.259106	0.240606	0.164134
LOC_Os08g25490	0	0	0	0	0	0	0	0	0	0	0	0	0	0	0	0	0	0
LOC_Os06g44660	0	0	0	0	0	0	0	0	0.039553	0	0	0	0	0	0	0	0	0
LOC_Os01g42070	0.246934	0.178968	0.193879	0.089948	0.065005	0.048089	0.111162	0.045035	0.103707	2.01256	2.2709	2.4809	0.277144	0.394838	0.294756	0.151774	0.173959	0.045277
LOC_Os02g47370	1.94039	1.7818	1.98162	3.11796	2.3984	1.76631	0.394362	0.635725	0.869944	0.928191	1.14681	1.01189	4.95509	3.98182	5.22837	1.60609	0.89584	2.22585
LOC_Os12g16510	0	0	0	0	0	0	0	0	0	0	0	0	0	0	0	0	0	0
LOC_Os10g40710	34.568	35.4691	36.031	2.74483	2.77937	1.7646	0.998639	1.16331	1.95799	32.3897	26.9555	26.0191	4.96631	3.23924	5.75541	1.75421	1.06526	2.045
LOC_Os10g07510	0.081414	0.104715	0.213879	0.41953	0	0.145848	0	0.048768	0	0	0.081698	0.200081	0	0.29134	0.31764	0	0	0
LOC_Os03g18970	2.10203	1.47548	1.5615	2.68144	3.28392	3.15561	1.24706	0.9699	1.03179	5.70989	5.47163	5.28163	4.19709	4.0369	3.98621	2.21965	1.99273	1.60944
LOC_Os03g03164	17.4725	20.3576	20.8982	18.5319	16.1393	15.5988	4.20544	3.63529	3.0982	23.9918	26.3746	25.6724	18.3273	19.703	19.8456	5.56427	5.72106	5.66801
LOC_Os08g07500	0.092573	0.027755	0.096737	0.11013	0	0.049863	0.032066	0.046637	0.138779	0	0.154696	0.175917	0.119122	0.113826	0.100805	0.197313	0.096214	0
LOC_Os09g18470	0	0	0	0	0	0	0	0	0	0	0	0	0	0	0	0	0	0
LOC_Os05g51900	0	0	0	0	0	0	0	0	0	0	0	0	0	0	0	0.059079	0	0
LOC_Os01g26290	0	0	0	0	0	0	0	0	0	0.290813	0.493408	0.286577	0	0.288071	0.285999	0	0.268834	0.117055
LOC_Os11g47730	9.89855	10.251	11.5385	5.67683	7.65015	6.91428	2.72133	2.87247	2.22837	14.4323	14.2814	13.6998	6.46269	6.05639	5.78182	3.28649	4.22314	3.50605
LOC_Os12g30490	1.46096	1.36649	1.03997	0.903341	1.29894	1.30016	1.02909	0.769929	1.03791	0.673871	1.63432	2.0373	1.01345	0.965986	0.996846	1.1126	1.13094	1.1987
LOC_Os02g51910	1.05172	1.1909	1.24544	10.8287	10.4572	9.76274	9.36742	8.92405	8.58684	2.693	2.4078	2.6186	7.36264	6.43908	7.91771	16.6436	13.2077	13.3171
LOC_Os06g36940	0.540512	0.948142	0.990173	3.35969	3.57365	3.65343	1.76635	1.33878	2.64867	0.144089	0.252712	0.083349	2.2106	2.089	2.07281	0.784236	0.606319	0.427332
LOC_Os04g19870	0	0	0	0	0	0	0	0	0	0	0	0	0	0	0	0	0	0
LOC_Os06g43160	1.60309	1.5172	2.13723	1.49929	1.47852	1.28014	1.84036	2.04701	2.50033	0.940355	1.41379	1.60789	1.9019	1.88942	1.67574	2.59353	1.82807	1.22304
LOC_Os03g03570	1.4478	1.5837	1.35485	1.15504	1.20029	0.855818	0.807672	0.809896	0.721561	2.4975	2.67359	2.35795	1.06679	1.29583	1.61919	1.42038	1.28176	1.0081
LOC_Os12g38460	0.056655	0.029568	0.054544	0	0	0.0465	0.02907	0.059507	0.102673	0.054034	0.14683	0.240252	0.132535	0.285298	0.081024	0.452453	0.257182	0.383125
LOC_Os01g45624	0	0	0	0	0	0	0	0	0	0	0	0	0	0	0	0	0	0
LOC_Os09g31130	45.5681	49.6495	48.3624	34.0551	32.3233	33.6823	11.2475	11.426	12.3295	2.06311	1.79373	1.87615	15.1115	15.3537	14.2544	29.5633	30.4107	26.7337
LOC_Os07g17180	0	0	0	0	0	0	0.044093	0	0	0	0	0	0	0	0	0.111983	0.035073	0.043813
LOC_Os03g22050	2.53933	1.87896	2.44657	18.6947	18.7595	19.6156	19.388	20.8481	18.1117	8.81548	14.523	14.8028	17.3073	16.8265	17.4881	4.25769	4.631	3.71466
LOC_Os06g11700	0	0	0	0	0.158601	0.028557	0	0	0	0	0.050299	0	0.109056	0.228922	0	0	0	0.096093
LOC_Os09g29830	0.86367	1.09722	0.98707	1.87478	1.84169	2.05599	1.98606	2.36744	2.08638	0.827274	1.04327	1.56105	1.93992	2.94901	1.69094	2.95193	2.62554	2.63809
LOC_Os01g43370	56.9963	57.8612	62.5867	74.213	80.281	75.5658	114.446	129.25	131.534	17.6284	17.8886	18.86	68.1753	69.4569	70.5688	100.63	103.019	115.101
LOC_Os09g39360	0	0	0	0	0	0	0	0	0.020102	0	0	0	0	0	0	0	0.019209	0
LOC_Os03g06080	0	0.197103	0.206434	3.06794	4.28614	4.56686	1.99391	1.31637	1.44402	0	0	0	3.08174	3.40666	4.23251	3.91615	2.61653	2.08762
LOC_Os02g49420	0.170012	0	0	0.097126	0.039116	0.092333	0.091196	0.046925	0	0.512986	0.720564	0.581075	0.355944	0.416488	0.163911	0.253442	0.091319	0.12412
LOC_Os07g33370	0.098279	0.034156	0.138221	0.029786	0	0	0.053291	0.062599	0.056363	0.190624	0.299703	0.356397	0.288043	0.249976	0.304687	0.35072	0.234311	0.293134
LOC_Os02g32210	0	0	0	0	0	0	0	0	0	0	0	0	0	0	0	0	0	0
LOC_Os09g24020	0	0	0	0	0	0	0	0	0	0	0	0	0	0	0	0	0	0
LOC_Os04g56430	0.97676	1.41956	1.59403	5.55619	5.40906	5.62976	3.17586	1.78851	1.9951	25.2986	21.7038	20.4426	3.03807	3.27826	3.08206	4.72004	4.24879	3.12659
LOC_Os02g06960	0.055237	0.058084	0.073812	0.374837	0.132524	0.32758	0.273506	0.327735	0.238592	0.168037	0.051296	0.200618	0.318314	0.491094	0.583058	0.146076	0.111396	0.11602
LOC_Os05g44300	8.21149	8.06329	8.27395	20.7291	17.8602	16.7031	24.2231	22.1629	21.6021	1.82772	1.3209	1.21674	6.93825	6.93829	6.57278	51.4281	42.9024	43.2763
LOC_Os01g03870	0.568175	0.702094	0.534994	2.34154	1.85868	1.97572	2.73935	2.65059	2.70585	2.22268	1.90993	1.73523	1.65719	1.28591	1.25477	2.7155	2.83752	2.79465
LOC_Os12g38800	6.95771	6.51567	7.66556	8.42212	10.1494	10.7485	5.62721	9.37431	7.99842	2.92864	4.51157	4.93328	9.50277	9.96752	8.7925	7.53193	8.2351	8.21333
LOC_Os08g39950	0.454863	0.435647	0.17815	0.712809	0.29752	0.48879	0.861658	0.799839	0.886091	0.143292	0.151931	0.055683	0.101077	0.146589	0.083845	0.74256	0.362186	0.741016
LOC_Os04g43660	0.052256	0.02044	0	0.488901	0.282675	0.576198	0.104794	0.022618	0.201617	0.030578	0.066996	0.057931	0.06018	0.03798	0.128045	0.030075	0.113391	0
LOC_Os01g55350	0.075411	0.065108	0.105052	0.076682	0.048413	0.111691	0.183167	0.169847	0.082854	0.224549	0.266295	0.273621	0.056408	0.095014	0.06309	0.174708	0.067139	0.115059
LOC_Os07g14140	0	0	0	0	0	0	0.165014	0	0	0	0	0	0	0	0	0	0.09737	0.083456
LOC_Os02g49370	0	0	0	0	0	0	0	0	0	0	0	0	0	0	0	0.064824	0	0
LOC_Os01g25450	0	0	0	0	0	0	0	0	0	0	0	0	0	0	0	0	0	0
LOC_Os03g46470	0.61156	0.279062	0.62132	0.938608	0.948329	0.86356	0	0.120207	0.06267	0.766522	1.08789	1.21925	0.672774	0.702698	0.786837	0.076823	0.053263	0.166512
LOC_Os11g15190	0.093013	0.022983	0.066661	0	0.044841	0	0.102909	0.130269	0.064077	0.085744	0.201748	0.098777	0	0.063768	0.11055	0.067354	0.107832	0.148911
LOC_Os01g68589	3.09082	3.64944	2.33504	1.97084	1.25303	1.19157	0.866958	1.22299	1.13123	10.6398	9.80424	8.5949	4.82574	4.97383	3.71383	3.53853	3.14913	4.06246
LOC_Os07g15540	0	0	0	0	0	0	0	0	0	0	0	0	0	0	0	0.122816	0.143775	0.08817
LOC_Os08g06710	0	0	0	0	0	0	0	0	0	0	0	0	0	0	0	0	0	0
LOC_Os08g16359	0	0	0	0	0	0	0	0	0	0	0	0	0	0	0	0	0	0
LOC_Os04g53560	0.225788	0.113029	0.20006	0.352658	0	0	0.192538	0.15208	0.199942	0	0.219177	0.079805	0.073672	0.211864	0.364277	0.252592	0.141763	0.350999
LOC_Os08g32330	0	0	0	0	0.143225	0	0	0.202151	0.263214	0	0	0	0	0.100555	0	0	0	0
LOC_Os08g04710	0	0	0	0	0	0	0	0	0	0	0	0	0	0	0	0.051653	0	0
LOC_Os11g06140	0	0.087215	0.0895	0	0	0	0.109467	0.053438	0	0.057736	0	0.123928	0	0.037557	0	0	0	0.125006
LOC_Os01g57610	0.231958	0.269128	0.339255	0.22104	0.183964	0.231485	0.078319	0	0.181282	0.898243	0.748414	0.594793	0.130061	0.455251	0.139423	0.29562	0.328845	0.098956
LOC_Os10g34010	0.734104	1.09332	1.435	2.1112	1.57976	1.57802	1.11183	0.425818	0.9792	3.68932	3.12204	2.73392	2.68584	3.34203	2.38403	1.23853	0.952761	0.946697
LOC_Os06g07040	0.568103	0.633422	0.757665	0.711152	0.592592	0.417671	1.3924	0.558772	1.60751	0.763869	0.539679	0.533193	0.201341	0	0.060603	0.614805	0.627881	0.926214
LOC_Os01g07850	0	0	0	0	0	0	0	0	0	0.165949	0	0.222694	0	0	0	0	0	0
LOC_Os01g63500	0.248787	0.172105	0.306991	0.190509	0	0.197946	0.092607	0	0.108911	0.148525	0.506969	0.525399	0.391477	0.245991	0.197594	0.074087	0.293451	0.361751
LOC_Os03g27090	0	0	0	0.035608	0	0	0	0	0	0	0	0	0	0	0	0	0	0
LOC_Os03g30120	0.234615	0.664255	0.044413	0.487717	0.334152	0.564015	0	0.248432	0.052224	1.20745	0.756092	0.775795	0.457918	0.502512	0.567173	0.382012	0.265278	0.056199
LOC_Os06g19550	0.105453	0.23571	0.184924	1.00128	0.687683	0.586579	0	0.032994	0	6.4999	6.8097	5.96429	3.3783	4.4363	3.94352	1.36746	0.950894	1.23929
LOC_Os10g05980	162.951	179.808	152.196	227.771	234.155	227.277	15.5927	16.3732	16.6382	71.3466	57.3935	59.9417	36.8852	38.3851	36.6367	6.93472	5.93444	6.71398
LOC_Os01g73710	0	0	0	0	0	0	0	0	0	0	0	0	0	0	0	0	0	0
LOC_Os04g56920	0	0	0	0	0	0	0	0	0	0	0.080709	0	0	0	0	0	0	0
LOC_Os11g11730	0	0	0	0	0	0	0	0	0	0	0	0	0	0	0	0	0	0
LOC_Os05g27590	1.15475	1.36716	0.573663	1.93474	1.29332	1.84664	0.110022	0.122815	0.051681	0.394035	0.040319	0.103806	1.23947	1.03649	1.768	0.150888	0.385786	0.117124
LOC_Os01g41190	9.99648	10.482	11.5299	16.5054	15.5199	17.3698	16.3594	16.7321	18.4021	13.0809	13.7618	15.041	20.6916	18.8437	19.3181	15.8409	16.0277	17.0605
LOC_Os10g34790	19.8861	18.4476	18.5971	1.21783	1.24495	0.781502	0.861369	1.33411	0.972812	8.95791	8.98675	10.1511	1.37827	2.40338	1.5282	0.454194	0.544322	0.830657
LOC_Os07g11380	0.152613	0.448378	0.287317	0.352451	0.099139	0.268411	0.264442	0	0.380839	1.07688	0.305686	0.433783	0.996641	1.58343	0.916788	2.55837	2.45258	2.65097
LOC_Os05g16200	0	0.072197	0.101478	0.157811	0.106044	0	0	0	0.022173	0.064496	0.05964	0.257275	0.15943	0.14988	0.188462	0.149721	0.109353	0.068468
LOC_Os03g14140	0.403574	0.782991	0.092459	0.652877	1.37374	1.20045	0.132496	0.334268	0	3.51826	3.63009	4.00699	0.71823	0.771149	0.860889	0.196406	0.5227	0.084819
LOC_Os11g22760	0	0	0	0	0	0	0	0	0	0	0	0	0	0	0	0	0	0
LOC_Os08g41030	0	0.028765	0	0.343559	0	0.161494	0.272444	0.768852	0.14795	0	0	0	0	0	0.099334	0.202419	0.736854	0.331619
LOC_Os03g04080	0.064084	0.365227	0.184021	10.1405	8.91352	7.97441	18.9861	26.2417	24.4277	1.44927	0.316882	0.310003	4.91006	4.05332	7.02137	26.7372	25.7115	25.7329
LOC_Os01g19750	0	0	0.084207	0	0	0	0	0	0.068258	0.2606	0.28665	0.357914	0	0.067182	0	0.162593	0	0.08031
LOC_Os01g37000	0	0	0	0	0	0	0	0	0	3.00019	2.51838	2.24362	0	0	0	0.266122	0.139621	0.223548
LOC_Os04g52210	12.9408	13.5676	13.694	5.96532	5.9504	5.59074	9.35908	11.6272	11.1347	0	0	0	0.166698	0.157473	0.174207	0.214778	0.051788	0.135572
LOC_Os01g48940	2.82349	2.60555	3.52585	3.35943	4.05264	3.56927	5.02509	4.43785	4.77105	11.6859	9.27706	7.77456	1.92182	1.15298	2.22719	5.01427	4.04976	2.40323
LOC_Os06g35524	0	0	0	0	0	0	0	0	0	0	0	0	0	0	0	0	0	0
LOC_Os05g50410	0.144708	0.096702	0.198168	0.16665	0.158479	0.283063	0.310659	0.374651	0.485682	0.427991	0.274368	0.585772	0.416572	0.668937	0.727133	1.03478	1.07561	0.885116
LOC_Os06g10650	8.03633	8.93289	8.54053	21.9051	25.7344	24.7525	16.5638	19.5183	19.9796	8.93906	8.50565	8.26119	17.4902	19.212	16.3887	27.5626	23.9535	25.8215
LOC_Os03g04020	34.8448	35.4252	35.5242	49.2702	44.2577	47.7927	50.138	49.0429	54.2739	32.7058	31.7204	31.1875	25.757	26.9915	27.9101	65.3533	58.407	57.732
LOC_Os11g38120	0	0	0	0	0	0	0	0	0	0	0	0	0	0	0.077877	0	0	0
LOC_Os01g22900	20.7393	20.1818	20.8796	60.1152	63.6926	58.1497	92.5284	103.304	109.793	36.3759	39.8309	39.146	39.8664	38.6686	41.3342	135.269	134.154	132.527
LOC_Os08g06890	0	0	0	0	0	0	0	0	0	0	0	0	0	0	0	0	0	0
LOC_Os08g03620	0.081845	0.03004	0	0.26677	0.153866	0.152615	0.822557	0.951278	0.807255	0.598179	0.371583	0.643375	0.370025	0.49811	0.453934	0.850398	0.548128	0.803057
LOC_Os04g37520	0	0	0.373129	0	0	0	0	0	0	0.846465	0.434657	0.310126	0.080126	0	0.062316	0	0.108323	0
LOC_Os05g29710	0.79496	0.704104	1.0863	7.61436	8.78105	9.01917	0.927912	1.06648	0.941049	8.4054	7.28687	7.3727	4.12681	5.49235	4.37967	7.59302	5.78908	7.11722
LOC_Os05g49310	0	0	0	0	0	0	0	0.19021	0	0	0	0	0	0	0	0	0	0
LOC_Os02g45890	0	0	0	0	0	0	0	0.14581	0	0	0	0	0	0	0	0	0	0.022045
LOC_Os01g22230	2.85178	2.96135	2.83849	2.71215	2.60353	2.92184	1.01838	0.75178	1.12852	12.9074	10.7808	10.797	4.91787	4.7287	4.6311	2.12801	1.30595	1.19126
LOC_Os03g46470	0.61156	0.279062	0.62132	0.938608	0.948329	0.86356	0	0.120207	0.06267	0.766522	1.08789	1.21925	0.672774	0.702698	0.786837	0.076823	0.053263	0.166512
LOC_Os01g48740	0.211497	0.057907	0.572582	0.790387	0.813238	0.40751	0.100858	0.339169	0.054563	1.31345	1.26512	0.90619	1.38051	1.40722	1.70075	0.386391	0.279605	0.102715
LOC_Os02g40410	0.408366	0.803971	0.689519	0.543216	0.480064	0.682591	0.257628	0.146542	0.170073	1.20477	1.26121	1.61221	0.867915	0.688975	0.836662	0.159362	0.365989	0.475117
LOC_Os04g46740	3.73296	4.87268	4.12368	0.989304	0.883436	0.998619	0.201013	0.270769	0.463111	15.9544	18.3056	18.4137	1.54438	1.78092	1.25786	0.525653	0.667679	0.892325
LOC_Os01g46860	0	0.128998	0.241913	0.236309	0.082276	0.0663	0	0.028107	0.122642	0.365248	0.353726	0.230975	0.0841	0	0	0.134774	0	0
LOC_Os07g32774	0	0	0	0	0	0	0	0.057481	0	0	0	0	0	0	0	0	0	0
LOC_Os05g25950	4.10899	5.28205	4.6232	1.79739	2.37118	1.91514	2.86494	3.51105	3.29018	8.80245	9.56913	7.42242	5.49292	4.53671	4.69665	4.2265	4.42423	4.02829
LOC_Os06g44160	53.3585	56.1512	51.6227	52.7929	52.4453	56.0436	33.9126	30.8607	30.865	17.6729	15.9024	16.1196	81.4462	78.6683	83.2494	62.3526	58.0882	57.9335
LOC_Os08g08980	6.84525	8.28486	4.89069	6.78716	6.61334	5.26511	0.578456	0.40846	1.11846	10.5344	10.5343	10.0007	4.69358	3.22058	3.02208	0.328727	1.68573	0.839821
LOC_Os04g40470	0	0	0.036499	0.744908	0.914187	1.05658	2.70499	2.17602	2.09709	3.25903	2.56344	3.1422	5.61715	5.36591	5.94186	21.1128	19.3121	17.9918
LOC_Os07g05960	0.160916	0.105143	0.134788	1.21171	1.00555	1.0405	3.44738	3.35358	3.33766	0.42953	0.45646	0.533805	0.809625	0.933509	1.11727	2.79133	2.84701	2.76761
LOC_Os06g32160	0	0	0	0	0	0	0	0	0	0	0	0	0	0	0	0	0	0
LOC_Os02g13570	0.154735	0.183022	0.291763	0.122196	0	0.151246	0	0.075093	0.0604	0.302847	0.600016	0.437005	0.718845	0.554642	0.687245	0.244994	0.280836	0.80598
LOC_Os06g08790	0.188578	0.10816	0.142511	0.259627	0.137569	0.103969	0.135606	0.301129	0.197349	1.10075	1.76367	1.56425	0.392817	0.575874	0.431537	0.466073	0.565467	0.547314
LOC_Os08g02094	0	0	0	0	0	0.062951	0	0	0	0.468193	0.374376	0.890738	0.4661	0.297496	0.201473	0.23985	0.199827	0.470706
LOC_Os04g39590	0	0	0	0	0	0	0	0	0	0	0	0	0	0	0	0	0	0
LOC_Os10g38450	0	0.020626	0	0	0	0	0.082767	0.077317	0	0.320289	0.097826	0.284731	0.304709	0.211356	0.223486	0.626911	0.522488	0.573924
LOC_Os08g28970	1.18973	2.2529	2.38551	1.88252	1.17193	0.783754	1.25739	1.35176	0.986483	1.24406	1.98005	1.50834	2.04851	1.26841	1.40636	0.901987	0.472272	0.953105
LOC_Os09g37330	1.12607	1.6375	1.12022	1.24832	1.0493	1.0264	4.60497	4.41184	4.4203	5.71879	8.5932	7.54243	0.474161	0.215999	0.476466	4.35705	3.02592	4.54282
LOC_Os02g47420	4.57181	4.84631	4.31295	5.25451	4.82747	4.67098	3.06628	3.52842	3.10035	13.8187	12.9236	12.5399	7.54397	7.49851	7.22334	3.49879	3.3918	3.9647
LOC_Os05g25550	0	0	0	0	0	0	0	0	0	0	0	0	0	0	0	0	0	0
LOC_Os02g46720	6.5434	6.44168	6.40576	6.43971	7.49611	6.4537	7.77448	8.66533	8.4883	2.48234	3.46992	4.12422	5.74031	5.85198	4.06626	5.37507	4.84706	4.93159
LOC_Os03g31630	0	0	0	0	0	0	0	0	0	0	0	0	0	0	0.02505	0	0	0
LOC_Os06g50230	53.7717	55.362	54.5633	80.3637	75.3401	77.5808	79.6269	73.9215	76.7517	18.9988	15.8976	14.9703	19.0037	18.6443	21.6265	108.162	103.501	100.541
LOC_Os10g08780	0.352902	0.408134	0.142496	0.137198	0.452358	0.233101	0	0	0	0.821259	0.961886	0.809092	0.433328	0.215693	0.413852	0.296713	0.671836	0.894096
LOC_Os07g38010	1.51812	1.62438	1.13969	8.99723	8.36246	6.7264	5.7842	5.2293	7.13152	1.97661	1.29846	1.38385	4.93521	5.06187	4.14959	6.0476	2.64795	4.11414
LOC_Os06g42754	0.713258	0.626275	1.26969	0.174961	0.270869	0.263876	0.159462	0.454445	0.483555	0.173786	0.30142	0.202348	0.193461	0.351007	0.481943	0.494445	0.375154	0.460798
LOC_Os01g18870	0	0	0	0	0	0	0	0	0	0	0	0	0	0	0	0	0	0
LOC_Os02g53750	7.79862	8.80781	8.81408	15.124	14.5374	15.1661	7.58312	6.24199	7.43813	8.63774	7.39509	7.43766	14.7453	12.7986	15.0869	14.2988	10.2519	10.6565
LOC_Os06g20310	0	0.138324	0.109354	0.3782	0.293565	0.35885	1.10574	1.36987	1.35542	0.878518	1.0858	0.913483	1.93087	2.01818	1.64609	4.72622	6.19232	5.24668
LOC_Os02g37260	0	0	0	0	0	0	0	0	0	1.36097	2.22842	1.13483	0.186226	1.40977	0	0	0.787819	0.225556
LOC_Os05g47820	0	0	0	0	0	0	0.067713	0	0.045604	0	0.034916	0	0.059263	0	0	0.099121	0.194417	0.06659
LOC_Os05g44340	22.7909	24.1843	22.4595	265.786	255.184	253.316	126.156	125.995	132.183	5.01538	4.68033	5.30685	112.093	110.233	113.999	176.863	171.552	164.709
LOC_Os06g36650	0	0.173986	0.22223	0.055835	0.05605	0.04746	0.180755	0.191331	0.176262	0.601715	0.554828	0.525146	0.231798	0.104797	0.080195	0.232675	0.162835	0.135278
LOC_Os02g58660	0	0	0	0	0.027247	0.029124	0	0.09861	0.05955	0	0	0	0.040391	0	0	0.01976	0.041135	0
LOC_Os03g09970	0	0.089302	0.100721	0.077109	0.163588	0	0.302901	0.191699	0.279296	0.256432	0.210356	0.193532	0.387737	0.449773	0.226407	0.834582	0.598712	0.722001
LOC_Os08g14330	6.20724	6.31122	6.01971	14.3933	16.1293	15.9001	23.7099	21.4508	23.598	9.96661	10.2807	9.80943	19.412	21.4028	17.7826	37.8518	42.0842	42.4515
LOC_Os11g24120	0	0.014927	0	0.014857	0	0	0	0	0	0	0	0	0	0	0	0	0	0
LOC_Os06g46960	0.307358	0.224523	0.218933	0.877759	0.476126	0.307605	0.592795	0.749882	0.475233	0.373035	0.071779	0.502783	0.276048	0	0	0.087635	0.366798	0.446021
LOC_Os02g09290	0	0	0	0	0	0	0	0.044391	0	0	0	0	0	0	0	0	0	0
LOC_Os09g12290	21.019	20.9025	23.7117	52.6854	52.4598	52.3889	42.5089	44.1228	44.9258	12.5015	13.7989	13.5212	35.5136	34.6615	36.8444	97.6569	104.048	102.755
LOC_Os10g42900	5.12761	5.50552	5.04345	4.1015	3.63071	3.70644	1.44298	1.69794	2.06125	4.45729	4.56741	4.41224	5.65541	5.34853	6.95092	3.05914	2.316	2.42844
LOC_Os03g54170	0	0.116789	0.053831	0	0	0	0	0.066715	0	0	0	0	0	0	0	0	0.119339	0
LOC_Os02g12350	0.093699	0.118928	0.22929	0.461591	0.309498	0.687608	1.23923	1.97809	1.50339	0.09015	0.135434	0.119012	0.465055	0.754538	0.468636	1.86512	1.79527	2.17082
LOC_Os02g45930	45.8657	46.4087	40.2236	29.1597	31.2412	30.3837	42.3559	37.5013	37.1474	12.1116	10.8539	10.2521	9.76935	8.43632	9.13307	52.3776	47.7771	49.4436
LOC_Os09g12660	37.5386	38.1061	41.1159	12.0006	13.8394	13.9361	32.7691	38.0864	37.6907	14.1753	15.6936	15.4145	12.0518	11.4433	12.8195	26.148	28.7488	28.8315
LOC_Os01g68300	967.96	982.816	915.322	409.965	420.825	423.781	159.498	150.513	159.582	777.884	698.376	692.245	740.615	747.276	730.132	621.259	607.613	591.677
LOC_Os08g04190	3.00491	3.10748	2.91227	3.92678	2.86089	3.46638	2.67623	2.04214	2.3868	6.06653	5.83373	5.51134	4.74246	4.65388	4.42349	3.20339	3.30139	3.42084
LOC_Os02g56600	1.78274	1.61614	1.64712	3.00617	2.38973	2.36125	1.68021	2.00241	2.18637	2.79208	2.78022	2.14831	2.82304	3.10315	2.81358	1.62463	1.45121	1.0652
LOC_Os07g43710	2.2896	2.25892	2.01774	4.38385	4.56122	4.77484	2.97785	2.88032	3.5374	2.56812	3.89955	3.98889	5.73374	5.17177	5.66527	3.39426	4.03472	3.5903
LOC_Os02g48300	0	0	0	0	0	0	0	0	0	0	0.042545	0	0	0	0	0	0	0
LOC_Os03g52560	0	0	0	0	0	0	0	0	0	0	0	0	0	0	0.064782	0	0	0
LOC_Os06g11920	0	0	0	0	0	0	0.016634	0	0	0.096293	0	0	0	0	0	0	0	0
LOC_Os11g05010	9.03609	8.80973	8.85172	8.37866	7.98073	8.32028	2.96192	2.52549	2.81512	12.7275	10.6988	12.5384	10.7592	9.84549	10.4358	3.69954	4.00166	4.15852
LOC_Os03g49880	0	0	0	0.056183	0.050158	0	0	0	0	0	0	0	0.021686	0	0	0	0	0
LOC_Os02g06410	0.138599	0.070579	0	0.11005	0.070471	0.11422	0.890379	0.17129	0.430582	0	0.056935	0	0.212971	0.069004	0.108949	0.679047	0.321556	0.342405
LOC_Os08g20200	0.272222	0.597328	0.144118	0.044009	0	0.115041	0.024852	0	0	0.228925	0.299363	0.123417	0.138963	0.097835	0.051393	0.100172	0.053521	0.041499
LOC_Os11g47510	0.033301	0.029882	0.092854	0.173023	0	0.106825	0.06858	0	0	0.25635	0.113972	0.051847	0.233337	0.031155	0.224901	0.101076	0.137164	0.088096
LOC_Os03g63330	11.7535	11.5552	11.6095	34.3301	38.2743	35.3965	15.1379	15.6904	15.5738	12.5026	15.0831	14.4829	61.6851	60.8558	61.3844	36.8989	35.5963	40.8138
LOC_Os07g02192	0.229508	0.286029	0.13636	0.479371	0.26873	0.144537	0.99409	0.507951	0.554157	0.560716	0.659325	0.654358	0.106143	0.055852	0.085229	0.37757	0.380836	0.451928
LOC_Os06g43080	0.197787	1.0906	0.621884	0.737588	0.864555	0.741635	0.795216	1.08905	0.885465	3.29477	1.83192	1.66863	2.1966	2.89585	2.74898	4.15487	3.09843	2.89452
LOC_Os02g15340	0	0	0	0	0	0	0	0	0	0	0	0	0.136203	0	0	0	0	0
LOC_Os10g18820	0.414338	0.20833	0.463968	0.35437	0.782387	0.774638	0	0	0	0	0.055748	0	0	0	0	0	0	0
LOC_Os10g21100	0	0	0	0.05665	0	0	0.103284	0	0	0	0	0	0	0	0	0	0	0
LOC_Os09g36740	0.368426	0.190147	0.203376	0.080328	0.082173	0.143389	0.362332	0.230576	0.356485	3.16492	2.89206	3.07272	0.455959	0.372262	0.445322	0.088148	0.150503	0.206091
LOC_Os07g40380	0	0	0	0	0	0	0	0	0	0	0	0	0	0	0	0	0	0
LOC_Os06g39370	32.3578	35.2429	33.8923	85.2163	85.357	81.4831	44.6674	36.5023	40.5336	4.65408	5.175	3.63419	24.5093	22.2201	23.6551	29.996	22.9354	26.0333
LOC_Os01g48550	0.023426	0.092197	0	0.132894	0.033129	0.091233	0.04265	0	0.107904	0.264651	0.096152	0.157261	0.180338	0.056491	0.083009	0.126636	0	0.536188
LOC_Os11g04060	0.107347	0.20612	0.158846	0.12493	0.538163	0.467218	0.214682	0.533583	0.406576	0.553452	1.02772	0.920179	1.02969	0.89837	0.825664	0.369094	1.08222	0.646782
LOC_Os10g32050	0	0	0	0	0	0	0	0	0	0	0.116964	0.051648	0	0	0	0	0	0
LOC_Os01g32364	17.5959	17.0085	17.8322	8.82326	7.39897	7.29754	5.49657	6.20168	6.22333	11.7454	14.211	12.8794	12.9976	10.5302	11.4549	9.37325	10.4677	12.1556
LOC_Os02g30060	0.389064	0.615891	0.463738	0	0.394222	0.055104	0	0	0	1.07566	1.70496	1.35737	0.285632	0.336224	0.329455	0	0	0
LOC_Os12g36930	5.54293	7.56255	6.28007	8.66698	10.0532	10.0257	9.24948	9.75462	8.80607	9.20132	9.89498	9.99668	12.5825	14.5571	10.9364	8.09216	9.32328	8.02359
LOC_Os07g44030	0	0	0.2654	0.300126	0.830484	0.205249	0.359708	0.356972	0.511779	0.377997	0.741229	0.781337	0.283653	0.36806	0.392542	0.362029	0.23892	0.356707
LOC_Os08g39390	0.150128	0.463456	0.548126	0.511825	0.312899	0.43969	0.072568	0.264014	0.065576	0.607291	0.365937	0.473727	0.382208	0.182186	0.427746	0.260341	0.188119	0.533397
LOC_Os09g08570	0	0	0.046928	0	0	0	0	0	0.085778	0.066332	0	0.053105	0	0	0	0.150718	0.077543	0.405911
LOC_Os09g12630	0.067954	0	0	0	0	0	0	0	0	0	0	0.128314	0	0	0.112649	0	0	0
LOC_Os01g08800	0	0	0	0	0	0.086865	0.11101	0.097277	0.146362	0	0.127981	0	0	0.052674	0.095442	0.060562	0	0.108124
LOC_Os07g27750	0	0	0	0	0	0	0	0	0	0	0	0	0	0	0	0	0	0
LOC_Os12g34360	1.25203	1.51718	1.81769	0.625543	0.809935	0.596264	0.685706	0.585223	0.851498	0.840495	1.13298	1.01545	0.84559	0.541493	0.826079	0.385164	0.311768	0.336433
LOC_Os04g31924	2.03066	1.71591	1.42128	9.39912	9.29849	9.59601	5.49734	5.8235	5.89432	8.27924	7.55797	7.71198	7.77744	8.64489	7.66554	5.91727	6.63376	6.4971
LOC_Os11g37100	0.294787	0.219828	0.392546	0.279487	0.287895	0.229807	0.18145	0.09226	0.089068	1.2842	1.41466	1.37811	0.65032	0.513039	0.488709	0.181733	0.177069	0.334099
LOC_Os01g53980	1.59358	0.727028	0.765139	1.10653	0.699144	0.8702	1.06	0.305423	0.578933	1.45875	1.76408	1.87671	0.756304	1.32257	1.01731	0.803124	1.00402	0.853201
LOC_Os05g38990	0.122054	0.080979	0.053325	0	0	0	0.093103	0.118263	0.090735	0	0.12943	0.160131	0.052516	0	0.07661	0.205841	0	0.141614
LOC_Os06g41880	1.20084	1.48415	1.63995	0.965225	1.69444	1.10115	1.58134	1.99088	1.64271	0.291734	0.74131	0.659349	1.26236	1.46776	1.23717	2.5157	2.21809	2.6647
LOC_Os06g44750	0	0	0	0	0	0	0	0	0	0	0	0	0	0	0	0	0	0
LOC_Os10g33050	0	0	0	0	0	0	0	0	0	0	0	0	0	0	0	0	0	0
LOC_Os06g43044	9.87499	10.835	9.33663	4.53316	4.42324	5.04151	0.625382	0.765964	0.822036	20.1861	18.3125	16.5428	6.08099	6.58063	7.00413	1.45997	1.75898	2.0187
LOC_Os03g27850	0.19864	0.096579	0.327754	0.131165	0.083555	0.287937	0.122018	0.1233	0.131731	0.108339	0.267044	0.029837	0.158318	0.190365	0.11466	0.070903	0.060081	0.015613
LOC_Os03g04020	34.8448	35.4252	35.5242	49.2702	44.2577	47.7927	50.138	49.0429	54.2739	32.7058	31.7204	31.1875	25.757	26.9915	27.9101	65.3533	58.407	57.732
LOC_Os01g09000	23.4736	21.0821	22.6313	21.0698	23.2085	21.4087	34.317	34.8494	37.0762	25.4575	29.8792	30.2891	26.5978	25.9659	24.3951	17.995	18.8489	18.4736
LOC_Os10g32930	14.7159	16.6648	14.6506	6.472	9.03753	7.02364	7.70493	9.26367	7.8067	10.3371	9.1568	8.56927	3.27359	5.17723	3.45573	11.4753	9.94291	7.90171
LOC_Os03g21260	0.08715	0.276914	0.184131	2.69311	3.19156	3.88514	1.30337	1.32652	1.05945	0.32244	0.292394	0.135581	5.03251	4.60078	5.15943	1.11079	1.49162	1.65279
LOC_Os09g12660	37.5386	38.1061	41.1159	12.0006	13.8394	13.9361	32.7691	38.0864	37.6907	14.1753	15.6936	15.4145	12.0518	11.4433	12.8195	26.148	28.7488	28.8315
LOC_Os01g24700	0.109581	0	0	0	0	0	0	0	0	0.245454	0.114427	0.155689	0	0	0	0	0	0
LOC_Os03g50030	9.50455	9.49576	10.0463	8.89691	8.27507	8.32322	2.16572	2.60883	2.00653	19.7141	19.7465	18.7827	8.17704	9.23422	8.93234	3.78822	3.13252	3.43519
LOC_Os04g48410	42.1361	44.0543	43.1323	147.2	149.356	147.638	109.753	115.667	113.29	52.691	57.8806	56.4457	142.397	148.026	144.835	159.212	169.043	152.522
LOC_Os11g01530	351.401	348.894	337.889	129.125	135.453	128.952	448.562	530.218	521.075	179.211	168.38	171.652	95.4299	90.5779	94.4404	400.391	412.744	387.014
LOC_Os08g07200	0.185793	0.13412	0.40916	0	0	0	0	0	0	0	0	0	0	0	0	0	0	0
LOC_Os05g39310	0	0.070414	0	0	0	0	0	0	0	0	0.069897	0.152215	0	0	0	0	0	0
LOC_Os03g43790	0	0	0	0	0	0	0	0	0	0	0	0	0	0	0	0	0	0
LOC_Os04g50090	0.35944	0.137559	0.355083	0.087625	0	0.05392	0	0.126693	0.064093	0.585272	0.470981	0.680709	0.127505	0.274012	0.158645	0	0.069245	0
LOC_Os01g24550	0	0	0	0	0	0	0	0	0	0.05425	0	0	0	0	0	0	0	0
LOC_Os03g31750	0.159462	0	0.118821	0.635576	1.07943	0.776304	0.349589	0.372829	0.385245	0.471651	0.51588	0.50187	1.07549	0.821558	1.15127	1.76591	1.69649	2.57314
LOC_Os02g57490	0	0	0	0	0	0	0	0	0	0	0	0	0	0	0	0.110776	0	0
LOC_Os02g52000	0.087173	0.029597	0.279344	0.068912	0.227961	0.128187	0.211278	0.288739	0.091762	0	0.037019	0.119381	0.546631	0.51289	0.424414	1.35393	0.93638	0.870617
LOC_Os01g37690	90.203	93.2412	94.5316	26.9129	27.061	27.2814	63.062	69.1487	71.7907	25.8904	26.3931	25.0384	38.7074	40.999	39.7413	111.432	104.603	97.9653
LOC_Os11g20090	0	0	0	0	0	0	0	0	0	0	0	0	0	0	0	0	0	0
LOC_Os06g13850	0	0	0	0.119818	0.072605	0.109794	0.102572	0.102202	0.063791	0	0	0	0	0.064512	0	0	0	0
LOC_Os06g46990	0.423665	0.660209	0.575643	0.572565	0.387874	0.509767	0.209839	0.293343	0.305371	3.00529	2.91509	2.94992	0.366645	0.535801	0.700212	0.260018	0.233314	0.430488
LOC_Os07g41370	12.8633	12.3781	13.2854	1.59825	1.62323	2.02681	3.91149	4.83498	3.91133	8.24848	10.368	12.0711	2.89411	3.16665	3.87063	2.47113	2.52872	2.87842
LOC_Os01g43370	56.9963	57.8612	62.5867	74.213	80.281	75.5658	114.446	129.25	131.534	17.6284	17.8886	18.86	68.1753	69.4569	70.5688	100.63	103.019	115.101
LOC_Os09g37369	0.821291	0.377408	0.334456	1.5169	1.4046	0.963621	0	0	0	0.627402	1.01885	1.86338	2.01724	1.66247	1.91068	0.489585	0.846169	0.42326
LOC_Os10g36110	0.431046	0.807298	0.261139	0.182487	0.319187	0.314724	0.070767	0	0	0.143384	0.507551	0.483622	0	0.107538	0	0	0.068878	0
LOC_Os04g33930	0	0	0	0	0	0	0	0	0	0	0	0	0	0	0	0	0	0
LOC_Os06g49970	2.91672	1.82437	2.34204	1.38194	0.865451	1.50422	2.88092	2.54658	3.55967	2.05707	2.43238	2.08843	1.66877	1.27121	1.21561	1.97404	1.75435	2.09812
LOC_Os08g31080	0.027903	0	0	0	0	0	0	0	0	0	0	0.021794	0	0	0	0	0	0
LOC_Os05g42190	21.7193	20.6921	18.462	4.57381	5.4203	4.39264	3.05267	2.37646	3.73668	11.3358	8.73323	8.25225	1.80794	1.52059	1.35964	0.951006	0.937554	1.1591
LOC_Os04g58900	29.9886	27.0475	26.0679	36.3399	34.8641	36.2134	25.2175	26.594	23.3456	44.7929	44.415	41.9557	36.8705	35.6668	40.7437	27.4231	29.5024	28.2322
LOC_Os06g22380	4.19644	3.68642	3.71513	2.59358	2.99447	3.33724	0.974416	0.910075	0.583048	13.6101	8.84584	7.61699	12.0856	13.0301	12.9127	4.6373	4.38218	4.29009
LOC_Os08g38600	0.051942	0.318551	0	0.51631	0.94248	0.499264	0.812155	0.955401	0.798497	0.32303	0.217801	0.44024	0.765831	0.576813	0.906249	0.601169	0.659011	1.03311
LOC_Os03g54160	0	0	0	0.042949	0.041531	0.096558	0	0	0.04242	0	0.046594	0.064908	0	0.062272	0	0	0	0.158259
LOC_Os01g40860	49.1839	46.6867	49.0849	10.9707	11.3756	12.3935	22.1272	22.7291	24.0328	36.9132	38.9586	40.0411	9.05824	9.86429	8.74633	12.7699	14.155	16.1214
LOC_Os03g20450	1.3388	1.64115	1.14907	2.40356	2.54642	2.82066	1.06285	1.19372	1.23538	6.34095	7.37642	7.61629	3.39499	3.64488	3.48472	1.79223	1.92022	1.63271
LOC_Os01g34050	0.074872	0	0.085974	0.19153	0.388331	0.118854	0.603833	0.317517	0.398546	0.189258	0.152275	0.345599	0.553311	0.167971	0.420018	0.196227	0.075236	0.293072
LOC_Os04g46250	0	0	0	0	0	0	0	0	0	0	0	0.06371	0	0	0	0	0	0
LOC_Os11g08440	0	0	0	0	0	0	0	0	0	0	0.045867	0.101612	0	0	0.084439	0	0	0
LOC_Os09g24560	0	0.112609	0	0	0	0	0	0	0	0	0	0	0	0	0	0	0	0
LOC_Os11g38860	0.325263	0.525022	0.29645	0.085301	0.262676	0.313639	0.25028	0.523151	0.659553	0.081556	0.058032	0.122989	0.142757	0.118213	0.346971	0.692431	0.324731	0.693756
LOC_Os02g19850	0.074983	0.159453	0	0.331712	0.365982	0.148052	0.43122	0.574091	0.288259	0.412673	0.662744	0.392155	0.335428	0.372091	0.431797	0.528538	0.251048	0.462664
LOC_Os02g10960	0	0	0	0	0	0	0	0	0	0	0	0	0	0	0	0	0	0
LOC_Os10g28240	0.47056	0.274302	0.438276	2.32758	2.90368	2.12749	0.907132	0.614518	0.955111	0.763372	0.753079	0.797282	6.0422	5.5883	5.43445	1.26496	1.15937	1.17644
LOC_Os07g41370	12.8633	12.3781	13.2854	1.59825	1.62323	2.02681	3.91149	4.83498	3.91133	8.24848	10.368	12.0711	2.89411	3.16665	3.87063	2.47113	2.52872	2.87842
LOC_Os10g05520	0	0	0	0	0	0	0.147432	0	0	0	0.082631	0	0	0	0	0	0	0
LOC_Os01g14650	0	0	0	0	0	0	0	0	0.119106	0	0	0	0	0.065135	0.141095	0	0.221879	0
LOC_Os07g27790	12.3543	12.6273	13.0846	12.6698	12.4524	13.3444	21.1035	20.1233	24.4868	28.1307	30.5105	31.7314	20.306	21.1217	20.849	29.104	30.6532	31.9848
LOC_Os10g38120	0	0	0	0.213923	0	0.224433	0	0	0.033065	0.145629	0	0	0	0.222346	0.174376	0.036849	0.096353	0.099665
LOC_Os07g03140	0.68719	0.844304	0.404078	0.470021	0.447061	0.246885	0.792587	0.849354	1.12943	0.940939	1.16339	0.893463	0.300168	0.393724	0.300983	0.399438	0.163095	0.357884
LOC_Os05g43690	1.7205	1.38312	1.22909	7.35997	6.01071	7.54941	4.58058	4.58089	3.70456	12.097	11.4698	10.5866	8.85315	8.49563	8.50152	5.33566	4.22432	5.50328
LOC_Os08g04240	0.165563	0.144066	0.233581	0	0	0.096484	0	0	0	0.125474	0.40903	0.314658	0.092014	0.084745	0	0	0	0
LOC_Os07g48030	0.196186	0.159275	0	0	0	0.082618	0	0	0	0	0.230731	0.182559	0.069214	0	0	0.259135	0.23212	0.277944
LOC_Os01g57470	0	0	0.059828	0	0	0	0	0.027252	0	0	0	0	0	0.006376	0	0	0	0
LOC_Os02g56600	1.78274	1.61614	1.64712	3.00617	2.38973	2.36125	1.68021	2.00241	2.18637	2.79208	2.78022	2.14831	2.82304	3.10315	2.81358	1.62463	1.45121	1.0652
LOC_Os07g36920	0	0	0	0	0	0	0	0	0	0	0	0	0	0	0	0	0.207881	0.029037
LOC_Os10g25170	0.254612	0.409408	0	0.209303	0.244101	0.119437	0.142945	0.13918	0	0.107003	0.17289	0	0.061836	0.047066	0.141946	0.121924	0.125437	0
LOC_Os04g38260	1.46579	0.938893	0.938432	1.58545	1.47391	1.489	3.41427	3.39326	3.52903	2.06501	2.82646	2.72091	1.59478	1.57631	1.45914	1.97182	1.51708	1.83318
LOC_Os07g37950	0.116451	0	0.044385	0	0	0.070644	0	0	0	0	0.043846	0.217961	0	0	0.094317	0	0	0
LOC_Os01g14530	1.63926	1.27634	0.945069	1.77701	1.15936	1.01826	0.669902	0.592672	0.464025	2.40358	2.22608	2.23048	1.55088	1.52128	1.20526	0.599273	0.331845	0
LOC_Os01g69840	0.16724	0.644412	0.284822	1.81658	2.45032	1.59073	3.73341	3.49606	3.79522	19.3	18.9662	18.8579	0.702999	1.41297	0.543011	2.30493	1.95929	2.23753
LOC_Os04g28300	0.582554	0.442555	0.287623	0.334931	0.31371	0.439621	2.31012	2.26619	1.6652	0.458465	0.927067	1.13066	0.707904	0.666259	0.59793	0.935187	0.848157	1.37796
LOC_Os04g38810	0.418263	0.40702	0.281346	0.497798	0.616278	0.602575	0.120469	0.264529	0.289276	2.59958	2.58727	2.58981	0.997657	0.854362	0.959527	0.835506	0.731452	0.75627
LOC_Os12g41690	3.10662	2.62368	2.64453	1.08006	0.844812	0.814003	0.313251	0.392543	0.269369	4.8699	4.23358	4.07646	2.06603	0.928807	1.43945	0.372889	0.445826	0.053704
LOC_Os07g39950	0	0	0	0	0.052047	0	0	0	0	0	0	0	0	0	0	0	0	0
LOC_Os03g22600	0	0.024585	0.043751	0	0	0	0	0	0	0.170648	0.05148	0	0.025616	0	0	0	0	0
LOC_Os02g49350	0	0	0	0	0	0	0	0	0	0.06784	0	0	0	0	0	0	0	0
LOC_Os01g20950	0.469133	0.467107	0.566268	1.20304	0.853639	0.821977	0.640314	0.60192	0.238355	3.27656	2.65497	2.26572	0.966404	1.20976	0.98595	0.547233	0.987001	1.08593
LOC_Os01g35850	0	0	0	0	0	0	0	0	0	0	0	0	0	0	0	0	0	0
LOC_Os02g05190	0.075374	0.046613	0.27395	0	0	0	0.079197	0.095518	0.129724	0.229315	0.211581	0.384437	0.183222	0.039254	0.120949	0.665286	0.302221	0.385632
LOC_Os09g32440	0	0.040458	0	0	0	0	0	0.023678	0	0.06125	0	0.045519	0.02431	0.099056	0	0.168962	0.065797	0.139242
LOC_Os01g68020	54.6731	55.4638	55.9384	65.1942	68.9586	68.1286	29.5903	24.3097	27.1584	29.7357	28.5626	29.0335	64.0955	67.3197	65.7529	23.6346	27.2061	23.7773
LOC_Os02g38180	2.47911	2.72252	1.62993	7.54008	8.30604	7.55488	7.2743	7.55378	6.37786	3.59498	3.69228	3.65772	4.5939	4.40621	4.39425	5.82393	4.82319	6.30575
LOC_Os02g06400	0.490422	1.24555	0.813203	1.93115	2.11474	2.16762	2.94555	2.64942	3.23102	3.38922	3.25042	3.5393	2.89489	2.86248	2.84439	3.42716	3.75018	3.55568
LOC_Os01g18860	14.8468	15.255	13.1611	10.3425	10.3148	9.15221	8.84918	13.1119	13.0706	8.91739	10.2195	8.56359	10.2254	11.872	10.9003	6.47697	7.66361	6.63465
LOC_Os02g49720	1.72582	2.29167	1.63814	9.44839	8.15548	9.07011	6.24665	5.6523	5.7554	6.3277	5.26184	4.94456	7.74959	7.82032	7.59312	12.1903	11.2968	11.4966
LOC_Os03g06680	18.0196	19.3158	19.3983	25.2574	24.9662	25.3681	7.25862	6.85897	6.62971	32.0743	28.5804	29.5592	21.3135	22.1005	22.6382	13.5328	11.492	10.551
LOC_Os04g39864	4.89582	3.82761	4.8084	1.8732	1.77799	2.25769	1.48071	1.81485	1.96747	0.694875	1.2775	1.21859	1.03352	0.887736	0.86564	0.237878	0.384781	0.584105
LOC_Os01g59760	1.83389	2.45904	2.60293	3.90353	4.7229	4.36372	4.27608	3.76538	3.79293	2.82227	2.64737	2.78757	3.62073	3.29657	3.74058	3.11442	3.04536	3.26369
LOC_Os04g52750	0.183735	0.08689	0	1.37429	2.67252	1.26484	1.38033	0.972442	1.04207	0	0.314413	0.4621	1.00637	0.046411	0.814932	0.951574	2.24509	0.593235
LOC_Os03g21590	10.6352	10.4837	9.87438	6.5401	7.23544	6.11904	6.35198	6.42558	6.06745	9.76377	10.3914	10.9108	10.9238	8.35013	9.06418	5.74157	6.74933	5.91098
LOC_Os07g41370	12.8633	12.3781	13.2854	1.59825	1.62323	2.02681	3.91149	4.83498	3.91133	8.24848	10.368	12.0711	2.89411	3.16665	3.87063	2.47113	2.52872	2.87842
LOC_Os03g47230	0.367889	1.23069	0.494315	1.06093	1.57904	0.73701	0	0	0	0	0	0	1.26191	0.57421	1.31912	0.556947	0	0
LOC_Os07g13370	0	0	0	0	0	0	0	0	0	3.88508	4.09248	4.11907	1.84826	1.05972	1.19195	3.85921	2.57331	3.64469
LOC_Os11g33310	0	0	0	0	0	0	0	0	0	0	0	0.043508	0	0	0	0	0	0
LOC_Os05g23924	0.190129	0.392592	0.497638	0.967925	1.20278	0.932314	1.88695	1.96545	1.69184	3.06156	3.48521	3.34955	1.63252	1.64546	1.54778	1.10119	1.3933	1.63421
LOC_Os07g17680	0	0	0	0	0	0	0	0	0	0	0	0	0	0	0	0	0	0
LOC_Os02g58670	11.1751	13.3236	10.9239	26.73	26.9254	30.1398	24.6614	21.3165	21.8093	15.367	18.2851	17.5016	11.5088	13.9383	12.2142	12.0931	12.0282	11.0575
LOC_Os03g25500	19.3061	19.0453	19.8179	6.81119	7.55021	6.78066	2.24839	3.30387	3.88426	10.8503	13.3546	11.676	2.42508	1.59522	2.44293	2.34476	1.30148	2.4149
LOC_Os02g51000	2.90984	3.23827	3.60203	5.99465	7.24137	6.60574	8.27851	7.35244	9.19577	1.83208	1.51526	1.99448	3.38775	2.95097	2.79867	4.2284	4.05819	3.65739
LOC_Os03g25660	0	0	0	0	0	0	0	0	0	0	0	0	0	0	0	0	0	0
LOC_Os04g58870	0.402173	0.417437	0.128357	1.23749	1.05689	1.6006	3.12117	2.98489	3.45744	0.4105	0.446648	0.540615	1.42454	1.03502	1.39888	4.09288	3.75032	3.62214
LOC_Os01g54520	0	0	0	0	0	0	0.0562	0.014661	0	0	0	0	0	0	0	0.022368	0	0
LOC_Os01g48850	4.91713	4.63856	5.3918	9.58932	9.39267	9.62681	5.28857	5.86193	5.92951	9.37848	8.04671	8.71525	7.5427	6.8243	7.42596	4.68442	4.85514	3.99382
LOC_Os08g14180	0	0	0	0.040161	0	0	0.2569	0.241723	0.315923	0	0	0	0	0	0	0.097862	0.098872	0.260955
LOC_Os10g02880	4.40732	5.82592	5.16169	0.764592	0.680179	0.694665	0.154905	0.158542	0.233736	9.83584	6.61335	7.39766	0.710592	1.11623	1.23531	0.377862	0.900022	0.515663
LOC_Os10g23090	0.26141	0.471817	0.164135	0.516981	0.920967	0.519035	0.161834	0.138716	0.212063	0.858612	1.12036	1.16876	0.467595	0.820277	0.422398	0.348893	0.365498	0.244513
LOC_Os12g06480	0.104935	0.022768	0.110849	0.089539	0.088935	0	0.137362	0.211429	0.111458	0.091103	0.209277	0.187827	0.106987	0.032932	0.14037	0.217122	0.202431	0.229123
LOC_Os01g61910	0.984193	1.38534	1.09804	1.73442	1.30016	1.59679	3.1243	2.27665	3.11794	0.965469	1.83883	2.24522	2.00524	1.78845	2.09361	2.95476	2.63216	3.25337
LOC_Os04g33740	0	0.226339	0.087526	0.100516	0.257906	0.261817	0.083301	0	0.073833	2.94129	3.26973	2.92847	1.12497	0.785027	1.11357	0.266655	0	0.107123
LOC_Os06g40770	0	0	0	0	0	0	0	0	0	0	0	0	0	0	0	0	0	0
LOC_Os04g33770	0.580972	0.387746	0.555972	0.945361	1.13618	1.20273	2.23879	2.24609	2.04067	0.699998	0.501988	1.09813	1.38043	1.66606	1.52216	2.16752	2.7691	2.71284
LOC_Os03g04020	34.8448	35.4252	35.5242	49.2702	44.2577	47.7927	50.138	49.0429	54.2739	32.7058	31.7204	31.1875	25.757	26.9915	27.9101	65.3533	58.407	57.732
LOC_Os02g37100	0	0	0	0	0	0	0	0	0	0	0	0	0.184004	0	0	0	0	0
LOC_Os05g10940	4.15587	4.34408	4.93495	3.53787	2.64463	2.34634	3.07009	2.6242	3.43314	8.81368	9.10664	6.8786	2.4305	2.22934	2.41765	4.742	3.80503	5.04147
LOC_Os07g43400	0.182766	0	0.234884	0.213083	0.200597	0.108576	0.490395	0.326102	0.640399	0	0.121385	0.05682	0.066299	0	0.092496	0	0	0.190053
LOC_Os03g18970	2.10203	1.47548	1.5615	2.68144	3.28392	3.15561	1.24706	0.9699	1.03179	5.70989	5.47163	5.28163	4.19709	4.0369	3.98621	2.21965	1.99273	1.60944
LOC_Os05g35350	0	0	0.195173	0	0.59988	0	0.478356	0.498021	0.467682	0	0	0.116531	0	0.560374	0	0.179173	0	0.379066
LOC_Os06g45730	0	0	0.076491	0	0	0	0	0	0	0.169115	0.063586	0.156155	0	0	0	0	0	0
LOC_Os05g10940	4.15587	4.34408	4.93495	3.53787	2.64463	2.34634	3.07009	2.6242	3.43314	8.81368	9.10664	6.8786	2.4305	2.22934	2.41765	4.742	3.80503	5.04147
LOC_Os01g55690	0.144313	0.047511	0.098662	0.667656	0.428982	0.545386	0.190763	0.33237	0.243381	0	0.079299	0.223416	0.465021	0.732809	0.215904	0.175965	0.358246	0.131646
LOC_Os02g31840	0	0	0	0	0	0.062105	0	0.083492	0	0	0	0	0	0	0.08483	0	0	0.045233
LOC_Os07g15540	0	0	0	0	0	0	0	0	0	0	0	0	0	0	0	0.122816	0.143775	0.08817
LOC_Os12g29500	4.5875	5.36245	7.65307	1.16799	1.52799	0.949065	0.401031	0	0	3.70739	4.47976	3.47181	0.885415	0.694603	2.21048	0.355605	0.46126	0.291901
LOC_Os02g44654	4.66434	4.46968	4.35022	5.05358	4.41779	4.6251	2.00766	1.81293	1.50477	13.4437	13.5602	12.6089	6.29662	6.51265	6.2016	5.71427	4.13479	3.61477
LOC_Os05g06480	0	0	0	0.010288	0	0	0	0	0	0.123697	0.177472	0.275126	0.046958	0.074636	0.057546	0.116876	0.087349	0.025219
LOC_Os11g47800	0.759124	0.813532	1.0071	1.40458	1.4053	1.70845	1.77652	1.26295	2.02781	1.21073	1.35673	1.37184	1.87581	1.98106	1.69784	1.69434	1.17914	1.10165
LOC_Os06g39960	6.5228	7.31296	6.21965	0.406736	0.907057	0.503848	3.93571	3.73597	3.95342	0.62381	0.699092	0.586997	0.372304	0.289239	0.241058	1.57892	1.56635	1.40552
LOC_Os12g29290	0.410993	0.378127	0.399906	0.385972	0.20099	0.360842	0.581141	0.402113	0.584268	0.355825	0.866683	0.635551	0.832902	0.863937	0.432407	0.662605	0.902222	0.994181
LOC_Os10g41480	1.05588	1.25181	0.800053	0.671611	0.523975	0.505496	1.31896	2.24547	1.4083	0.281665	0.447563	0.584872	0.410508	0.532338	0.592857	0.513616	0.773215	0.704348
LOC_Os05g11750	0.083037	0.110824	0	0.148374	0.485056	0.321183	0.844272	0.707994	0.844258	0.534588	0.681534	0.572412	0.628736	0.528023	0.419581	1.20293	1.81719	1.49405
LOC_Os03g05060	0	0	0.049974	0.073423	0	0	0.024566	0	0.089202	0.12759	0.066711	0	0	0	0	0	0	0
LOC_Os09g04710	10.5003	12.2043	12.1617	7.87291	8.82074	7.58053	2.24927	1.86311	2.05358	28.6799	29.8768	28.1552	16.5869	17.7907	15.8027	4.37948	5.20365	4.23574
LOC_Os07g47590	12.235	11.7225	11.125	18.6891	19.8961	18.5144	25.6737	27.6667	28.31	4.77181	5.51974	4.70732	4.82049	5.46119	4.63017	12.5962	12.6063	11.3403
LOC_Os05g10210	104.476	112.132	101.593	170.7	157.768	170.944	27.4242	26.2649	25.037	240.147	200.131	193.154	169.825	169.532	178.851	45.4758	44.1787	37.5605
LOC_Os04g31170	0	0	0	0	0	0	0	0	0	0	0	0	0	0	0	0	0	0
LOC_Os02g57110	12.0175	15.4094	9.87617	20.6258	17.9603	17.028	3.7764	5.18306	4.75405	95.2066	85.1799	82.8316	31.5124	30.066	31.1168	8.2638	7.41556	8.27202
LOC_Os04g33200	4.07684	3.89092	5.02454	4.03069	4.2451	4.48707	2.99256	3.2866	3.85963	5.89138	5.72191	5.63786	10.1253	7.9573	8.65252	2.34861	2.98267	3.49684
LOC_Os08g42990	0	0	0.154481	0.060337	0	0	0	0	0	0	0	0	0	0.086893	0	0	0	0
LOC_Os03g41130	0.08276	0.078088	0.097944	0.220055	0	0.435238	0.161415	0	0.356741	0.421801	0.062825	0.175339	0.418075	0.434072	0.344129	0.179905	0	0.334399
LOC_Os08g01450	0	0	0	0	0	0	0	0	0	0	0	0	0	0	0	0	0	0
LOC_Os02g49420	0.170012	0	0	0.097126	0.039116	0.092333	0.091196	0.046925	0	0.512986	0.720564	0.581075	0.355944	0.416488	0.163911	0.253442	0.091319	0.12412
LOC_Os10g42610	3.45733	3.81211	3.37734	4.7875	3.88281	4.43422	3.19209	3.39597	3.3116	14.101	12.9103	12.8408	4.51831	5.28238	4.476	4.56765	3.46899	4.43947
LOC_Os02g30780	0.128824	0.318094	0.300136	1.12156	1.92828	0.971456	0.24642	0.479743	0.195758	3.45079	2.40751	2.96385	1.94237	3.17614	2.5827	1.50326	1.22271	1.13729
LOC_Os11g15520	0.263863	0.526747	0.467176	0.474743	0.263539	0.381767	0.439495	0.573424	0.430531	1.18151	1.08222	1.01989	1.43849	1.28954	1.41738	1.40969	0.887325	0.85109
LOC_Os06g36210	0	0	0.046906	0.033411	0	0	0.056463	0.045777	0	0	0.035479	0	0	0.008683	0.080062	0.042194	0.031015	0
LOC_Os01g03080	0.180112	0.614388	0.144434	0.59255	0.608606	0.541631	1.2103	0.452635	1.09834	0.281667	0.20883	0.115675	0.572801	0.398587	0.640754	0.423585	0.252902	0.454212
LOC_Os04g53050	0.189989	0.203856	0.219034	0.16172	0.178875	0.128651	0.163725	0.269281	0.261828	0.581765	0.317598	0.265138	0.103193	0.202817	0.140403	0.107082	0.250101	0.226039
LOC_Os10g05930	0.038872	0.110339	0.086094	0	0.139774	0.137608	0	0	0	10.709	9.96416	7.59056	2.19965	1.53097	1.79169	0.366582	0.258582	0.305922
LOC_Os03g63280	3.11362	3.47725	3.35563	1.92467	2.17349	2.60984	2.05149	2.2053	2.2967	1.90447	1.33121	1.78007	2.26015	1.62487	1.54939	1.20496	1.02894	0.991271
LOC_Os08g13180	0	0	0	0	0	0	0	0	0	0	0	0	0	0	0	0	0	0
LOC_Os07g39960	0	0	0	0.090125	0.153253	0	0.113195	0	0.072367	0	0	0	0	0.185559	0	0	0	0.162361
LOC_Os02g14600	0	0	0	0	0	0	0	0	0	0	0	0	0	0	0	0	0	0
LOC_Os07g07420	0	0	0.071192	0	0	0	0	0	0	0.126373	0	0	0	0	0	0	0	0
LOC_Os10g34360	0	0	0	0	0	0	0.02425	0.075373	0	0	0	0	0.056152	0	0.032952	0.024182	0	0
LOC_Os05g47820	0	0	0	0	0	0	0.067713	0	0.045604	0	0.034916	0	0.059263	0	0	0.099121	0.194417	0.06659
LOC_Os02g51600	0	0.03643	0	0.031263	0.01673	0.127678	0	0.209143	0.249064	0	0	0	0	0	0	0	0	0
LOC_Os12g29690	0.034625	0.009049	0.020635	0.027019	0.03736	0	0.041817	0.120674	0.075975	0.526695	0.378501	0.643941	1.18904	0.901562	0.767557	0.749773	0.784276	0.999916
LOC_Os03g47830	0	0	0.038847	0.072553	0.038757	0	0.014683	0	0	0	0	0.018249	0	0	0	0.072466	0	0
LOC_Os01g50440	1.97582	2.66897	2.41872	2.49424	1.47841	1.55502	0.660149	0.715154	0.802882	4.56953	4.02172	4.32311	2.53904	2.56024	3.16109	1.20624	0.906273	0.889174
LOC_Os01g28810	0	0	0	0	0	0	0	0	0	0	0	0	0	0	0	0	0	0
LOC_Os02g48220	0	0.056297	0	0	0.030231	0.048424	0	0.184361	0.058092	0.074853	0.384761	0.441765	0.13649	0.230196	0.326024	0.481927	0.236111	0.365502
LOC_Os06g29080	0	0	0	0	0	0	0	0	0	0	0	0	0	0	0	0	0	0
LOC_Os09g08710	0.991613	1.27086	1.31522	1.18037	1.23908	1.37811	0.94562	0.699489	0.819402	1.17118	1.67551	1.89945	2.03784	2.0891	2.00605	1.04369	1.23778	1.93321
LOC_Os09g16030	0.02528	0.113575	0.130984	0.022883	0.091054	0.068429	0	0	0	0	0	0	0	0	0	0	0	0
LOC_Os11g07460	0.064754	0	0.21291	0.393765	0.437848	0.810457	0.383806	0.152934	0.267211	1.25467	1.30496	1.05434	1.4663	1.28929	1.37935	1.06909	0.470978	0.435381
LOC_Os12g41260	0	0	0	0	0	0	0	0	0	0.096226	0	0.096084	0	0.054812	0.040202	0.044937	0.099808	0
LOC_Os01g06060	0.073203	0.245827	0	0.104317	0.200145	0.09536	0	0	0	0.410719	0.429139	0.383042	0.26699	0.120774	0.074314	0.086434	0.152533	0
LOC_Os05g05920	0	0	0	0.172	0	0	1.16721	1.33464	1.08158	0	0	0	0	0	0.183153	0.113431	0.166481	0.121327
LOC_Os05g10940	4.15587	4.34408	4.93495	3.53787	2.64463	2.34634	3.07009	2.6242	3.43314	8.81368	9.10664	6.8786	2.4305	2.22934	2.41765	4.742	3.80503	5.04147
LOC_Os09g32988	1.0541	1.03692	1.17051	1.58598	1.40062	1.29379	1.1437	1.6089	1.29725	5.21989	5.33797	4.91462	1.40445	1.59784	1.34751	0.999633	1.04304	1.12983
LOC_Os02g16850	0.2962	0	0	0.076179	0.181564	0.470526	0.112607	0.146302	0	0	0	0	0	0	0	0	0	0
LOC_Os07g16800	0	0	0	0.036026	0	0	0	0	0	0	0	0	0	0	0	0	0	0
LOC_Os06g46560	0	0	0.044628	0	0	0	0	0.038267	0	0	0	0	0	0	0	0	0	0.099767
LOC_Os02g40260	53.4571	60.003	50.8306	7.95066	7.50968	7.94692	1.34035	1.02363	1.25296	86.4307	70.6161	68.2654	8.86075	9.21122	9.23585	1.42644	1.19602	0.795887
LOC_Os06g51110	0.479724	0.219814	0.275952	0.053754	0	0	0.183996	0	0	2.77128	3.16323	3.413	0.19521	0.264356	0.142046	0	0	0
LOC_Os12g01530	320.491	315.014	297.901	127.149	130.279	136.261	449.898	441.561	459.952	213.944	213.458	217.408	103.22	104.351	98.8556	292.566	273.072	275.041
LOC_Os06g47550	27.1032	27.6989	29.9272	16.6032	15.7864	16.9823	22.9856	25.2957	24.3098	10.5305	11.5274	11.9214	15.4069	15.4594	15.0496	22.1952	22.2692	21.637
LOC_Os01g20000	0	0	0	0	0	0	0	0	0	0	0	0	0	0	0	0	0	0
LOC_Os08g36030	0	0	0	0.030007	0	0	0	0	0	0	0	0	0	0	0	0	0	0
LOC_Os10g22890	0	0.028856	0.146195	0.099131	0	0.027905	0	0.067609	0	0.159917	0.087302	0.219	0.027279	0.128962	0.069226	0.11535	0.246621	0.181708
LOC_Os06g39070	0.026027	0	0.111283	0	0	0.021845	0	0	0	0.412868	0.306451	0.351298	0.105731	0.081054	0.196714	0.085235	0.132205	0.079084
LOC_Os04g24820	0	0	0	0	0	0	0	0	0	0	0	0	0	0	0	0	0	0
LOC_Os05g11070	0	0	0	0	0	0	0	0	0	0	0	0.155593	0	0.037201	0	0	0	0
LOC_Os11g01390	0	0	0	0	0.074241	0.081554	0	0	0	0	0	0	0.094406	0.296375	0.415357	0.168962	0.619599	0.291539
LOC_Os12g28270	9.62145	10.9955	10.9666	8.77319	7.84891	8.82099	6.60202	4.50192	6.18668	3.49219	3.24132	2.86748	3.82436	3.12605	2.98698	2.34103	2.28728	2.18004
LOC_Os01g48700	1.36096	0.825833	1.39204	1.28476	2.07107	1.20721	3.12473	2.36929	2.86744	1.82665	3.06661	2.93634	2.98737	3.02318	2.65957	4.1479	4.65287	5.75049
LOC_Os12g43940	0.63115	0.646276	0.658467	0.263218	0.499101	0.229034	0.493945	0.429777	0.463816	0.235414	0.889607	0.489711	0.317737	0.283766	0.283155	0.311725	0.338	0.605611
LOC_Os08g08960	0.0628	0	0	0	0	0	0	0	0	0.171191	0.047973	0	0.360981	0	0.52099	0	0	0
LOC_Os06g32960	0	0	0	0	0	0	0	0	0	0	0	0	0	0	0	0	0	0
LOC_Os01g48040	0	0.09741	0.038761	0.023586	0	0.043751	0.038679	0.087903	0.015442	0.025729	0.026935	0.017061	0.015834	0.05	0.016604	0.135401	0.07789	0.045976
LOC_Os04g49150	0.053509	0	0.316854	0.12193	0	0.046975	0	0	0	0	0	0	0	0	0	0.350088	0	0
LOC_Os02g56490	1.08378	0.462197	0.669784	0.310308	0.332337	0.264753	0	0	0.056856	2.23172	1.61291	1.91023	0.242197	0.318531	0.401311	0.277473	0.072164	0.19579
LOC_Os08g43654	1.57366	1.96154	1.57597	1.47203	1.61586	1.44726	0.243847	0.260017	0.448514	1.73355	1.02661	0.849213	0.832541	0.544028	0.665675	0.250564	0.170443	0.358984
LOC_Os09g39190	0.718577	0.624282	0.657059	0.164385	0	0.137035	0.394391	0.347613	0.227124	1.00319	0.876481	0.768402	1.13092	1.06063	0.94064	0.597276	0.808268	0.965296
LOC_Os05g04410	0.056916	0.066727	0.176038	0.134581	0	0	0	0	0	0	0.093741	0.121874	0.112794	0	0	0	0.091755	0
LOC_Os06g01660	7.47754	6.09638	7.64961	1.87999	2.11002	1.9446	2.58032	3.38093	3.39863	6.93501	6.93874	7.21746	2.34185	3.03324	2.47575	2.03162	1.45319	1.61036
LOC_Os06g33360	0.076032	0	0	0.086089	0	0	0.2857	0.196172	0.294339	0	0.086429	0	0.057423	0.041187	0	0.08232	0.236837	0.132754
LOC_Os01g25760	0.097028	0.221401	0.154542	0.215932	0.145988	0.115139	0.390449	0.293864	0.29937	0.337707	0.494121	0.546251	0.921645	1.23627	1.02499	1.00641	1.18334	1.28048
LOC_Os04g55620	2.78726	1.72348	2.69866	2.19888	1.94415	2.12903	1.00401	0.873951	1.01641	5.5935	4.91464	5.50073	3.75488	4.04133	4.09394	2.04659	1.87543	1.54236
LOC_Os05g32544	12.3785	13.0005	13.1832	13.2416	11.5404	12.7933	5.93194	6.47262	6.97916	22.3186	20.7018	19.1717	14.7222	12.9548	13.3274	7.81985	7.03068	7.11886
LOC_Os10g05970	237.173	251.424	230.89	285.949	291.707	281.415	39.2716	46.256	46.0403	62.7909	50.8225	50.525	17.5095	14.1758	14.5849	2.81314	3.15953	2.25615
LOC_Os01g74480	0	0	0	0.02747	0.072931	0	0	0.099123	0	0.045888	0.051088	0.140352	0.043908	0	0	0.075526	0.036753	0.035163
LOC_Os08g06730	0	0	0	0	0	0	0	0	0	0	0	0	0	0	0	0	0	0
LOC_Os05g43100	0	0	0	0	0	0	0	0	0	0	0	0	0	0	0	0	0	0
LOC_Os08g36900	0.050227	0	0	0	0	0	0	0	0.02308	0	0	0	0	0	0	0	0	0
LOC_Os06g13350	0	0	0	0	0	0	0	0	0	0	0.186258	0.082469	0.1128	0.221884	0	0	0	0.214363
LOC_Os10g31240	0	0.164028	0.052048	0.042708	0	0.074492	0	0.056125	0	0.569783	0.61412	0.589897	0.099712	0.1858	0.137712	0	0	0
LOC_Os01g59120	0.664435	0.814583	0.798563	0.361081	0.372573	0.285712	0.525539	0.47216	0.51956	6.38215	5.75442	5.19761	0.639725	0.52544	0.514096	0.471384	0.486071	0.321662
LOC_Os05g39770	44.7248	45.744	44.6686	13.0851	12.2317	12.7785	22.298	25.2624	24.1453	11.5729	11.4123	10.2668	6.31637	5.29873	6.23449	26.4145	28.486	25.6197
LOC_Os08g16070	0	0	0	0	0	0	0.039005	0	0.080674	0	0	0	0	0	0	0	0	0
LOC_Os06g15480	0.191082	0.355297	0.146052	0.125013	0	0	0.063413	0.230584	0.132991	0.356258	0.349465	0.245594	0.326004	0.141244	0.205833	0.229587	0.156519	0
LOC_Os02g44820	4.95617	5.23583	5.55182	22.2158	21.1247	23.6014	12.3929	10.9183	8.66286	24.4683	23.5045	21.3069	10.1757	8.49887	7.45497	14.8962	14.2235	12.1274
LOC_Os01g43370	56.9963	57.8612	62.5867	74.213	80.281	75.5658	114.446	129.25	131.534	17.6284	17.8886	18.86	68.1753	69.4569	70.5688	100.63	103.019	115.101
LOC_Os01g52830	0.110164	0	0.0572	0.166508	0	0.151627	0.55378	0.256299	0.556293	0.213308	0	0.27331	0.219988	0.124334	0.36039	0.523851	0.54556	0.178085
LOC_Os07g38790	2.86556	2.52588	1.73268	1.21661	1.22657	0.836656	0.372172	0.302797	0.349886	3.62487	3.23597	3.5546	2.17343	1.79464	2.06399	0.964502	0.48592	0.786044
LOC_Os02g29230	0	0	0	0	0	0	0	0	0	0	0	0	0	0	0	0	0	0
LOC_Os09g03750	2.15062	2.5471	2.72328	1.94453	2.34009	1.4787	3.22701	2.5555	2.72213	2.14546	3.03317	3.38112	1.45545	1.67666	1.53935	2.73579	3.13179	2.22599
LOC_Os10g28840	0	0	0	0	0	0	0	0	0	0	0	0	0	0	0	0	0	0
LOC_Os01g52760	1.95066	2.01006	1.1909	1.31045	2.1094	2.35513	2.4439	2.91998	2.83892	2.83029	3.01288	2.83768	2.16595	2.20386	2.42328	3.08257	2.26045	3.04303
LOC_Os08g44270	43.5227	40.8127	39.5073	20.343	18.6108	20.3747	18.5075	17.7092	18.5141	46.0723	45.8	43.092	28.0218	25.5189	25.7979	13.244	11.5377	12.7574
LOC_Os01g43370	56.9963	57.8612	62.5867	74.213	80.281	75.5658	114.446	129.25	131.534	17.6284	17.8886	18.86	68.1753	69.4569	70.5688	100.63	103.019	115.101
LOC_Os04g31250	0	0.071425	0	0.128436	0.155178	0.07742	0	0	0.07738	0	0.065714	0.08588	0	0.380113	0	0.076653	0	0.133646
LOC_Os01g71250	0.753125	0.911632	0.886237	1.72197	1.18484	1.22392	2.72485	2.08157	2.6744	1.57747	1.59491	1.12373	1.07789	1.17977	1.1206	1.54336	1.48175	1.97921
LOC_Os02g47420	4.57181	4.84631	4.31295	5.25451	4.82747	4.67098	3.06628	3.52842	3.10035	13.8187	12.9236	12.5399	7.54397	7.49851	7.22334	3.49879	3.3918	3.9647
LOC_Os12g06570	0	0	0	0	0	0	0	0	0	0	0	0	0	0	0	0	0	0
LOC_Os02g40260	53.4571	60.003	50.8306	7.95066	7.50968	7.94692	1.34035	1.02363	1.25296	86.4307	70.6161	68.2654	8.86075	9.21122	9.23585	1.42644	1.19602	0.795887
LOC_Os08g28940	0	0	0	0	0	0	0	0	0	0	0	0	0	0	0	0	0	0
LOC_Os01g14540	0.118263	0	0	0	0	0.035912	0	0	0	0	0	0	0	0	0.041898	0.133201	0	0
LOC_Os07g05290	0	0	0	0	0	0	0	0	0	0	0	0	0	0	0	0	0	0
LOC_Os03g53410	0.17467	0.114353	0.217077	0	0.172046	0.234406	0.200796	0.187465	0.087987	0.160362	0.178814	0.200462	0.035157	0.12731	0	0	0	0
LOC_Os06g36380	0	0	0	0	0	0	0.01858	0	0	0	0	0	0	0	0	0	0	0
LOC_Os06g16160	0	0	0	0.054733	0.04281	0.049397	0	0.076414	0	0	0	0	0	0	0	0	0	0
LOC_Os09g12290	21.019	20.9025	23.7117	52.6854	52.4598	52.3889	42.5089	44.1228	44.9258	12.5015	13.7989	13.5212	35.5136	34.6615	36.8444	97.6569	104.048	102.755
LOC_Os01g51140	2.04056	1.01866	1.7217	3.28082	3.19775	3.12034	1.4847	1.06545	1.08984	2.03827	2.25428	1.79045	3.08046	2.65826	2.46395	2.0646	1.87526	2.43976
LOC_Os09g28880	0.380392	0.78681	0.666603	0.35659	0.373448	0.696385	0.289236	0.352988	0.214831	2.24096	2.26371	2.20681	0.816727	1.12786	0.878532	0.596051	0.76255	0.568623
LOC_Os04g41740	0.105264	0.035134	0	0	0	0	0	0	0	0	0.085092	0	0	0	0	0	0	0
LOC_Os03g53350	0	0	0	0	0	0.074883	0.00429	0.034241	0.058022	0.202119	0.138858	0.132826	0.23964	0.087666	0.33976	0.139592	0.233689	0.161792
LOC_Os08g43350	0.695378	1.10276	1.66776	0.767776	1.48877	0.698344	0.25251	0.323382	0.407953	2.971	3.50217	3.19191	1.71267	1.32207	1.40987	0.828568	0.935053	0.624868
LOC_Os09g26610	0.268455	0.306369	0.907933	0.43354	0.306271	0.419379	0.354749	0.179771	0.098472	1.75006	0.636083	0.59838	0.396176	1.35511	0.529069	0.418923	0.527276	0.13628
LOC_Os10g40900	0	0	0	0	0	0	0	0	0	0	0	0	0	0	0	0.082314	0	0
LOC_Os02g47950	0.368913	0.522231	0.350396	0.125015	0.371152	0.235914	0.058202	0	0.070669	1.21149	0.460789	0.455726	0.253478	0.567629	0.51735	0.155628	0.146895	0.244502
LOC_Os07g33480	1.75225	2.22551	2.46081	4.82558	5.61501	5.66361	4.14902	4.76881	5.16461	13.9553	14.412	14.3957	9.56623	10.2646	9.80562	6.62457	6.57221	7.64135
LOC_Os01g57730	4.17354	4.40531	4.64753	5.34306	4.38734	5.31477	2.0616	1.38707	1.39694	3.30868	2.70255	3.30367	9.44695	10.2748	9.39452	4.00494	4.02236	2.70015
LOC_Os11g38630	0.025146	0	0	0	0.030452	0	0.025174	0.105712	0	0	0.064581	0.100733	0.022296	0	0.068006	0	0.095338	0.158792
LOC_Os01g74570	1.0743	0.565022	0.288773	1.11687	1.11825	0.739858	1.21024	0.818163	0.551692	1.64251	1.07719	0.963739	1.0296	0.519336	1.23586	1.55905	2.02226	0.929393
LOC_Os01g24600	0	0	0	0	0	0	0	0	0	0	0	0	0	0	0	0	0	0
LOC_Os02g40260	53.4571	60.003	50.8306	7.95066	7.50968	7.94692	1.34035	1.02363	1.25296	86.4307	70.6161	68.2654	8.86075	9.21122	9.23585	1.42644	1.19602	0.795887
LOC_Os04g48070	2.86099	2.85943	3.36128	2.10505	2.06394	1.78722	4.90479	4.11842	4.5609	1.33563	1.54485	1.3802	1.4118	1.60748	1.77693	3.60065	4.11833	4.48663
LOC_Os03g62830	0	0	0	0.077835	0.087278	0.078908	0.189363	0.103064	0.266849	0.106566	0	0	0.068967	0.332532	0.06289	0.202978	0.145024	0.32135
LOC_Os05g42210	1.25863	1.49871	1.48744	3.75207	3.65158	3.17598	3.14953	3.74685	2.83251	1.23928	1.62153	1.03985	1.15346	1.16179	1.71958	1.78287	1.13815	1.20257
LOC_Os01g18450	1.75749	2.30222	1.52077	0.370377	0.815467	1.19311	0.749787	0.376219	1.59144	4.7133	1.14366	1.77317	1.47018	2.86644	1.7192	0	0.164288	0.439602
LOC_Os01g13440	0	0	0	0	0	0	0.11915	0	0	0	0	0	0	0	0.054791	0.046136	0.03153	0.364612
LOC_Os10g21090	0	0	0	0	0	0	0	0	0	0	0	0	0	0	0	0	0	0
LOC_Os07g03770	0.167588	0	0.227378	0.045292	0	0	0	0	0	0	0	0.143254	0	0	0.038455	0	0	0
LOC_Os04g44640	0.015041	0.018753	0.045117	0.023222	0.053462	0.08091	0.025363	0	0	0.524601	0.671333	0.46874	0.154569	0.071494	0.139033	0.116918	0.056079	0.047322
LOC_Os08g31569	0	0	0	0	0	0	0	0	0	0	0	0	0	0	0	0	0	0
LOC_Os06g42680	0	0	0	0	0	0	0.357605	0.305916	0.58734	0	0	0	0	0.296909	0	0	0.326874	0.195984
LOC_Os06g45210	0	0	0	0	0	0	0	0	0	0	0	0	0	0	0	0	0	0
LOC_Os08g42020	1.14762	1.33752	1.18028	4.6941	5.39911	4.80443	6.51604	6.10171	6.9904	1.89205	2.11531	1.45977	3.67652	3.75618	4.07729	6.28928	4.85015	5.95043
LOC_Os05g50300	0.123415	0.104881	0.077185	0	0.009298	0	0.045962	0.104265	0.097823	0	0.005108	0.06812	0	0	0	0.044213	0.039315	0
LOC_Os04g40470	0	0	0.036499	0.744908	0.914187	1.05658	2.70499	2.17602	2.09709	3.25903	2.56344	3.1422	5.61715	5.36591	5.94186	21.1128	19.3121	17.9918
LOC_Os05g51220	1.41199	1.15308	1.81867	1.20029	1.38189	1.01462	0.524401	0.775605	0.885638	6.61696	6.93908	5.71657	0.936866	1.12677	1.04339	0.758706	0.878352	0.672495
LOC_Os04g59420	4.05013	4.35951	3.88212	2.37167	2.84744	3.07013	1.11207	1.36595	1.51474	5.97889	6.02416	5.78041	2.83141	2.80884	2.78855	2.00931	1.71324	1.35795
LOC_Os03g26430	0	0	0	0	0	0	0	0	0.119161	0	0	0	0	0	0	0	0	0
LOC_Os03g20790	3.29483	3.08752	3.65954	4.08438	4.69313	3.99107	3.07854	3.42417	3.36858	3.62503	3.23693	3.00666	3.81003	3.9688	4.21408	3.4127	4.14874	3.35854
LOC_Os02g11790	0.091592	0.095069	0.139777	3.44303	4.29999	3.12646	1.02378	1.36472	1.23617	0.161887	0.190097	0.323536	2.41165	1.97122	1.91628	2.54836	1.4068	1.48898
LOC_Os03g63390	13.0763	13.1081	14.7887	14.3491	16.1475	13.4796	6.97379	4.48466	5.8867	13.4416	10.8581	10.1999	6.31429	6.72267	7.61491	1.26328	0.479154	1.42987
LOC_Os02g02160	0	0	0	0	0	0	0	0	0	0	0	0	0	0	0	0	0	0
LOC_Os12g14100	0	0	0	0	0	0	0	0	0	0	0	0	0	0	0	0	0	0
LOC_Os08g23790	0	0	0	0	0	0	0	0	0	0	0	0	0	0	0	0	0	0
LOC_Os03g49260	0.129645	0.150564	0.244595	0.304717	0.300553	0.307619	0.648672	0.608614	0.76184	0.287349	0.353962	0.396637	0.200508	0.470721	0.286528	0.424741	0.509121	0.440956
LOC_Os02g32580	78.3267	85.7933	80.5742	34.3072	31.5861	31.5277	29.1595	29.6136	28.5972	11.7922	10.1757	9.32302	22.2548	22.6277	21.641	20.3417	19.8332	19.7826
LOC_Os04g46130	26.1651	32.6072	27.8356	10.5621	11.2785	8.50877	3.0516	2.10316	2.34017	43.6046	34.0535	37.3716	16.4404	14.4957	15.6871	2.31916	2.91324	3.50108
LOC_Os08g08960	0.0628	0	0	0	0	0	0	0	0	0.171191	0.047973	0	0.360981	0	0.52099	0	0	0
LOC_Os05g49730	0.127237	0.433566	0.493301	0.522802	0.480253	0.364625	0.528456	0.57222	1.02934	0.723305	1.01052	0.964432	0.814978	0.513956	0.617448	0.67483	0.707758	0.583577
LOC_Os02g44310	0	0	0	0	0	0	0	0	0	0.05884	0.070899	0	0.115	0	0.12535	0	0	0
LOC_Os03g13180	0	0.060037	0	0	0	0	0	0	0.122997	0	0	0	0	0	0	0	0	0
LOC_Os10g05990	115.572	117.014	109.768	60.5635	59.0839	60.7215	5.24018	6.73981	5.19417	292.157	231.73	235.931	53.0147	53.1319	49.2029	11.9085	12.1103	10.0587
LOC_Os04g32110	11.7045	12.9053	12.7258	15.5438	15.4889	15.916	13.1721	12.815	11.4653	21.7129	20.3892	20.1959	21.149	20.5866	22.3151	15.9807	14.2223	14.6609
LOC_Os10g38060	5.68555	5.72871	5.40721	8.41279	8.42136	8.3238	10.505	10.5764	10.2627	6.24606	6.72277	7.69576	8.59275	8.1483	8.01041	6.37428	7.60206	6.6485
LOC_Os06g22380	4.19644	3.68642	3.71513	2.59358	2.99447	3.33724	0.974416	0.910075	0.583048	13.6101	8.84584	7.61699	12.0856	13.0301	12.9127	4.6373	4.38218	4.29009
LOC_Os01g65510	2.66969	2.33109	2.80945	2.3745	1.69118	2.27787	0.911852	0.546099	1.02878	2.92881	3.42802	3.5918	1.94319	2.52822	2.00525	1.48308	0.895068	0.963435
LOC_Os03g22010	82.2305	78.5871	82.9143	66.4939	63.734	61.4843	17.1093	16.8232	16.0488	75.5587	74.3021	68.9511	58.3406	58.2111	60.5671	15.4895	17.439	14.2141
LOC_Os07g22850	0	0	0	0	0	0	0	0.080128	0	0.331369	0	0.051425	0	0.122253	0.048214	0	0.043109	0
LOC_Os06g29110	0	0	0.184597	0	0	0.032137	0	0	0.175757	0.273326	0.37372	0.412205	0	0.063458	0.086879	0.119734	0	0
LOC_Os01g67980	0	0	0	0	0	0	0	0	0.082245	0	0	0	0	0.025317	0	0	0.1149	0
LOC_Os11g04650	2.1687	2.48025	3.24932	1.43724	1.70262	1.93621	0.906054	1.78023	1.54012	1.51198	2.45083	2.56976	3.93349	3.22456	5.17639	2.5468	1.78541	1.28541
LOC_Os09g16200	0	0	0	0	0	0	0	0	0	0	0	0	0	0	0	0	0	0
LOC_Os10g32520	4.20305	3.9598	4.16819	13.8886	15.3451	14.205	6.94118	6.48431	6.60808	0.160471	0	0.083536	0.397183	0.039226	0.361663	0	0.143729	0.047451
LOC_Os05g30300	0.21519	0	0	0	0.117566	0	0.102996	0.289693	0	0.385616	0.056203	0.203566	0.163819	0.20096	0.234336	0.264241	0.213545	0.484032
LOC_Os01g10370	0.099215	0	0.079952	0	0	0.046869	0	0	0	0	0	0	0.076666	0.073863	0.039673	0	0.139766	0
LOC_Os05g14750	0	0	0.038622	0.064172	0	0.108992	0	0.066944	0	1.94376	2.44833	3.03551	4.18232	3.97797	3.29917	1.05487	1.3496	0.885268
LOC_Os07g10620	0.351731	0.341793	0.346142	0.292718	0.23408	0.624478	0	0	0	2.11152	2.20435	1.79956	0.892948	0.412987	0.569609	0.62478	0.381108	0.407629
LOC_Os12g07700	0	0	0	0.120083	0.120491	0.097447	0	0.396313	0	0	0	0	0	0	0	0.08167	0	0
LOC_Os10g02500	0.034425	0.04377	0.04759	0.056401	0.064999	0.035801	0.039887	0.064361	0.043777	0.218326	0.254531	0.143674	0.120102	0.11512	0.070663	0	0.085934	0.012951
LOC_Os08g32160	72.009	76.8204	80.7806	43.8273	38.1214	37.1011	14.5877	11.6068	11.5696	110.023	102.821	95.811	55.3297	53.9455	58.628	19.0517	17.4032	18.0962
LOC_Os11g30030	0	0	0	0	0	0	0	0	0	0	0	0.066719	0	0	0	0	0	0
LOC_Os06g47550	27.1032	27.6989	29.9272	16.6032	15.7864	16.9823	22.9856	25.2957	24.3098	10.5305	11.5274	11.9214	15.4069	15.4594	15.0496	22.1952	22.2692	21.637
LOC_Os01g45860	1.4455	1.78726	1.47755	0.954305	1.21528	0.751777	0.452888	0.449229	0.421363	3.3692	3.41097	3.43701	1.73858	1.24965	1.75424	0.697495	0.539648	0.431304
LOC_Os03g04020	34.8448	35.4252	35.5242	49.2702	44.2577	47.7927	50.138	49.0429	54.2739	32.7058	31.7204	31.1875	25.757	26.9915	27.9101	65.3533	58.407	57.732
LOC_Os02g53360	0.504016	0.324245	0.694114	0.54816	0.721641	0.56264	0	0.543736	0.284716	3.92998	3.19735	2.40767	1.313	0.764412	1.01796	0.800065	0.406262	0.166717
LOC_Os06g17000	0	0.114784	0	0	0	0	0	0.109605	0.092042	0	0	0	0	0	0	0	0	0
LOC_Os08g13430	0.017062	0.040136	0.039762	0.498833	0.344328	0.382187	0.17162	0.329916	0.166271	0	0	0	0.026639	0.018197	0	0	0	0
LOC_Os04g45950	1.13426	0.892991	0.99475	0.472356	0.478393	0.68712	0.98297	0.836116	0.833888	0.495629	0.965129	0.717412	1.33648	1.09327	0.975506	0.827114	0.761317	1.23248
LOC_Os09g06680	0	0	0	0	0	0.051806	0	0	0	0.055547	0	0	0	0.065477	0.064802	0	0	0
LOC_Os02g36680	0	0	0	0	0	0	0	0	0	0	0	0.054503	0	0.090584	0	0	0	0
LOC_Os04g01740	1.84074	2.25345	2.11409	674.208	671.922	667.611	747.137	800.915	836.7	1.35866	1.18634	1.31834	282.345	281.803	284.442	657.373	669.719	610.779
LOC_Os08g44270	43.5227	40.8127	39.5073	20.343	18.6108	20.3747	18.5075	17.7092	18.5141	46.0723	45.8	43.092	28.0218	25.5189	25.7979	13.244	11.5377	12.7574
LOC_Os01g55080	0.348362	0.255343	0	0	0	0	0	0	0	0	0.138935	0	0	0	0	0	0	0
LOC_Os05g34800	0.190174	0.662275	0.629572	0.727261	0.719993	0.547778	2.07484	1.80667	2.19831	0.404604	0.869635	0.697009	0.92442	0.466676	0.585598	1.8842	1.50265	2.09956
LOC_Os03g63440	1.38504	0.965446	0.768134	2.72489	3.87	2.97796	3.67811	5.38774	4.41258	1.37745	2.5636	2.1084	3.09298	2.38646	2.93389	3.56554	3.80888	2.99918
LOC_Os02g54690	0	0	0	0.063566	0	0	0.18519	0.137415	0.097837	0.082922	0.056027	0	0.213347	0.246693	0.254279	0.07982	0	0.164993
LOC_Os06g41290	0	0	0	0	0	0	0	0	0	0	0	0	0	0	0	0	0	0
LOC_Os03g25280	0	0	0	0	0	0	0	0	0	0	0	0	0	0	0	0	0	0
LOC_Os05g11970	0	0	0	0	0	0	0	0	0	0	0	0	0	0	0	0	0.059864	0
LOC_Os04g59420	4.05013	4.35951	3.88212	2.37167	2.84744	3.07013	1.11207	1.36595	1.51474	5.97889	6.02416	5.78041	2.83141	2.80884	2.78855	2.00931	1.71324	1.35795
LOC_Os10g37060	0	0	0	0	0	0	0	0	0	0	0	0	0	0	0	0	0	0
LOC_Os08g32960	3.77104	3.35827	3.46147	2.18644	2.43499	2.26886	1.93312	1.98084	1.94529	0.233422	0.595187	0.450885	1.76313	1.69218	1.733	1.88386	1.76941	1.73069
LOC_Os01g19430	0	0	0.109778	0.192625	0.207866	0.477136	0.065698	0.135857	0.374937	0	0	0	0	0	0.016424	0	0	0
LOC_Os03g39650	0.139908	0	0	0.352133	0	0.247817	0.449512	0.295201	0.167554	0.523304	0.741359	0.614022	0.177477	0.505162	0.186244	0.583119	0.290777	0.517641
LOC_Os12g38320	0.4351	0.445859	0.347872	0.206515	0.207887	0.106505	0.035922	0	0	1.10208	0.948426	1.00475	0.237382	0.096807	0.316559	0.356054	0	0.343477
LOC_Os03g53340	0.958361	0.799703	0.548306	31.4717	33.2413	29.483	20.2499	20.2359	18.6701	0.214033	0.244885	0.131185	8.08509	7.11143	8.22524	6.47186	4.66824	5.10423
LOC_Os08g43730	0.354041	0.318111	0.372101	0.839213	0.57407	0.584955	0.468859	0.307995	0.327438	1.50127	1.93674	2.00778	1.38448	1.04532	1.11268	0.853597	0.952281	1.23388
LOC_Os05g39880	0.422354	0	1.14032	0	0	0.317092	0	0	0.210315	1.3561	1.71223	2.09656	0.737055	0.824233	0.827879	0.086844	0.110783	0
LOC_Os01g48700	1.36096	0.825833	1.39204	1.28476	2.07107	1.20721	3.12473	2.36929	2.86744	1.82665	3.06661	2.93634	2.98737	3.02318	2.65957	4.1479	4.65287	5.75049
LOC_Os10g12750	15.9111	13.9848	16.8295	5.65689	4.16869	4.44943	3.2504	3.25464	2.64617	18.113	18.0682	17.8887	7.56708	7.97369	7.76981	3.87448	3.38315	3.15509
LOC_Os11g20090	0	0	0	0	0	0	0	0	0	0	0	0	0	0	0	0	0	0
LOC_Os08g28600	0	0	0	0	0	0	0	0	0	0	0.025162	0	0	0	0	0.050496	0	0
LOC_Os02g21890	6.6581	6.78249	5.53418	5.92372	6.73102	6.43607	2.73328	1.48509	2.33485	8.51849	6.52409	7.15994	6.2654	6.10332	7.22065	2.3246	3.30925	2.73212
LOC_Os06g33640	0	0	0	0	0	0	0	0	0	0	0	0	0	0	0	0	0	0
LOC_Os02g51910	1.05172	1.1909	1.24544	10.8287	10.4572	9.76274	9.36742	8.92405	8.58684	2.693	2.4078	2.6186	7.36264	6.43908	7.91771	16.6436	13.2077	13.3171
LOC_Os12g05200	0.141742	0.058476	0	0.165551	0.059069	0.13307	0	0	0	0.292717	0	0.136602	0	0	0.171744	0.255861	0.460748	0.216284
LOC_Os11g46230	0	0	0	0	0.07225	0	0.05328	0.067348	0.066083	0	0	0	0	0	0	0.058626	0	0
LOC_Os07g12080	0	0	0	0	0	0	0	0	0	0	0	0	0	0	0	0	0	0
LOC_Os01g18490	0	0	0	0.114584	0.14407	0	0	0	0	0	0	0	0.242988	0.53534	0	0.081868	0.106702	0.012619
LOC_Os01g09730	0	0.029227	0	0	0	0	0.05709	0	0.077875	0	0	0.019745	0.101047	0.147646	0	0	0	0
LOC_Os07g40380	0	0	0	0	0	0	0	0	0	0	0	0	0	0	0	0	0	0
LOC_Os03g61720	39.8592	42.348	36.8736	16.7935	15.9603	15.3527	7.0364	6.29509	6.56423	29.091	23.5695	24.1734	14.7241	13.9917	15.298	4.07116	3.30622	3.64828
LOC_Os09g13650	64.1859	64.9924	67.6754	27.1472	31.7038	31.1155	14.5931	14.0836	12.1609	43.0922	45.9887	46.1976	45.8679	45.7836	43.8786	17.1537	17.1332	16.7314
LOC_Os02g03150	0	0	0	0	0	0	0	0	0	0	0	0	0	0	0	0	0	0
LOC_Os03g15020	21.2173	19.6087	20.0544	26.4094	25.8164	23.9634	16.7153	17.6199	17.6364	17.8108	21.8151	21.5706	18.0188	18.8828	18.3852	23.1258	26.0733	25.4185
LOC_Os02g41800	4.32517	4.2429	3.81964	3.11541	3.47668	3.29847	1.09966	1.65702	1.20368	6.15897	6.64498	5.3551	4.35349	4.49034	5.08174	2.86064	2.89885	2.11325
LOC_Os10g26600	0	0	0	0	0	0	0	0	0.311295	0	0	0	0	0	0	0.075401	0	0
LOC_Os11g28950	0.051155	0	0.050724	0.096957	0.039224	0.047939	0.121295	0.096945	0.123623	0.322875	0.476712	0.379424	0.276354	0.129421	0.246756	0.342055	0.202842	0.238432
LOC_Os04g11040	0	0	0	0.452411	0.407395	0	0.153451	0	0	0	0.508981	0.095187	0.260224	0.187868	0.282141	0.287262	0	0
LOC_Os08g01490	5.18763	5.79327	6.07603	5.01442	4.65431	5.13321	6.79024	6.99864	7.68682	8.21086	10.5432	10.2486	7.31153	8.39355	7.45473	9.904	10.6671	10.2761
LOC_Os03g19610	0	0	0	0	0	0	0	0	0	0	0	0	0	0	0	0	0	0
LOC_Os10g21130	3.38545	3.86647	3.87867	3.76254	2.93671	2.79947	0.913605	1.8158	1.50047	4.74071	3.42533	2.86755	4.83288	4.71223	5.68236	2.5937	2.15477	2.46477
LOC_Os04g20774	0	0	0	0	0	0	0	0	0	0.037197	0	0	0	0	0	0	0	0
LOC_Os01g71070	0	0	0	0	0	0	0	0	0.039577	0	0	0	0	0	0	0	0	0
LOC_Os01g53730	36.9899	35.41	32.8987	120.511	149.196	155.978	19.7682	16.4429	17.046	1.62244	2.37918	1.82796	69.7234	74.2937	69.7194	42.4014	51.5974	50.6703
LOC_Os11g43180	0.072351	0.136367	0.190145	0.168959	0.352096	0.191599	0.051434	0.037292	0	0.546242	0.562215	0.523826	0.215983	0.173497	0.068522	0.101969	0.051787	0.050066
LOC_Os11g26190	35.9479	40.0139	32.3219	45.0157	43.9694	44.4845	15.1502	11.0509	9.18548	63.9751	52.9273	47.3841	55.9642	54.8711	59.0294	22.1782	17.07	18.4171
LOC_Os08g38810	0.039577	0.061613	0.109395	0.059529	0	0	0	0	0	0.187328	0.117622	0.197968	0	0.187351	0.169588	0	0	0
LOC_Os07g46950	0.173112	0.547848	0.267003	0.881527	0.961584	1.22081	0.181892	0.531398	0.224424	0.260276	0.487609	0.178822	0.221131	0.319629	0.239091	0.376259	0.210666	0.232773
LOC_Os02g07430	0	0	0	0	0	0	0	0	0	0.1727	0.091808	0.08503	0.138044	0.088324	0.246053	0	0	0
LOC_Os03g10050	41.2718	41.3658	40.1073	8.57796	7.01137	8.27226	5.36746	5.2954	5.27753	4.13166	4.39766	4.3222	11.4235	11.2386	11.8685	13.5761	10.9364	10.8732
LOC_Os04g31210	3.17617	2.19743	2.32828	2.84178	3.17987	3.50548	3.98595	3.46867	3.90596	5.34986	5.7699	5.98659	3.93901	4.37878	3.59053	3.20779	2.94258	2.92272
LOC_Os10g34360	0	0	0	0	0	0	0.02425	0.075373	0	0	0	0	0.056152	0	0.032952	0.024182	0	0
LOC_Os07g07500	0	0	0	0	0	0	0	0	0	0	0	0	0	0	0	0	0	0
LOC_Os05g10210	104.476	112.132	101.593	170.7	157.768	170.944	27.4242	26.2649	25.037	240.147	200.131	193.154	169.825	169.532	178.851	45.4758	44.1787	37.5605
LOC_Os12g31370	1.64332	1.48099	1.09925	0.75986	0.410308	0.540851	0.812133	0.366953	0.681176	0.256512	0.328667	0.636447	0.283569	0.07728	0.278287	0.194386	0.455243	0.290734
LOC_Os10g05790	0.734569	0.566217	0.427062	0.398949	0.239528	0.088859	0.280288	0.245172	0	0.140582	0	0	0	0	0	0	0	0
LOC_Os04g01930	0	0	0	0	0	0	0	0	0	0	0	0	0	0	0	0	0	0
LOC_Os02g37010	0.110948	0.194877	0.199743	0.151954	0.192912	0.101894	0.098289	0	0	0	0.228413	0.084251	0.159473	0	0.036621	0.091129	0	0
LOC_Os05g19500	0	0	0	0	0	0	0	0	0	0	0	0	0	0	0	0	0	0
LOC_Os04g39030	0	0	0	0	0	0	0.034669	0	0	0.048923	0.04771	0.051938	0.204984	0.047249	0	0.152293	0.075158	0.147865
LOC_Os07g03770	0.167588	0	0.227378	0.045292	0	0	0	0	0	0	0	0.143254	0	0	0.038455	0	0	0
LOC_Os02g38090	0	0	0	0.048315	0	0	0	0	0	0	0	0	0	0	0	0.073249	0	0
LOC_Os01g43370	56.9963	57.8612	62.5867	74.213	80.281	75.5658	114.446	129.25	131.534	17.6284	17.8886	18.86	68.1753	69.4569	70.5688	100.63	103.019	115.101
LOC_Os08g36390	0.528746	0.235377	0.237844	0.063333	0.171205	0.254813	0.084784	0.221106	0.08772	0.680203	0.582118	0.405121	0.135462	0.211058	0.115662	0.216477	0.182771	0.117494
LOC_Os01g64430	0.032275	0.062135	0	0.276401	0.114144	0.025682	0.033031	0	0.097686	1.2137	1.19895	0.582426	0.457507	0.292736	0.418301	0.523024	0.18935	0.343401
LOC_Os06g10980	0.386156	0.454527	0.22476	0.147312	0.189745	0.128101	0.136259	0.060838	0.185806	0.484328	1.09218	0.511716	0.320109	0.307515	0.127426	0.1547	0.291371	0.048124
LOC_Os08g31430	0	0	0	0	0	0	0	0	0	0	0	0	0	0	0	0	0	0
LOC_Os12g06980	0.222919	0.184599	0.173607	0.257936	0.187774	0.22684	0.107565	0.105509	0.045732	0.862159	1.20045	1.31257	0.820533	0.655503	0.734482	0.461491	0.705721	0.442932
LOC_Os05g24550	52.8044	54.2355	66.1356	106.625	100.533	101.304	137.981	110.967	107.595	161.771	146.733	163.16	144.654	125.555	160.318	72.4631	93.3943	69.2059
LOC_Os07g12560	0.020513	0.018655	0.025895	0.018568	0.027968	0	0.062935	0.06881	0.038867	2.17519	2.14999	1.53746	2.25127	2.14759	2.09781	3.24206	2.56597	2.99282
LOC_Os08g37930	0	0.671306	0.802101	0.577136	0.614426	0.511351	0.546666	0	0.464595	3.47834	3.76915	5.13657	0.59313	0.567191	1.21858	0.410071	0.911975	0.246915
LOC_Os05g44780	0.159168	0.036708	0	0.277293	0.229462	0.11541	0.418503	0.1503	0.125359	0.131066	0.031142	0.065432	0.199202	0.306193	0.286441	0.336419	0.196187	0.27907
LOC_Os01g68820	0	0	0	0	0	0	0	0	0	0	0	0	0	0.053042	0	0.109729	0	0.043886
LOC_Os06g33480	0	0	0.205608	0	0.418888	0.356176	0.266156	0	0.72122	0	0.312342	0	0	0	0	0	0.655234	0.467049
LOC_Os08g06450	0.731948	1.31618	0.979817	0.166228	0.382427	0.081036	0.139468	0	0.079777	0.728088	0.750629	0.639332	0.412618	0.390125	0.554871	0.224454	0.261223	0.216362
LOC_Os02g54520	0	0	0	0	0	0	0	0.063266	0	0	0	0	0	0	0.048367	0	0.111118	0.074666
LOC_Os03g27930	1.65177	1.69221	1.60022	1.70535	2.18173	2.19118	3.64889	4.65123	3.80317	1.89627	1.84208	1.92215	1.84581	1.82875	1.64731	1.67494	1.85818	1.96788
LOC_Os11g15210	0	0	0	0	0	0	0	0	0	0	0	0	0	0	0	0	0	0
LOC_Os07g44600	0.117446	0	0	0	0	0	0	0.287975	0	0	0	0	0	0	0.086838	0	0	0
LOC_Os08g10612	0	0	0	0	0	0	0	0	0	0	0	0	0	0	0	0	0	0
LOC_Os08g31470	31.1098	30.6871	28.5734	20.3191	19.6183	19.6778	17.3869	18.7523	18.581	36.9343	36.1935	37.6811	24.7051	23.0459	22.3605	17.9019	19.6699	19.6903
LOC_Os12g31160	0	0	0	0	0	0	0	0	0	0	0	0	0	0	0	0	0	0
LOC_Os10g11260	40.3173	36.9626	36.8236	20.8565	21.8264	21.9875	14.7754	15.741	13.1854	44.383	44.3501	44.0227	30.2278	27.8583	30.4693	19.9559	20.8363	20.3287
LOC_Os03g01800	53.5166	53.963	59.6745	15.27	13.2378	13.1882	6.11183	7.41817	6.10571	75.3893	61.1209	61.6222	31.6072	30.0458	31.9457	11.6662	10.3127	10.0132
LOC_Os12g01530	320.491	315.014	297.901	127.149	130.279	136.261	449.898	441.561	459.952	213.944	213.458	217.408	103.22	104.351	98.8556	292.566	273.072	275.041
LOC_Os05g25040	0.211819	0.085292	0.24733	0.522881	0.367226	0.395179	1.55404	1.58167	1.62288	0	0.276655	0.096693	0.687028	0.987275	0.519394	2.05265	1.72348	2.35723
LOC_Os02g56750	0.950505	1.68956	0.948259	1.82776	1.48067	2.13699	0.92381	0.806338	1.18012	2.17955	1.29028	1.72641	1.41886	1.51999	1.84971	0.91987	1.27775	1.18403
LOC_Os02g09760	0	0	0	0	0	0	0.143108	0.126698	0.201681	0.121831	0.06889	0.071517	0.091529	0	0.074	0.136568	0	0
LOC_Os10g11730	0	0	0	0	0	0	0	0	0	0	0	0	0	0	0	0	0	0
LOC_Os10g29330	0	0	0	0	0	0	0	0	0	0	0	0	0	0	0	0	0	0
LOC_Os08g39570	0.2085	0.19826	0.275363	0.226089	0.209877	0.29472	0.101415	0.116172	0.13155	0.172241	0.214367	0.142191	0.06495	0.165936	0.053027	0.104486	0.022508	0.076914
LOC_Os09g12660	37.5386	38.1061	41.1159	12.0006	13.8394	13.9361	32.7691	38.0864	37.6907	14.1753	15.6936	15.4145	12.0518	11.4433	12.8195	26.148	28.7488	28.8315
LOC_Os07g39320	0	0	0	0	0	0	0	0	0	0	0	0	0	0	0	0	0	0
LOC_Os08g43950	0.363313	0.409293	0.099181	0.265534	1.46362	0.516065	0.982292	0.769026	0.766296	0.352173	0.811663	0.417669	0.103219	0.218561	0.912407	0.235784	0.590396	0.634355
LOC_Os02g19924	5.79147	5.0682	5.79204	3.7995	3.88083	3.92552	6.50801	5.06542	5.79484	16.1216	14.8216	15.763	3.72893	3.13468	4.0387	10.3044	10.0539	9.66535
LOC_Os03g55734	0	0	0	0	0	0	0	0	0	0	0	0	0	0	0	0	0	0
LOC_Os05g43860	28.5495	28.0259	26.3614	7.79492	7.75926	7.77919	5.8272	5.44219	5.37667	31.3158	28.081	28.9297	11.1388	10.0199	11.6257	5.75132	5.47297	5.7462
LOC_Os10g40020	3.38206	3.29487	3.88411	2.92593	3.12615	2.6734	4.91559	5.41071	5.41669	2.94003	3.30794	4.57012	2.83181	3.75406	3.04088	3.65983	3.48955	5.13731
LOC_Os07g33480	1.75225	2.22551	2.46081	4.82558	5.61501	5.66361	4.14902	4.76881	5.16461	13.9553	14.412	14.3957	9.56623	10.2646	9.80562	6.62457	6.57221	7.64135
LOC_Os05g02900	0.245211	0.603114	0.13014	0.737452	0.699665	0.716208	0.21654	0.227359	0.426765	2.40598	1.45101	1.68306	0.976013	1.09471	0.544096	0.786906	0.45646	1.05337
LOC_Os10g29110	0	0	0	0	0	0	0	0	0	0	0	0	0	0	0	0	0	0
LOC_Os05g03810	0	0	0	0	0	0	0	0	0	2.91893	4.40832	4.10003	3.63239	3.92159	3.83634	3.16385	2.29448	2.51162
LOC_Os04g42900	0	0	0	0	0	0	0	0	0.028635	0	0	0	0	0	0	0	0	0
LOC_Os07g39750	1.95983	1.73685	1.6068	3.83749	3.62509	4.07988	1.99845	2.1508	2.2718	5.46694	4.94838	4.36939	4.71093	4.37308	4.4373	4.80146	4.51847	3.81445
LOC_Os04g13460	0	0	0	0	0	0.05234	0.116564	0.031973	0.122412	0	0	0.062804	0.088422	0	0	0.090424	0.10713	0.045053
LOC_Os05g01960	0	0	0	0.094333	0	0.058478	0	0	0	0	0	0	0	0	0	0	0	0
LOC_Os10g30054	4.9752	5.03404	4.88874	5.3419	4.89987	4.71702	6.10715	5.26467	6.05037	9.81934	8.49258	8.65388	8.58916	8.47972	8.43301	8.21512	7.37674	8.19338
LOC_Os03g19170	0.665713	1.0356	0.719524	1.34903	0	0.826675	0	0	0	1.54217	0.698806	0.957834	0.32324	0.145166	0.894985	1.05789	0	0.293839
LOC_Os01g23440	0.02894	0	0	0	0	0	0	0	0	0	0	0	0	0	0	0	0	0
LOC_Os01g68900	2.86214	3.20579	3.78842	5.01935	4.26021	4.58629	1.11144	1.28281	0.956823	6.40578	6.22451	5.77459	5.20356	4.76954	5.26275	3.04741	2.75583	2.17617
LOC_Os01g29804	0.360758	0.228235	0.210107	3.1559	2.11584	2.29567	1.05373	1.58203	1.53821	2.31152	3.31342	2.38386	5.89795	5.68152	5.70193	4.4809	5.29608	4.07542
LOC_Os06g37550	0	0	0	0.417857	0.447839	0.254533	0.837803	1.2357	1.57044	0	0	0	0	0	0	0.958883	0.546903	0.645675
LOC_Os07g02870	0	0	0	0	0.083935	0	0	0	0	0	0	0	0	0	0	0	0	0
LOC_Os12g12860	0	0	0	0	0	0.046876	0.04901	0.035875	0.013327	0.058358	0.058853	0.077299	0.115951	0.093511	0.08371	0.426163	0.603263	0.278529
LOC_Os01g41270	0	0.022114	0	0.029988	0.027812	0	0	0	0	0	0	0.01915	0	0	0	0	0.031834	0
LOC_Os05g15170	0	0	0	0	0	0	0.079016	0	0.24998	0	0	0	0	0	0	0	0	0
LOC_Os04g53650	0	0	0.139727	0	0.098897	0.069852	0.087959	0.273807	0	0.142956	0.370101	0.18322	0.304723	0.25087	0.235748	0.056826	0.053991	0
LOC_Os06g05560	0.249165	0.340855	0.352313	0.239931	0.130517	0.315749	0.457145	0.317879	0.49495	0.178785	0	0.14562	0.17849	0.082879	0.142765	0.05752	0.153614	0.066804
LOC_Os11g47530	0	0	0.040154	0.034236	0.106646	0.155332	0	0	0	0.947856	1.16127	1.51827	0.602325	0.506214	0.683159	0.425016	0.263217	0.5297
LOC_Os06g34330	0	0	0	0	0	0	0	0	0	0	0	0	0	0	0	0	0	0
LOC_Os07g30410	0	0	0	0	0	0	0	0	0	0	0	0	0	0	0	0	0	0
LOC_Os02g55890	0.456616	0.466233	0.231922	1.65716	2.52405	2.01002	7.9497	8.65126	8.775	0.527813	0.659827	0.666905	0.918782	1.51099	1.61988	3.00195	3.09127	3.08707
LOC_Os11g37010	0.650856	0.509161	0.517581	0.679698	0.760595	0.91237	1.80553	1.36462	1.84292	0.869727	1.0615	1.25658	1.19725	1.0332	0.770407	1.50342	1.9879	1.77486
LOC_Os03g64310	0	0.029664	0.030131	0.041924	0.088927	0.069446	0.075574	0.046445	0.060372	0.119707	0.061362	0.207805	0.083366	0.08522	0.152679	0	0.13879	0
LOC_Os01g04660	0	0	0	0.088187	0	0.09367	0	0.110634	0	0	0	0	0	0	0	0	0.042233	0.133783
LOC_Os08g15710	0.187242	0.119586	0	0.102281	0.363077	0.155416	0	0.142839	0	2.06096	2.38598	1.68782	0.209436	0.210491	0.402484	0.169455	0.161329	0.077465
LOC_Os01g48540	0	0	0	0	0	0	0	0	0	0	0	0	0.069168	0.072193	0	0	0.051719	0.035881
LOC_Os01g58590	0	0	0	0	0	0	0	0	0	0	0	0	0	0	0	0	0	0
LOC_Os01g33370	0	0	0	0	0	0	0	0	0	0	0	0	0	0	0	0	0	0
LOC_Os08g04240	0.165563	0.144066	0.233581	0	0	0.096484	0	0	0	0.125474	0.40903	0.314658	0.092014	0.084745	0	0	0	0
LOC_Os08g17500	1.16884	1.18134	1.21916	0.819949	1.11293	0.767759	0.22382	0.33181	0.28093	0.438825	0.734004	0.284658	1.17461	0.988349	1.01041	1.59562	1.08484	1.24854
LOC_Os01g73980	15.9489	13.6336	17.1731	10.2881	9.68243	10.0906	5.31774	4.91082	5.04803	40.485	34.5377	34.5359	14.9108	14.1242	17.5838	7.60624	6.98998	6.49269
LOC_Os11g42010	0	0	0	0	0	0	0	0	0	0.335011	0.740688	0.762117	0.363262	0.267042	0.391278	0.737798	1.01702	0.898437
LOC_Os05g23924	0.190129	0.392592	0.497638	0.967925	1.20278	0.932314	1.88695	1.96545	1.69184	3.06156	3.48521	3.34955	1.63252	1.64546	1.54778	1.10119	1.3933	1.63421
LOC_Os12g25820	0	0	0.083836	0	0.169496	0	0	0.136954	0.058018	0.509298	0.14572	0.414762	0	0.092726	0	0.326406	0.162256	0
LOC_Os03g47016	4.46288	6.65842	6.55474	5.15996	3.30544	4.23142	3.15753	2.69117	2.72996	8.44566	6.73573	5.73204	7.11456	5.54566	5.02153	3.20594	2.10414	2.83393
LOC_Os07g12540	0	0	0	0	0	0.180395	0	0.442255	0	3.52387	4.03648	3.75671	2.58518	2.46788	2.28082	1.89163	1.73573	2.98566
LOC_Os06g45290	0	0	0	0.052092	0	0	0	0	0	0	0	0	0	0	0	0	0	0
LOC_Os06g40784	0	0.036836	0	0	0	0	0	0	0	0	0	0	0	0	0	0.042587	0	0
LOC_Os01g02120	0	0	0	0	0	0	0	0	0	0	0	0	0	0	0	0	0	0
LOC_Os03g18960	0.251044	0.257918	0.363421	0.411516	0.416765	0.391268	0.439971	0.530275	0.370685	1.54995	1.47282	1.5083	0.309205	0.233214	0.609654	0.756841	0.710037	0.866147
LOC_Os11g46860	0.835011	0.541176	0.597109	0.191934	0.086694	0.129374	0	0.078105	0	0	0.029935	0	0	0	0	0	0	0
LOC_Os07g02690	0.779476	0.062068	0.140146	0.20606	0.112452	0.273274	0.284012	0.059244	0.063807	0.148346	0	0.08978	0.058135	0.013862	0	0.107532	0.337741	0.242234
LOC_Os04g58960	0.761078	0.682734	0.744117	0.821933	0.770316	0.807995	0.516831	0.83032	0.867087	0.836312	1.29502	1.30732	0.508276	0.651073	0.698106	0.829975	0.702158	0.628705
LOC_Os10g20650	0	0	0	0.090363	0	0.040777	0	0	0	0.261493	0.461218	0.343138	0.163792	0.123203	0.243526	0.05692	0.178082	0.196308
LOC_Os12g41290	0.6224	0.437088	0.467295	0.521935	0.690066	0.636283	0.414895	0.96529	0.630765	1.29176	1.16292	1.45599	1.14039	1.48835	1.13064	0.921234	0.89974	0.807954
LOC_Os03g59280	5.01857	5.21269	4.28791	2.47215	2.75282	2.16908	1.44346	0.511272	0.638289	28.4863	21.0274	20.9658	6.30507	4.90308	6.65466	1.87144	1.61593	2.35828
LOC_Os03g62590	0	0	0	0	0	0	0	0	0	0	0	0	0	0	0	0	0	0
LOC_Os03g15660	0.175998	0.071991	0.211113	0.397677	0.391022	0.18603	0.041587	0.13218	0.442714	0.178437	0.383948	0.090683	0.075362	0.112322	0.086715	0.107406	0.083746	0.219411
LOC_Os05g38230	75.0423	80.0589	77.4937	18.7726	20.7598	17.0098	5.96476	6.37044	6.54859	120.761	113.189	106.517	37.5415	38.2743	37.6404	8.67422	9.87448	9.71431
LOC_Os01g42190	0.594038	0.55478	0.525596	56.2501	60.5042	62.4315	111.3	114.889	110.787	13.4586	11.2854	11.4448	21.9304	23.7341	23.1072	34.3776	32.9847	31.5038
LOC_Os06g33320	3.56838	3.93128	3.49723	6.34173	6.77195	5.93801	5.31662	5.32515	5.02482	4.77609	6.10642	5.6772	9.63032	10.6461	8.66924	5.69151	5.15412	6.23762
LOC_Os08g01470	0	0	0	0	0	0	0	0	0	0	0	0	0	0	0	0	0	0
LOC_Os11g40530	0	0	0	0	0	0	0	0	0	0	0	0	0	0	0	0	0	0
LOC_Os03g06060	0	0	0	0	0	0	0	0	0	0	0	0	0.033588	0	0	0	0.266366	0
LOC_Os05g46480	9.08709	10.6534	10.4014	55.069	47.4529	48.7238	74.0588	72.2934	77.6772	11.3996	10.6067	11.37	35.6988	36.2154	33.4193	82.8159	83.4248	74.8194
LOC_Os10g38800	1.56684	1.84997	1.33934	2.76387	3.13862	2.3096	0.733737	0.88477	0.637988	6.27568	5.06355	4.9343	2.9923	3.56103	3.44976	1.66033	1.91812	1.2993
LOC_Os04g57760	24.115	26.8001	24.5505	26.0506	25.5264	23.7384	19.0906	15.8803	17.9467	24.9578	21.4107	19.6838	30.1713	32.3265	31.4951	33.9386	30.1211	26.4045
LOC_Os12g17030	0	0	0	0	0	0	0	0	0	0	0	0	0	0	0	0	0	0
LOC_Os02g40260	53.4571	60.003	50.8306	7.95066	7.50968	7.94692	1.34035	1.02363	1.25296	86.4307	70.6161	68.2654	8.86075	9.21122	9.23585	1.42644	1.19602	0.795887
LOC_Os06g36520	0.088298	0	0	0.155116	0.203912	0.093987	0	0	0	0.416268	0.360581	0.178307	0.121592	0.193628	0.147156	0	0	0
LOC_Os03g24760	0	0	0	0	0	0	0	0	0	0	0	0	0	0	0	0	0	0
LOC_Os03g09190	0.294246	0.188144	0.173402	0.159635	0.095077	0.181981	0.167325	0.122972	0.087947	0.050042	0	0.03325	0.254359	0.247683	0.338762	0.094605	0	0.109348
LOC_Os04g48510	0.08587	0	0	0.11094	0.078995	0.117231	0	0	0	0.89025	0.271593	0.270231	0.089065	0	0.080893	0	0	0
LOC_Os09g27090	0	0	0	0	0	0	0	0	0	0.07521	0	0	0	0	0	0.040512	0	0
LOC_Os04g37460	0	0.112484	0	0	0	0	0	0	0.045691	0	0	0	0	0	0	0	0	0
LOC_Os08g01520	5.49232	5.17236	6.71138	10.5713	10.2696	10.6993	1.32764	1.73944	1.80757	0	0.092383	0.038615	1.7395	1.37105	1.48734	1.09745	1.38585	1.27955
LOC_Os02g52590	0.072755	0.037109	0.208662	0.184327	0.21976	0.039467	0.075838	0	0.177238	0.178436	0	0	0	0.093095	0	0.048864	0	0
LOC_Os04g48070	2.86099	2.85943	3.36128	2.10505	2.06394	1.78722	4.90479	4.11842	4.5609	1.33563	1.54485	1.3802	1.4118	1.60748	1.77693	3.60065	4.11833	4.48663
LOC_Os04g53730	0.640615	0.814185	0.284931	0.443238	0.715497	0.361434	0	0.274885	0.112656	1.64224	1.32048	1.3319	0.170766	0.168561	0.447853	0.219898	0	0.064712
LOC_Os06g51110	0.479724	0.219814	0.275952	0.053754	0	0	0.183996	0	0	2.77128	3.16323	3.413	0.19521	0.264356	0.142046	0	0	0
LOC_Os06g12460	4.08223	4.85527	4.84613	1.62063	1.99054	1.78767	1.22717	1.50402	1.30165	9.8124	11.8533	12	2.87929	2.76936	2.59131	2.52987	2.33212	2.1153
LOC_Os08g35910	0.052113	0.185929	0.095119	0.256224	0.267289	0.203675	0.384651	0.498555	0.732962	0.466381	0.904891	0.796096	0.361569	0.474479	0.383897	0.660307	0.506588	0.317103
LOC_Os02g09260	0.176371	0.187487	0.173732	0.489398	0.372746	0.382111	0.25417	0.228903	0.365305	0.420089	0.313145	0.199093	0.238544	0.413102	0.559548	1.04386	0.405456	0.763225
LOC_Os04g42050	0	0.523189	0	0.499294	0.806809	0.335893	0.204452	0	0	0	0	0	0	0	0	0	0	0.090528
LOC_Os06g03820	2.58087	2.43005	2.00845	2.16012	2.04143	1.80604	1.43231	1.10273	1.6743	3.40557	3.09659	2.86741	1.93074	2.02722	2.17521	0.978091	1.3425	1.3899
LOC_Os11g45970	0	0	0	0	0	0	0	0	0	0	0.131041	0.186862	0.121862	0.100418	0.077695	0.390971	0.229689	0.282641
LOC_Os12g03150	8.2154	8.05532	9.30253	5.21427	3.80526	3.89074	0.77951	0.587028	0.85402	8.60364	7.38874	6.93202	6.46269	5.19599	6.65721	0.970815	1.19167	1.54886
LOC_Os03g12210	0.032652	0.042678	0	0.100902	0.042852	0.027667	0.107552	0.081342	0.164165	0.163113	0.096043	0.166069	0	0	0.03602	0	0.080656	0
LOC_Os08g02520	0	0.801258	0.227527	1.22362	0.292612	1.06719	0	0	0.099465	0.573104	0.615077	1.0653	1.24457	0.9501	0.903922	0.377911	0.323494	0.402313
LOC_Os12g40760	1.10901	1.53719	1.52884	1.37712	1.79889	2.52818	0.562694	0.316098	0.155858	4.48725	4.51417	4.99005	1.97984	2.58627	2.15626	0.9485	0.374418	0.945312
LOC_Os03g06940	7.40235	8.24238	7.70193	7.01685	7.37419	7.60502	3.25355	3.28293	3.57415	15.4534	14.4931	15.2546	10.1156	11.2685	10.1435	4.07174	4.37332	4.03514
LOC_Os06g07760	72.3496	73.6672	71.9027	48.2466	56.5244	50.2869	59.5954	49.8389	55.2313	14.2108	16.7166	18.7611	28.4936	32.9038	32.6983	57.4769	56.3997	59.1709
LOC_Os05g28460	1.93819	1.55798	1.69019	2.53354	2.05991	1.92585	3.99814	4.2492	3.73098	3.4649	3.56261	4.19825	3.24344	3.12536	2.32064	4.40561	3.43627	3.02909
LOC_Os01g16730	0	0	0	0	0	0	0	0	0	0	0	0	0	0	0	0	0	0
LOC_Os01g48530	0.124607	0	0.066747	0	0	0	0.124445	0	0	0.237544	0.085913	0	0	0	0	0.070212	0	0
LOC_Os10g11580	0	0	0	0	0	0	0	0	0	0	0	0	0.153283	0.187178	0.051514	0	0	0.052988
LOC_Os05g31730	0.295969	0.357955	0	0.173362	0.208016	0.218616	0	0	0.26727	0.241998	0.057332	0.202319	0	0.045669	0	0.12486	0.199828	0.105882
LOC_Os03g08560	0	0.020017	0	0.026676	0	0.027672	0.069789	0.089263	0.141943	0.138878	0.197678	0.123084	0.120208	0	0.006023	0.06255	0	0.062974
LOC_Os08g45000	0	0	0	0	0	0	0	0	0	0	0	0	0	0	0	0	0	0.066874
LOC_Os09g29950	3.19639	2.94769	3.44572	3.0762	3.50839	3.36197	4.07847	4.97692	4.18037	1.66024	2.46001	2.65187	2.3042	2.31199	1.87471	1.29039	1.39221	1.62936
LOC_Os03g38010	0.130169	0.115226	0.21655	0.181075	0.140914	0.094869	0.048599	0	0	0.712411	1.19554	1.19915	0.487045	0.155934	0.768811	0.547983	0.34585	0.556985
LOC_Os09g15520	0	0	0	0	0	0	0	0	0	0	0	0	0	0	0	0	0	0
LOC_Os11g40780	0.079863	0.04647	0.074526	0.113061	0.08993	0.089903	0.041361	0.051422	0.120125	0	0	0	0	0	0	0	0	0
LOC_Os09g20260	0	0	0	0.411586	0.419923	0.595755	0	0	0	0.275818	0.082415	0.173304	0.102226	0.17473	0.243957	0	0	0
LOC_Os01g60940	1.78781	1.48726	1.7477	1.24402	0.967334	1.13346	0.370068	0.294092	0.672199	2.802	2.56188	3.19209	1.29809	0.903476	1.18417	0.823747	0.755472	0.530432
LOC_Os02g20560	76.5469	83.2033	84.5967	46.6683	42.8377	42.5572	11.4174	8.98836	8.86107	221.38	195.915	182.245	66.0262	67.2382	67.8496	14.7873	13.2702	13.2721
LOC_Os02g16730	0	0.165937	0	0	0	0	0	0	0	0	0.064804	0.206597	0	0	0	0.044512	0	0
LOC_Os01g24840	0	0	0	0	0	0	0	0	0	0	0	0	0	0	0	0	0	0
LOC_Os03g56944	5.42049	7.58616	7.20948	8.28839	8.63067	6.45949	1.89964	0.966051	2.6112	16.4017	15.0217	12.2001	6.5185	6.25153	4.20991	4.2266	2.17124	2.34637
LOC_Os02g19420	0	0	0	0	0	0	0	0	0	0	0	0	0	0	0	0	0	0
LOC_Os05g06670	0.200055	0.083619	0.219524	0.049738	0.153294	0.219524	0.184402	0.257009	0.120434	0.276152	0.251772	0.264829	0.268226	0.191869	0.176472	0.237685	0.177448	0.097831
LOC_Os04g53710	0	0	0	0	0	0	0	0	0	0	0	0	0	0	0	0	0	0.084948
LOC_Os09g12290	21.019	20.9025	23.7117	52.6854	52.4598	52.3889	42.5089	44.1228	44.9258	12.5015	13.7989	13.5212	35.5136	34.6615	36.8444	97.6569	104.048	102.755
LOC_Os02g37190	0	0	0	0	0	0	0	0	0	1.81583	0.843468	1.22071	0	0	0.086659	0	0	0
LOC_Os09g31430	1.088	1.38532	1.82291	4.41916	4.18957	4.3096	1.51707	1.60501	2.01563	19.0275	16.8612	16.5132	9.80908	8.89743	10.6964	9.85716	8.78598	8.9428
LOC_Os04g36680	0.166591	0.113438	0.104081	0	0	0.070441	0	0	0.102308	0.295543	0.468571	0.313365	0.091453	0.194427	0.144287	0.176754	0.173144	0.214384
LOC_Os08g23740	0	0	0	0	0	0	0	0	0.076495	0	0	0	0	0	0	0.023891	0.051851	0
LOC_Os12g17570	0.779135	1.1267	0.747333	3.94637	2.7177	2.45141	0.275167	0.316189	0.551146	9.23986	9.15645	7.71114	4.94773	5.85781	4.89047	2.06728	1.86586	1.44483
LOC_Os05g27000	2.96554	3.76208	3.31937	0.37369	0.576255	0.447316	0.604622	0.323538	0.210651	6.55208	6.43884	4.95701	1.43628	1.96436	2.13236	0.603419	1.35701	1.0495
LOC_Os01g19694	0	0	0	0	0	0	0	0	0	0	0	0	0	0	0	0	0	0
LOC_Os09g24120	0	0	0	0	0	0	0	0	0	0	0	0	0	0	0	0	0	0
LOC_Os02g34790	0.220218	0.068092	0.071797	0	0.0552	0.103682	0.095283	0.085358	0.153173	0.390399	0.343238	0.479945	0.21683	0.171639	0.128181	0.05317	0.112334	0.088708
LOC_Os02g40260	53.4571	60.003	50.8306	7.95066	7.50968	7.94692	1.34035	1.02363	1.25296	86.4307	70.6161	68.2654	8.86075	9.21122	9.23585	1.42644	1.19602	0.795887
LOC_Os01g24650	0	0	0	0	0	0	0	0	0	0	0	0	0	0	0	0	0	0
LOC_Os04g05560	0	0	0	0	0	0	0	0	0	0	0	0	0	0	0	0	0	0
LOC_Os02g40260	53.4571	60.003	50.8306	7.95066	7.50968	7.94692	1.34035	1.02363	1.25296	86.4307	70.6161	68.2654	8.86075	9.21122	9.23585	1.42644	1.19602	0.795887
LOC_Os11g37100	0.294787	0.219828	0.392546	0.279487	0.287895	0.229807	0.18145	0.09226	0.089068	1.2842	1.41466	1.37811	0.65032	0.513039	0.488709	0.181733	0.177069	0.334099
LOC_Os05g45000	0	0	0	0	0	0	0	0	0	0	0	0	0	0	0	0	0	0
LOC_Os12g22650	0	0	0	0	0	0	0	0	0	0	0	0	0	0	0	0	0	0
LOC_Os03g26800	0	0	0	0	0	0	0.072675	0	0	0	0.13511	0.171541	0.135771	0.173449	0.071663	0.39887	0.423208	0.166117
LOC_Os06g22980	0	0	0.019278	0.177401	0.297361	0.191049	0.281743	0.342634	0.500331	0.230268	0.147592	0.212881	0.292113	0.167471	0.161935	0.532305	0.933422	0.599134
LOC_Os06g46250	0.20216	0.324317	0.540321	0.214199	0.372059	0.308999	0.384056	0.507862	0.300842	0.321506	0.319974	0.388144	0.342167	0.119145	0.102928	0.300599	0.314417	0.122383
LOC_Os01g61690	0.383751	0.284156	0.306499	0.297192	0.346776	0.231046	0.263806	0	0.247259	0.597536	1.03514	0.935267	0.504247	0.247639	0.317601	0.33908	0.431737	0.365819
LOC_Os06g32600	2.78634	2.55754	2.29714	1.24281	0.947229	1.043	1.60058	1.31014	2.22475	4.58417	3.30725	3.33462	5.34081	5.96937	5.34771	3.16851	2.54841	2.55309
LOC_Os07g20110	0	0	0	0	0	0	0	0	0	0	0	0	0	0	0	0	0	0
LOC_Os02g51280	0.748157	0.954019	0.953607	1.55953	1.48995	1.61474	0.838571	1.09773	1.19381	2.71278	3.08524	3.11575	0.884117	1.01657	0.802831	1.96299	0.961483	1.76193
LOC_Os09g23999	0	0	0	0	0	0	0	0	0	0	0	0	0	0	0	0	0	0
LOC_Os04g25150	0	0	0	0	0	0	0	0	0	0	0	0	0	0	0	0	0	0
LOC_Os02g18500	0	0	0	0	0	0	0	0	0	0	0	0	0	0	0	0	0	0
LOC_Os10g22890	0	0.028856	0.146195	0.099131	0	0.027905	0	0.067609	0	0.159917	0.087302	0.219	0.027279	0.128962	0.069226	0.11535	0.246621	0.181708
LOC_Os02g42650	2.83387	2.51685	2.3299	3.35236	3.22436	2.61753	0.729788	1.0055	1.01095	10.9846	9.46958	8.65779	4.73513	5.60539	4.78778	2.10229	1.66149	1.09142
LOC_Os12g34440	3.52811	3.53899	3.19326	4.06883	3.95882	5.18009	9.70093	11.3667	11.4758	4.95975	4.95958	5.20646	3.90914	3.68768	4.65358	8.49121	8.20985	8.99784
LOC_Os08g35760	154.583	163.908	141.428	93.4184	93.2903	88.9024	15.5636	16.9789	19.3843	961.153	803.005	762.854	153.979	158.085	153.294	29.1629	29.8519	28.5769
LOC_Os11g36830	1.39591	1.30841	1.57691	1.70514	1.42379	1.99779	2.02426	1.59796	1.56578	1.4117	1.60481	1.6585	2.51794	2.70094	2.49415	2.6808	2.81422	3.78521
LOC_Os01g08570	0	0	0	0	0	0.031405	0	0.098122	0	0	0	0	0	0	0	0	0.04429	0
LOC_Os01g03870	0.568175	0.702094	0.534994	2.34154	1.85868	1.97572	2.73935	2.65059	2.70585	2.22268	1.90993	1.73523	1.65719	1.28591	1.25477	2.7155	2.83752	2.79465
LOC_Os05g45460	0	0	0	0	0	0	0	0	0	0	0	0	0	0	0	0	0	0
LOC_Os09g31130	45.5681	49.6495	48.3624	34.0551	32.3233	33.6823	11.2475	11.426	12.3295	2.06311	1.79373	1.87615	15.1115	15.3537	14.2544	29.5633	30.4107	26.7337
LOC_Os02g56014	33.8063	32.2237	30.0025	56.0591	61.0135	62.9875	75.6821	75.2249	73.3593	78.5322	67.8731	64.262	78.0766	89.5871	84.3894	50.4004	47.0603	46.7806
LOC_Os05g05650	0	0	0	0	0	0	0	0	0	0	0	0	0	0	0.02451	0.10567	0	0
LOC_Os07g20290	0	0.073871	0	0	0	0	0.068509	0	0	0.090363	0.076062	0.513588	0	0.212466	0.102734	0.279628	0.071318	0.273464
LOC_Os03g47730	0.566598	0.448869	0.269102	0.254604	0	0.071235	0.081955	0.178752	0.187873	1.11901	0.825529	0.959244	0.335207	0.316157	0.29821	0.219816	0.257676	0.182085
LOC_Os01g72370	0.085646	0.74495	0.077552	0.547142	0.119462	0	0	0.027254	0	0	0	0	18.2916	12.1384	12.9345	0.229125	0.199959	0
LOC_Os07g39640	0	0.097274	0	0	0	0	0	0	0	0	0	0	0	0.174783	0.091012	0.173487	0	0
LOC_Os03g54170	0	0.116789	0.053831	0	0	0	0	0.066715	0	0	0	0	0	0	0	0	0.119339	0
LOC_Os03g60720	4.31066	5.83658	3.56689	12.1439	12.8684	11.6822	4.75826	4.21818	5.05797	23.5283	22.4053	22.268	16.4865	16.4118	16.6144	7.75146	6.76853	6.74516
LOC_Os10g36100	1.63067	0.769917	0.768551	1.90082	1.73954	0.872214	0.70183	0	0.25245	4.91502	3.54735	2.85263	1.15002	1.68719	0.833629	0.144183	0.624325	0
LOC_Os07g01370	13.6135	15.91	14.6838	9.78966	9.27309	9.68009	2.2111	1.48631	1.95113	24.1064	18.0621	17.7009	12.4389	12.2761	12.7454	2.23767	2.36196	1.70184
LOC_Os10g05980	162.951	179.808	152.196	227.771	234.155	227.277	15.5927	16.3732	16.6382	71.3466	57.3935	59.9417	36.8852	38.3851	36.6367	6.93472	5.93444	6.71398
LOC_Os11g42270	0	0	0.068532	0.048039	0	0	0.223053	0.028622	0	0.056191	0.13583	0.195	0	0.047895	0	0.021662	0.133777	0.046222
LOC_Os08g31420	0	0	0.065494	0	0.06954	0.025973	0	0	0	0.115226	0.101258	0	0.027442	0	0.251991	0.074974	0.077136	0
LOC_Os02g18690	0	0	0	0	0	0	0	0	0	0	0	0	0	0	0	0	0	0
LOC_Os05g50270	0	0	0	0	0	0	0	0	0	0.059434	0.061736	0	0.058167	0	0	0	0	0
LOC_Os05g03410	0	0	0	0	0	0	0	0	0	0	0	0	0	0	0	0	0	0
LOC_Os02g37254	0	0	0	0	0	0	0	0	0	0	0	0	0.214503	0.111552	0	0	0	0
LOC_Os09g38010	0.904338	0.663906	0.515518	0.398107	0.368785	0.873184	0.2554	0.081466	0	0.711008	1.15487	1.10252	0.943439	0.777224	0.662876	0.142408	0.812052	0.270221
LOC_Os03g62150	0.096793	0.055578	0	0.161485	0.155257	0	0.04108	0.571284	0.094935	2.95358	1.74425	2.21735	0.152858	0.160868	0.665291	0.393815	0.376675	0.483176
LOC_Os01g06320	0	0	0	0	0	0	0	0	0	0	0	0	0	0.04457	0	0	0	0
LOC_Os01g34970	0.618495	0.538584	0.658743	0.584432	0.598835	0.71829	1.06608	0.810565	0.842403	0.337555	0.519451	0.541126	0.554955	0.870974	0.703685	0.970832	0.869884	0.978102
LOC_Os04g01740	1.84074	2.25345	2.11409	674.208	671.922	667.611	747.137	800.915	836.7	1.35866	1.18634	1.31834	282.345	281.803	284.442	657.373	669.719	610.779
LOC_Os12g32200	0	0	0	0	0	0	0	0	0.042592	0	0	0	0	0	0	0.063799	0	0
LOC_Os04g43230	0.435602	0.24709	0.25411	0.321391	0.291377	0.279761	0.132207	0.358796	0.102628	2.04979	1.82143	2.63777	0.664975	0.438087	0.312294	0.338446	0.256374	0.146035
LOC_Os03g13274	18.606	18.6345	18.4931	10.1459	10.6108	10.8148	11.3988	10.0322	10.2357	5.62253	7.93766	7.10404	8.39733	8.1034	7.91917	8.54428	6.70009	8.64848
LOC_Os12g25200	3.15823	3.52284	2.81941	46.1612	45.808	46.5795	26.2732	24.6362	26.6258	9.05458	9.47749	9.3906	13.2778	15.1856	13.3032	64.5516	59.7308	55.1914
LOC_Os02g54190	0.532563	0.69746	0.438708	0.204791	0.427619	0.162373	0	0.051519	0	2.03436	1.54496	1.75831	0.169407	0.518606	0.144025	0	0	0.247932
LOC_Os11g46120	0	0	0	0	0	0	0	0	0	0	0	0	0	0	0	0	0	0
LOC_Os04g42650	0.943578	0.558731	1.07932	1.01553	0.969688	0.63827	0.602864	0.787263	0.623269	2.15109	1.34629	1.08575	1.01945	0.979102	0.857075	1.03971	0.963997	0.681697
LOC_Os08g14190	2.47575	2.11293	2.42481	10.4143	11.6137	11.1708	21.4123	17.921	21.2892	13.7707	15.267	14.1317	8.01036	8.69873	8.54046	29.0789	27.6783	25.4774
LOC_Os08g28890	0.030122	0.024602	0.226158	0.150393	0.101135	0.13824	0	0	0.187758	0.26351	0.199783	0.089312	0.028676	0.061925	0.143068	0.024354	0.057644	0.127884
LOC_Os04g12730	0	0	0	0	0	0	0	0	0	0	0	0	0	0	0	0	0	0
LOC_Os04g53800	80.9436	78.8224	84.267	14.4732	16.2797	16.0245	19.8342	21.6094	19.021	15.9453	14.1896	15.3637	5.24601	5.39327	5.70671	4.67464	3.35129	3.93296
LOC_Os08g43900	0	0.091249	0.407283	0.228431	0.247729	0.023287	0.593414	0.580509	0.564934	0	0.0437	0	0.197195	0.111648	0	0.079764	0.060312	0.245707
LOC_Os01g58070	0	0	0	0	0	0	0	0	0	0	0	0	0	0	0	0	0	0
LOC_Os04g55970	0	0	0	0.0674	0	0.040889	0	0	0.045079	0.244557	0.092494	0.083543	0.152873	0.028609	0.068631	0.089703	0	0
LOC_Os02g36700	0	0.029049	0.162198	0	0	0	0.176737	0	0.10258	0	0	0	0	0.02769	0	0.057161	0.053323	0
LOC_Os05g25890	0.055354	0.159242	0.081424	0.019088	0.061018	0.073983	0.08744	0.089544	0.150663	0.064701	0.140258	0.080735	0.085261	0.059184	0.084833	0.120932	0.080007	0.058342
LOC_Os04g11440	0.305514	0.533107	0.313491	1.40024	1.38823	1.12903	2.00473	1.77321	2.86461	0.595463	0.751469	0.299532	0.296071	0.289413	0.438995	0.205072	0.319931	0.775528
LOC_Os05g32720	0.163427	0	0.079886	0.052954	0.045925	0	0.147851	0.291143	0.401711	0.040157	0.053112	0.040328	0.071306	0.145535	0	0.186776	0.320943	0.13511
LOC_Os06g11970	0	0	0	0	0	0	0	0	0	0	0	0	0	0	0	0	0	0
LOC_Os08g35760	154.583	163.908	141.428	93.4184	93.2903	88.9024	15.5636	16.9789	19.3843	961.153	803.005	762.854	153.979	158.085	153.294	29.1629	29.8519	28.5769
LOC_Os11g19764	9.31104	8.24091	10.526	13.4538	15.0386	15.0101	11.6893	13.1417	12.8232	9.84083	12.6128	13.1006	20.834	19.4732	20.1201	9.24666	8.85869	8.58108
LOC_Os11g18320	0	0	0	0	0	0	0	0	0	0	0	0	0	0	0	0	0	0
LOC_Os02g12730	5.95144	6.42041	6.18861	5.40745	5.13666	5.38795	2.60719	3.36786	2.7258	22.1802	19.6067	19.1634	10.718	11.4926	10.1144	4.839	4.57512	4.94462
LOC_Os01g48570	0.158976	0.332817	0.228603	0.199556	0.045839	0.343765	0.069066	0	0	0.327457	0.477684	0.64566	0.229747	0.275868	0.127111	0.040938	0	0
LOC_Os03g03860	1.57505	1.66467	1.43223	2.57644	2.69603	3.1954	2.10692	1.90523	2.21216	5.97933	5.73093	5.35366	3.74004	3.45593	4.03025	2.75336	3.6992	2.92929
LOC_Os03g46150	4.70926	5.85237	5.52672	3.18377	3.3094	3.6639	0.612112	0.655451	0.582691	11.799	10.2483	9.20902	4.40932	2.84363	4.45684	1.06355	0.878797	0.988367
LOC_Os11g08314	0	0.071724	0.157608	0	0.002444	0.031058	0.080277	0	0.105539	0.034612	0.036793	0.033636	0	0.037979	0	0.022964	0.006539	0.024674
LOC_Os07g08530	0	0	0	0	0	0	0	0	0	0	0	0	0	0	0	0	0	0
LOC_Os09g25100	3.67887	3.76674	4.25192	3.33684	2.67712	2.37291	0.877239	1.21895	0.890903	6.76496	5.85078	5.87788	3.26304	2.21908	2.34476	3.85199	4.14856	3.49351
LOC_Os01g68540	1.26963	1.85993	1.23416	1.21921	0.704451	0.686265	0.310121	0.387076	0.160714	1.55174	2.20196	2.10309	1.40422	1.76489	1.26803	0.580067	0.615328	0.488507
LOC_Os04g06300	0	0	0	0	0	0	0	0	0	0	0.042517	0.055665	0	0	0	0	0	0
LOC_Os12g12600	0	0.251816	0	0	0	0	0	0	0	0	0	0	0.148981	0	0	0.060507	0	0.111274
LOC_Os12g37400	0.447454	0.640401	0.567524	0.552511	0.634408	0.510968	0.243053	0.06647	0.22639	2.13872	2.48606	2.49734	0.82519	0.985439	0.660128	0.2621	0.312625	0.354469
LOC_Os06g02410	4.61925	6.76817	5.30014	4.17648	2.93446	2.95701	2.49742	2.44453	2.10603	3.69845	5.78991	4.16882	2.53803	2.95621	2.7676	1.86089	1.76243	2.08708
LOC_Os06g06560	48.276	45.919	48.2504	7.33144	8.82477	8.25216	39.2536	40.483	41.3274	9.03553	9.39393	9.41086	11.3791	11.4451	12.5488	25.0435	28.7664	28.3653
LOC_Os11g37960	1.5653	2.4354	1.83699	3.39137	2.45851	2.4951	1.30696	1.19547	1.46483	5.8426	5.80498	5.91624	4.51045	4.6917	3.52645	1.3439	1.35807	1.2447
LOC_Os03g49190	0	0.063627	0	0	0.067453	0	0	0	0.130235	0	0	0.055364	0	0.043062	0.269528	0.155805	0.186338	0.277046
LOC_Os11g19780	0	0	0	0	0.208334	0.17327	0.04746	0	0	0	0	0.111975	0.037393	0	0	0	0	0
LOC_Os05g02390	0.042662	0.076304	0.155648	0.052519	0	0.11966	0	0	0	0.681335	0.649213	0.517823	0.167605	0	0.244102	0.106624	0	0
LOC_Os05g44340	22.7909	24.1843	22.4595	265.786	255.184	253.316	126.156	125.995	132.183	5.01538	4.68033	5.30685	112.093	110.233	113.999	176.863	171.552	164.709
LOC_Os11g42880	0.340691	0.338006	0.30296	0.468085	0.796003	0.747544	0.496278	1.3157	0.809264	0	0	0.050758	0	0	0	0	0	0
LOC_Os05g39850	0.562607	0.277912	0.618684	0.164199	0.287639	0.133428	0	0	0.04622	2.75105	3.41428	3.74151	0.831394	0.658921	0.505576	0.293227	0.247982	0.162277
LOC_Os02g39080	2.15842	1.39844	2.00367	1.74665	1.74384	1.24876	1.04735	0.899382	1.10355	0.730205	1.88052	1.75895	1.60535	2.15737	1.69805	1.51329	1.57485	1.96291
LOC_Os03g07510	0	0	0	0	0	0	0	0	0	0	0	0	0	0	0	0.071729	0.100774	0
LOC_Os03g51180	0	0	0	0	0	0	0	0	0.088121	0.163712	0.086096	0	0.065773	0	0	0	0.042245	0
LOC_Os03g22990	0	0	0	0.103757	0.117695	0.065371	0.217252	0.095352	0.109839	0	0	0	0.157503	0.436059	0.266204	0.099227	0.107828	0.113607
LOC_Os11g47350	0	0	0	0	0	0	0	0	0	0	0	0	0	0	0	0	0	0
LOC_Os06g13600	12.2611	12.7343	11.8741	9.76895	9.26797	10.0092	2.78322	2.66601	2.83938	19.2925	17.3151	18.6183	12.4972	13.3617	12.586	3.47753	3.50828	3.3163
LOC_Os04g47059	0	0.064784	0	0	0.062179	0	0	0	0	0	0.238307	0.282637	0.10284	0.121399	0.148559	0.089858	0.068817	0
LOC_Os03g08620	0.166917	0.104677	0	0.476456	0.486909	0.300177	0.639354	0.342443	0.310009	1.16217	0.864369	1.6953	0.617801	0.382167	0.60939	0.17353	0.438998	0.380068
LOC_Os06g06560	48.276	45.919	48.2504	7.33144	8.82477	8.25216	39.2536	40.483	41.3274	9.03553	9.39393	9.41086	11.3791	11.4451	12.5488	25.0435	28.7664	28.3653
LOC_Os01g52900	0	0	0	0	0	0	0	0	0	0	0	0	0	0	0	0	0	0
LOC_Os07g39750	1.95983	1.73685	1.6068	3.83749	3.62509	4.07988	1.99845	2.1508	2.2718	5.46694	4.94838	4.36939	4.71093	4.37308	4.4373	4.80146	4.51847	3.81445
LOC_Os12g05730	0	0	0.074484	0	0	0	0.059174	0.059771	0	0	0	0	0	0	0	0	0	0
LOC_Os03g02660	7.69222	6.3497	7.44555	3.83621	2.8042	3.79627	0.913411	1.32149	1.24177	6.66169	6.12772	5.5624	4.58099	4.69197	4.42482	1.51209	1.22528	0.944335
LOC_Os06g04280	51.6364	50.2005	54.1045	50.2174	50.3862	51.4502	68.8595	67.9566	70.4331	45.8219	42.5578	47.1495	41.7994	46.7752	46.4272	55.7636	53.3278	55.379
LOC_Os04g25490	2.45485	2.026	1.8998	0.644176	0.45803	0.534773	0.780466	0.692902	0.795484	0.097619	0	0	0.130297	0.110892	0.119123	0.607058	0.522159	0.506283
LOC_Os01g61440	24.4775	27.9798	28.5277	11.1671	11.8522	12.9246	17.5655	15.4947	18.4209	13.4999	11.5168	11.9855	22.9265	21.6922	21.92	18.1541	18.4025	16.6156
LOC_Os06g02460	0	0	0	0	0	0	0	0	0	0	0	0	0	0.029589	0	0	0.033232	0
LOC_Os01g38180	0.051189	0	0	0.0237	0.144302	0.050831	0	0	0.08654	0	0.03073	0	0	0	0	0	0.071274	0.070667
LOC_Os02g45160	0.158678	0.125409	0.184995	0.64476	0.48185	0.482027	1.44441	1.26545	1.2627	0	0	0	1.07964	1.15382	1.01304	3.26237	2.04467	2.31338
LOC_Os10g40420	29.0075	30.6901	27.0096	19.6872	21.5926	24.3416	5.02972	4.98736	4.40321	52.78	47.0383	41.3066	27.5323	25.7681	26.2978	6.35401	5.31121	5.40165
LOC_Os04g42090	165.208	165	164.79	232.605	232.517	241.06	159.301	162.716	157.727	207.251	170.428	170.011	231.642	236.995	239.344	234.49	233.298	229.786
LOC_Os04g31050	0.339024	0.317491	0.245571	0.883053	0.911476	0.810214	3.65254	3.36799	3.37963	1.66533	1.70298	1.91351	2.30579	1.00294	1.7469	7.20612	7.31974	7.76673
LOC_Os01g33350	0	0	0	0	0	0	0	0	0	0	0	0	0	0	0	0	0	0
LOC_Os03g44440	0.155926	0.204226	0.266682	0.116443	0.127983	0.151674	0.260141	0.15993	0.130252	0.279343	0.395171	0.357456	0.137182	0.310898	0.236824	0.452859	0.498262	0.297471
LOC_Os09g38640	0	0	0	0	0.127733	0	0	0	0	0	0	0	0	0	0	0	0.03892	0
LOC_Os10g11270	3.95342	5.78804	5.58065	0.38658	0.460731	1.00083	0.053381	0.261208	0.216696	5.4263	4.76331	4.78657	1.07289	0.982282	1.14332	0	0.228243	0
LOC_Os02g36600	0	0	0	0.084513	0	0.154959	0	0	0	0.191429	0	0.276391	0	0.061124	0	0	0	0
LOC_Os10g33830	0	0	0	0.033458	0.05825	0	0.087461	0.094703	0	0	0.082013	0.125485	0.194097	0.092443	0	0.60331	0.508053	0.613955
LOC_Os02g14190	0	0	0	0.232313	0.158329	0.309813	0.208981	0	0	0.201809	0.155785	0.157739	0.300048	0.465547	0.359604	0	0	0
LOC_Os01g69890	1.50926	3.29109	2.40663	2.70614	1.80431	2.10753	0.474776	0.779909	0.284972	4.75197	4.7448	5.52379	1.4431	1.87037	1.88643	0.432408	0.730956	0.773063
LOC_Os12g14224	0.444143	0.484574	0.30365	0.596462	0.148662	0.27287	1.23847	1.66097	0.789202	0	0.788729	0.727309	0.61695	0.73243	0.528547	0.612383	1.12432	0.654682
LOC_Os07g47960	1.00602	1.62226	2.23811	2.02255	0.734509	1.33789	0.449707	0.164314	0.425591	1.69722	1.72626	2.48453	0.439647	0.854151	0.448106	0.325787	0.371814	0.066952
LOC_Os12g08200	3.26793	3.55917	3.53576	2.06715	2.09315	1.95592	2.18708	2.32967	1.88645	5.3035	6.00729	4.52904	1.17019	2.02129	1.5425	1.37811	1.54017	1.75218
LOC_Os02g12730	5.95144	6.42041	6.18861	5.40745	5.13666	5.38795	2.60719	3.36786	2.7258	22.1802	19.6067	19.1634	10.718	11.4926	10.1144	4.839	4.57512	4.94462
LOC_Os09g07460	6.85153	7.8699	6.52052	8.71772	7.79542	9.01875	5.60275	4.14182	3.51363	12.2329	11.8285	11.337	6.11534	6.40852	6.76374	3.03698	3.25496	3.13055
LOC_Os07g13234	0	0.135758	0.16636	0	0	0	0.123982	0.202152	0.225677	12.3888	16.4571	16.2268	16.8513	15.5914	14.9	12.8742	11.5284	13.8422
LOC_Os06g43880	0.254435	0.175975	0.246921	0.113772	0.110236	0.118027	0.28451	0.205434	0.191852	0	0.362953	0.233443	0.300094	0.345054	0.321243	0.06992	0.257544	0.269986
LOC_Os09g03500	0	0	0	0	0	0	0	0	0	0	0	0	0	0	0	0	0	0
LOC_Os01g53990	1.49568	1.63457	1.34229	0.644021	0.578787	0.67978	0.15973	0.236756	0.161426	1.25858	1.5524	0.751549	0.533861	0.514703	0.702395	0.204121	0.372957	0.35288
LOC_Os03g12950	0	0	0	0	0.085013	0.024447	0	0	0.02338	0.049138	0.092001	0.13158	0.106466	0	0	0.192705	0	0
LOC_Os12g01530	320.491	315.014	297.901	127.149	130.279	136.261	449.898	441.561	459.952	213.944	213.458	217.408	103.22	104.351	98.8556	292.566	273.072	275.041
LOC_Os04g16060	0	0	0	0	0	0	0	0	0	0	0	0	0	0	0	0	0	0
LOC_Os01g45570	0.116683	0	0.10818	0	0	0	0	0.029863	0	0	0	0	0	0	0	0.04608	0	0
LOC_Os11g36230	0	0.074745	0	0	0	0	0	0	0	0	0	0	0	0	0	0	0	0
LOC_Os07g11910	0	0	0	0	0	0	0	0	0	0	0	0	0	0	0	0	0	0
LOC_Os03g43860	1.72907	1.91921	1.17288	10.3157	13.2729	9.90965	22.9107	29.8239	22.3257	3.42509	5.08022	5.07413	9.50343	8.56378	8.85539	29.7779	33.5042	34.6466
LOC_Os07g08240	0.128474	0.133976	0	0.289179	0.709711	0.148804	0.322177	0.27518	0.314291	0	0.149572	0.157656	0	0.112983	0.080626	1.64097	1.78143	1.5711
LOC_Os01g39430	0	0	0	0	0	0	0	0	0	0	0	0	0	0	0	0	0	0
LOC_Os09g07620	0.270813	0	0	0.684452	1.90597	0.48412	3.65115	3.24664	1.94484	0.820271	0	0	0.317472	0.605084	0.641457	0.53834	0.917938	1.18377
LOC_Os12g03950	2.68988	1.86993	3.03067	0.21282	0.480008	0.687869	0.597525	0.500005	0	0.569039	0.876641	1.15481	1.15424	1.45858	0.630335	0.580878	0.660994	0.795419
LOC_Os08g33860	0	0	0	0	0.063893	0	0	0	0	0	0	0	0	0	0	0	0	0
LOC_Os07g01820	0	0	0	0	0.051554	0	0.265424	0	0	0	0	0	0	0	0	0	0	0
LOC_Os01g47280	0.506162	0.158462	0.249129	0.198008	0.255462	0	0.147188	0	0	0.278694	0.046936	0.168433	0.098872	0	0.205279	0.511556	0.441678	0.190371
LOC_Os06g48065	0.451912	0.212738	0.199705	1.26864	1.23558	0.73887	0.463244	0.467285	0.300707	0.917449	1.34525	0.736579	0.497025	0.546615	0.541154	0.749696	0.688621	0.449935
LOC_Os12g06150	1.70693	1.34862	1.42574	1.35093	1.23733	1.27948	0.716854	0.56524	0.614092	2.23452	2.32425	2.12679	2.09534	2.32022	2.03104	1.34778	0.667636	0.896801
LOC_Os02g12550	0	0	0	0	0	0	0	0	0	0.080384	0.082028	0.167674	0	0	0	0	0	0.164448
LOC_Os08g28820	0	0	0	0	0	0	0	0	0	0	0.24914	0.30944	0	0.152551	0	0.063794	0	0
LOC_Os11g11990	0.869931	0.631145	0.803904	0.683459	0.872833	0.69634	0.928864	0.806613	0.751726	0.55244	0.759124	0.612829	0.555978	0.795162	0.798059	0.467311	0.446401	0.396448
LOC_Os11g47520	0.104656	0.066532	0.145092	0.777398	1.07817	1.95129	0	0	0	0.181602	0.228518	0.059522	0.762977	0.81228	0.246352	0.218188	0.111257	0.213488
LOC_Os04g55550	0	0	0	0	0.193059	0	0.200831	0.56085	0.470572	0	0	0	0	0	0	0.786083	0.55769	0.561799
LOC_Os06g06860	0.262545	0.44954	0.179868	0.319681	0.112475	0.362239	0.300829	0.553466	0.213183	0.185076	0.148868	0.103923	0.091132	0.043113	0	0.207199	0.111958	0.157957
LOC_Os06g46480	0.380095	0.362678	0.338238	0.517146	0.343173	0.215011	0.612019	0.399532	0.542744	0.256441	0.351543	0.314552	0.562758	0.747214	0.668606	0.531883	0.449494	0.876591
LOC_Os08g38710	3.71191	3.27279	3.18813	4.1397	3.47281	3.92573	1.51338	1.54827	1.86269	9.90943	10.027	9.86127	4.81021	3.86415	4.03187	2.68089	2.56737	2.08642
LOC_Os07g36690	0.237198	0.191427	0.334715	0.152369	0.109324	0.063506	0	0.057949	0	0.189855	0.189888	0.230806	0	0.043916	0.088542	0.079027	0.134539	0.108201
LOC_Os02g52990	58.478	63.6798	64.2409	92.2442	89.6073	88.4489	43.3422	30.1177	37.9329	19.0783	17.7877	14.4099	38.1255	36.7964	39.8306	35.0395	27.4189	28.7483
LOC_Os04g56180	0.40075	0.781708	0.446696	0.156854	0.391255	0.197592	0.163325	0	0.11732	5.3884	4.57539	5.7145	0.534418	0.961244	1.11686	0.315665	0.049585	0.129407
LOC_Os05g38460	1.31613	1.2201	1.13873	2.74127	3.20432	3.22736	4.35893	4.50537	5.13579	1.07907	1.40039	1.80234	4.01269	3.7513	3.68544	4.77811	4.64431	4.30229
LOC_Os06g04850	1.94784	0.822853	1.41435	3.4198	4.4148	3.73121	0.620244	0.628875	0.282173	8.82156	7.03625	8.21136	2.56741	2.05098	3.28938	1.32571	1.01721	1.68583
LOC_Os09g14550	0	0	0	0	0	0	0	0	0.060249	0	0	0	0	0	0	0.192275	0	0
LOC_Os02g57570	0	0.074826	0	0	0	0	0	0	0.105488	0.428506	0.344659	0.5848	0	0	0.159863	0	0	0
LOC_Os07g22510	0.125812	0	0	0	0	0.077309	0	0	0	0	0.124021	0.082032	0.058326	0.245899	0.082461	0.298807	0.403935	0
LOC_Os04g15800	0.454658	0.230689	0.255756	0.162653	0.189267	0.181445	0	0	0.107397	2.58521	3.03261	2.78867	0.542491	0.303316	0.288055	0.299878	0.165863	0
LOC_Os02g18650	0	0	0	0	0	0	0	0	0	0.069305	0.035503	0.026004	0	0	0	0	0	0
LOC_Os05g41400	0	0	0	0	0	0	0	0	0	0	0	0	0	0	0	0	0	0
LOC_Os04g18650	0	0.181577	0	0	0	0	0	0	0	0	0	0	0	0	0	0	0	0
LOC_Os04g59420	4.05013	4.35951	3.88212	2.37167	2.84744	3.07013	1.11207	1.36595	1.51474	5.97889	6.02416	5.78041	2.83141	2.80884	2.78855	2.00931	1.71324	1.35795
LOC_Os04g50920	0	0	0	0	0	0	0	0	0	0.036648	0.094597	0.026679	0	0	0	0	0	0
LOC_Os08g36900	0.050227	0	0	0	0	0	0	0	0.02308	0	0	0	0	0	0	0	0	0
LOC_Os03g52870	0	0	0	0	0.009664	0	0	0	0	0	0	0.020599	0	0	0	0.006903	0	0
LOC_Os06g06560	48.276	45.919	48.2504	7.33144	8.82477	8.25216	39.2536	40.483	41.3274	9.03553	9.39393	9.41086	11.3791	11.4451	12.5488	25.0435	28.7664	28.3653
LOC_Os09g27250	1.08313	1.04489	1.02773	1.18409	0.893123	1.5695	0.417069	0.249	0.365993	2.80988	1.70269	1.47903	0.972931	0.999068	1.00593	0.180937	0.324802	0.511059
LOC_Os07g03770	0.167588	0	0.227378	0.045292	0	0	0	0	0	0	0	0.143254	0	0	0.038455	0	0	0
LOC_Os04g31120	8.51021	7.76413	8.30172	9.15424	10.471	10.2995	15.0613	15.3417	16.1194	2.5475	2.96059	2.80005	13.7366	14.4293	14.9479	44.5553	46.4836	46.6046
LOC_Os02g56420	0	0	0	0	0.04823	0	0	0	0	0	0	0	0	0	0	0	0	0
LOC_Os03g54870	1.79799	1.37119	1.30407	0.774558	0.81891	0.439214	0.937713	0.695754	0.811427	0.682376	1.09868	0.851757	1.05803	0.873193	1.15531	0.817326	1.04836	0.773706
LOC_Os08g04310	16.8428	20.6585	21.2612	19.4179	19.4245	19.2314	7.06816	7.16349	5.52609	51.092	50.6814	52.2613	31.9465	32.5168	34.5863	19.9527	18.6176	15.6539
LOC_Os02g08220	0.848121	0.804166	0.580868	0.367116	0.893333	0.50164	0	0	0.140651	4.14175	5.14258	4.96786	1.21412	1.49912	1.17764	0.321797	0.217846	0.171825
LOC_Os05g32880	0	0	0	0	0	0	0	0	0	0	0	0	0	0	0	0	0	0
LOC_Os12g31610	0	0	0	0	0	0	0	0	0	0	0	0	0	0	0	0	0	0
LOC_Os09g07730	0	0.007153	0	0.05148	0.050619	0.035835	0.136519	0	0.042416	0.049806	0.08255	0.060016	0.066816	0	0.091207	0.075009	0	0
LOC_Os04g55840	0.586231	0.311094	0.484123	0.941286	0.53048	1.01128	2.09888	1.47558	1.92646	1.43636	2.34803	2.1877	4.37828	3.96245	4.59769	6.09997	7.42067	6.81297
LOC_Os03g20940	0.09691	0	0	0	0	0	0	0	0	0	0	0	0	0	0	0	0	0
LOC_Os07g09880	0	0	0	0	0	0	0	0	0	0	0	0	0	0	0	0	0	0
LOC_Os03g07350	0.069922	0.187525	0.150507	0.255589	0.279741	0.396066	1.21148	1.5601	0.867066	0.563302	0.662952	0.96438	0.564464	0.473264	0.510184	0.405598	0.515172	0.582152
LOC_Os08g41440	3.21704	3.50668	3.46309	4.76317	5.91237	5.84288	1.21402	1.11204	1.01573	8.26343	7.16798	7.72842	11.0954	10.7583	10.7973	3.09617	2.83426	2.16372
LOC_Os08g40840	0	0	0	0	0	0	0.383742	0.344611	0.260358	0	0.038538	0	0.034258	0	0	0.073307	0.09978	0.100114
LOC_Os07g01410	0	0.10742	0.058783	0	0.199028	0	0	0	0	0.04818	0.135093	0.223687	0	0.052284	0	0	0.044613	0
LOC_Os07g09280	0	0	0	0	0	0	0	0	0	0	0	0	0	0	0	0	0	0
LOC_Os01g27170	0.070194	0.076668	0	0	0.006944	0	0.044018	0	0	0.0505	0	0	0.072569	0.022016	0	0	0	0
LOC_Os06g41070	0	0.066728	0.031192	0	0	0.039574	0	0	0	0.3984	0.269208	0.394386	0	0	0	0	0.039563	0
LOC_Os01g04340	0.047558	0	0.089934	386.078	377.432	382.961	40.0751	36.8209	39.0691	0	0	0.075296	204.845	208.998	210.255	12.866	9.80913	10.4839
LOC_Os01g41370	0	0	0	0	0	0	0	0	0	0	0	0	0	0	0	0	0	0
LOC_Os04g10640	0	0	0	0	0	0	0	0	0	0	0	0	0	0	0	0	0	0
LOC_Os05g40650	0	0	0	0	0	0	0	0	0	0	0	0	0	0	0	0	0	0
LOC_Os04g41450	0.33079	0.456829	0.452423	0.432958	0.388253	0.734594	0.825917	0.85138	0.884944	0.464487	0.306128	0.363022	0.27042	0.257926	0.483784	0.685511	0.825552	0.331465
LOC_Os02g50040	1.11321	1.82962	1.23964	1.60046	1.5267	1.39117	0.683844	0.871527	0.540426	8.62439	8.48084	6.94921	2.92451	2.87129	2.74854	1.3086	1.33382	1.24945
LOC_Os07g48030	0.196186	0.159275	0	0	0	0.082618	0	0	0	0	0.230731	0.182559	0.069214	0	0	0.259135	0.23212	0.277944
LOC_Os05g11370	0	0	0	0	0	0	0	0	0	0	0	0	0	0	0	0	0	0
LOC_Os02g30810	0.137876	0.144912	0	0.097525	0.188033	0.123596	0.03253	0	0	0.436064	0.154595	0.181848	0.335226	0.480237	0.083595	0.213443	0.186916	0
LOC_Os04g59190	1.13208	1.52375	0.873098	5.39421	5.91476	5.2642	2.93331	3.04703	3.97413	10.7172	6.69197	7.27017	3.5825	3.24689	3.88754	2.98853	3.11592	2.93603
LOC_Os04g46490	0	0	0	0	0	0	0	0	0	0	0	0	0	0	0	0	0.062822	0
LOC_Os03g55120	5.51027	6.393	6.17615	11.5699	7.42722	12.6095	3.57422	3.22943	3.9958	22.9548	19.0015	18.4654	20.4226	20.3987	21.4282	10.2563	9.72587	8.37912
LOC_Os02g15178	0	0	0	0	0	0	0	0	0	0	0	0	0	0	0	0	0	0
LOC_Os09g24159	0	0	0	0	0	0	0	0	0	0	0	0	0	0	0	0	0	0
LOC_Os10g38960	0.042298	0.020175	0.138947	0	0.024262	0	0	0.099057	0.042034	0	0.106582	0.080515	0.05463	0.04566	0.044441	0.016521	0.116566	0.052752
LOC_Os02g40260	53.4571	60.003	50.8306	7.95066	7.50968	7.94692	1.34035	1.02363	1.25296	86.4307	70.6161	68.2654	8.86075	9.21122	9.23585	1.42644	1.19602	0.795887
LOC_Os02g02140	0	0.048349	0.075499	0.083091	0.070893	0.047198	0.057505	0.126576	0.038248	0.144696	0.081657	0.140067	0.101142	0.077984	0.186344	0.030337	0	0.047135
LOC_Os07g13980	19.1514	19.5677	18.5323	13.2463	12.9589	13.1766	16.3198	16.6955	12.9753	15.6187	109.485	107.456	24.647	20.105	22.8334	36.2508	36.355	34.5226
LOC_Os04g55620	2.78726	1.72348	2.69866	2.19888	1.94415	2.12903	1.00401	0.873951	1.01641	5.5935	4.91464	5.50073	3.75488	4.04133	4.09394	2.04659	1.87543	1.54236
LOC_Os01g43520	17.3581	16.3688	17.365	15.153	14.9652	14.0508	19.5324	21.0342	20.7798	20.8292	20.7029	20.8511	14.9762	15.5149	14.3517	12.376	13.1346	13.1935
LOC_Os02g51040	1.14017	0.821169	0.900905	2.42765	2.69994	2.86764	3.17414	3.4161	2.6611	11.2773	12.4635	10.8814	7.59206	6.56859	9.41861	4.35827	5.0434	4.16757
LOC_Os10g08280	0	0	0	0	0	0	0	0	0	0	0.027588	0	0	0	0	0	0	0
LOC_Os12g18810	0.761304	0.489994	0.740077	0.989591	0.700549	1.16431	0.683781	0.551057	0.757182	3.70588	3.23231	2.47767	1.59958	1.34599	0.726979	1.14836	0.399813	0.727417
LOC_Os01g46860	0	0.128998	0.241913	0.236309	0.082276	0.0663	0	0.028107	0.122642	0.365248	0.353726	0.230975	0.0841	0	0	0.134774	0	0
LOC_Os10g25950	0	0	0	0	0	0	0	0	0	0	0	0	0	0	0	0	0	0
LOC_Os07g01840	0.137001	0.20588	0.1942	0.335748	0.317066	0.107229	0.116291	0.050573	0.177854	0.296947	0.583155	0.449149	0.333645	0.173284	0.225226	0.102774	0.14304	0.082289
LOC_Os09g30010	0.884767	0.561887	0.667542	0.545219	0.425315	1.30417	0.152316	0.260042	0.126563	2.49921	1.76261	1.96339	0.635428	0.624437	0.687146	0.516724	0.463915	0.460842
LOC_Os03g13120	0	0	0	0	0	0	0	0	0	0	0	0	0	0	0	0	0	0
LOC_Os07g09340	53.5513	52.7941	56.5691	61.814	64.7874	64.7263	123.205	127.278	133.882	53.9602	57.8509	59.2903	99.425	95.8582	100.25	159.075	169.938	169.099
LOC_Os10g31640	0	0	0	0	0	0	0	0	0	0	0	0	0	0.097582	0	0	0	0.062928
LOC_Os11g47610	0	0.034245	0	0.144293	0.227325	0.247739	0	0	0	0.206655	0.093506	0.029411	0.047321	0.164871	0.235388	0.551922	0.039572	0.118923
LOC_Os03g01800	53.5166	53.963	59.6745	15.27	13.2378	13.1882	6.11183	7.41817	6.10571	75.3893	61.1209	61.6222	31.6072	30.0458	31.9457	11.6662	10.3127	10.0132
LOC_Os11g40210	0	0.082927	0	0	0	0	0	0	0	0.244958	0.283825	0.214318	0.095252	0.137745	0.156041	0	0	0
LOC_Os03g39040	0	0	0	0	0.028733	0	0.026592	0.039619	0.024434	0.039951	0	0	0	0.019393	0	0.045895	0.109396	0
LOC_Os02g17910	8.70521	7.8717	9.57869	12.0453	12.6942	12.4752	14.4048	15.0347	15.0727	10.4428	13.7517	13.7653	12.4002	10.7133	11.2836	8.90247	10.0868	10.821
LOC_Os04g44220	0	0.08678	0.136422	0.238774	0.061458	0.132683	0.251232	0.480999	0.314626	0.124919	0.086902	0.212232	0.133853	0.094014	0.197555	0.150126	0.084397	0.061164
LOC_Os03g21000	135.586	145.568	139.256	103.524	105.683	106.14	117.191	124.917	125.989	37.9644	37.0607	34.9659	37.5937	39.6957	44.6848	111.222	118.647	108.123
LOC_Os03g01870	0.056727	0	0	0.08256	0.06204	0.166516	0.185826	0.120642	0	0.181287	0.135325	0	0.054535	0.063478	0.171591	0	0	0.13948
LOC_Os07g26900	0.487945	0.372984	0.534244	0	0.110253	0.114305	0.029733	0	0	0.242114	0.114728	0	0	0	0	0.127054	0	0
LOC_Os09g11370	0	0	0	0	0	0	0	0	0	0	0	0	0	0	0	0	0	0
LOC_Os04g22210	0	0	0	0	0	0	0	0	0	0	0	0	0	0	0	0	0	0
LOC_Os12g38960	0.430797	0.283844	0.168041	0.137213	0.229057	0.089663	0.119941	0.064375	0.185927	0.499678	0.700761	0.607727	0.467233	0.63639	0.5176	0.284283	0.195025	0.155531
LOC_Os07g45760	0	0	0.094635	0	0	0	0	0	0	0	0	0	0	0	0	0	0	0
LOC_Os01g58590	0	0	0	0	0	0	0	0	0	0	0	0	0	0	0	0	0	0
LOC_Os07g32790	1.58466	1.99924	2.61183	3.03818	3.34025	3.59005	1.79812	1.75299	1.76213	5.11208	4.51017	4.23418	2.65503	2.88393	3.04372	2.07176	2.55605	1.98158
LOC_Os01g68660	0	0	0.109414	0	0	0	0	0	0	0.063154	0	0	0	0	0	0	0	0
LOC_Os03g06940	7.40235	8.24238	7.70193	7.01685	7.37419	7.60502	3.25355	3.28293	3.57415	15.4534	14.4931	15.2546	10.1156	11.2685	10.1435	4.07174	4.37332	4.03514
LOC_Os04g58030	0	0	0	0	0	0	0	0.017685	0	0.073713	0.141365	0.210164	0	0.043631	0.24311	0.264596	0	0.094022
LOC_Os10g02750	0	0	0	0	0	0	0.167045	0.32047	0.248492	0	0	0	0	0.133271	0.079155	0.302608	0.417138	0
LOC_Os08g28670	3.53776	3.67499	3.40855	1.15143	0.837979	0.690675	0.469112	0.324576	0.393107	7.19349	6.0903	5.78261	2.72315	2.23211	2.63005	1.29839	1.37175	1.77567
LOC_Os09g24210	4.3529	4.08357	4.12755	5.86424	6.05348	5.69105	6.04946	6.99432	6.55209	1.56807	1.95763	2.25857	5.20336	5.71867	5.51531	8.28249	8.69012	10.1156
LOC_Os04g38270	0	0.046776	0.358537	0.106023	0.166196	0.135605	0.262354	0.633677	0.455824	0	0	0.253642	0	0	0	0.169555	0.090773	0.265547
LOC_Os02g45530	0.04452	0.037425	0.076946	0.076223	0	0	0.096019	0	0	0.142079	0.09297	0.328861	0.19798	0.2136	0.479365	0.129509	0.19909	0.107248
LOC_Os05g34510	0.604454	0.438443	0.082173	0.23679	0.628108	0.516179	0.307002	0.125579	0.294972	0.19573	0.110902	0.122309	0.33684	0.612482	0.459734	0.312166	0.339058	0.294131
LOC_Os04g50710	0.452714	0.240696	0	0	0.125047	0	0	0.115519	0	0	0	0	0	0	0	0	0	0
LOC_Os01g27600	0	0	0	0.073701	0.102951	0.038084	0	0.02154	0.112055	0.042572	0	0.016751	0.018339	0	0.026975	0.130742	0.029619	0.031779
LOC_Os11g46100	0	0	0	0	0	0	0	0	0	0	0	0	0	0	0	0	0	0
LOC_Os02g10240	0.290048	0.100414	0	0.392263	0.115748	0.224099	0.085958	0	0	0.420057	0.207762	0.304297	0.164753	0.188664	0.043121	0.367213	0.292328	0.403967
LOC_Os06g03380	0.306582	0.418756	0.471683	1.06593	1.01631	1.16061	0.635954	0.619293	0.70133	2.09607	1.63123	2.07049	0.936518	1.51268	1.19902	0.752846	0.553824	0.499762
LOC_Os03g01700	0	0	0	0	0	0	0	0	0.036665	0	0	0	0	0	0	0	0	0
LOC_Os04g25440	33.6558	34.6064	35.8906	65.2896	65.224	64.6907	61.7336	60.3944	61.8902	21.8895	20.7349	19.7738	59.2891	60.3528	59.5505	87.962	79.5673	74.5649
LOC_Os08g31200	2.05953	1.49619	2.18781	0.232258	0.393962	0.374364	0.642413	0.330169	0.526434	0.031232	0	0	0.135307	0.079705	0.240545	0.73064	0.344198	0.318629
LOC_Os01g20980	0.223453	0.19675	0.519461	0.401806	0.537366	0.645955	0.195416	0.258879	0.232812	0.541417	0.710683	0.658821	0.610076	0.573168	0.264151	0.139451	0.1875	0.206543
LOC_Os06g13390	0	0	0	0	0	0	0	0	0	0	0	0	0	0	0	0	0	0
LOC_Os05g40810	0.058713	0.130914	0.192903	0.144868	0.144194	0.145788	0.342546	0.601942	0.170407	0.401208	0.434236	0.489965	0.458445	0.451961	0.219462	0.461884	0.600988	0.492554
LOC_Os11g12470	0	0	0	0	0	0	0	0	0	0	0	0	0	0	0	0	0	0
LOC_Os02g15710	0	0	0	0	0	0	0	0	0	0	0	0	0	0	0	0	0	0
LOC_Os07g41370	12.8633	12.3781	13.2854	1.59825	1.62323	2.02681	3.91149	4.83498	3.91133	8.24848	10.368	12.0711	2.89411	3.16665	3.87063	2.47113	2.52872	2.87842
LOC_Os10g40880	1.0364	0.883315	0.887133	0.682486	0.456309	0.391043	0.312287	0.235336	0.194271	0.89598	0.990055	0.713312	0.790101	0.538289	0.411887	0.275345	0.53258	0.580148
LOC_Os06g10970	0	0	0	0	0	0	0	0	0	0	0	0	0	0	0	0	0	0
LOC_Os01g06000	0.424259	0.449835	0.736287	1.04873	0.774874	0.955217	2.47606	2.10455	2.63947	1.21199	1.34069	1.70625	1.80749	1.59296	1.46778	1.39322	2.24126	1.78491
LOC_Os09g31410	0.175779	0.291368	0.255519	0.412938	0.573458	0.193048	0	0	0.079808	0.456076	0.595117	0.506827	0.466199	0.48063	0.186323	0.119424	0.073157	0.055452
LOC_Os04g31484	0.527197	1.37459	1.49186	0.03734	0.232793	0.186025	0.013003	0.119006	0.234485	2.36115	4.32033	4.02304	0.75796	0.673838	1.36479	0.346999	0.132671	0
LOC_Os09g35760	10.924	11.5713	11.4019	13.1989	12.5313	13.6965	12.2976	12.7123	13.0177	24.115	24.024	23.9282	20.3775	17.9211	19.8136	15.1605	14.1493	11.4242
LOC_Os02g58040	0	0	0.068628	0	0	0	0	0	0	0	0	0	0	0	0	0	0	0
LOC_Os03g06000	1.5125	0.732089	0.693882	0.337887	0.416985	0	0.099831	0	0.17478	0.731501	0.728759	0.773569	0.402211	1.14376	0.351971	1.35204	0.824305	1.2616
LOC_Os01g10900	0.718453	0.604105	0.416459	0.131278	0.309743	0.499554	0.330439	0.220534	0.238391	1.87273	2.06097	1.68469	1.40828	1.30819	1.25751	1.36681	1.30157	1.33882
LOC_Os11g05320	1.36897	2.06331	1.64701	0.643247	1.11796	0.798417	0.51928	0.549039	0.668296	2.19812	1.85494	1.75328	1.5447	1.1574	1.98706	3.96244	3.24632	3.7907
LOC_Os12g02390	8.0751	7.28253	7.31089	10.8319	13.2973	11.631	14.5734	16.3634	14.6811	4.44758	4.91982	5.31576	6.20573	6.43982	6.16809	8.87868	9.40349	9.17009
LOC_Os05g08390	0	0.540661	0.138796	0.161681	0.175273	0.045349	0.08937	0.075084	0	0.181044	0.213868	0.60001	0	0.160406	0.074234	0	0	0
LOC_Os06g01480	0.518373	0.463902	0.33504	0.439943	0.445069	0.604168	0.512689	0.222539	0.294102	0.793404	0.69648	0.934487	0.95973	0.67545	0.945179	0.589102	0.670861	0.227942
LOC_Os09g13650	64.1859	64.9924	67.6754	27.1472	31.7038	31.1155	14.5931	14.0836	12.1609	43.0922	45.9887	46.1976	45.8679	45.7836	43.8786	17.1537	17.1332	16.7314
LOC_Os04g48070	2.86099	2.85943	3.36128	2.10505	2.06394	1.78722	4.90479	4.11842	4.5609	1.33563	1.54485	1.3802	1.4118	1.60748	1.77693	3.60065	4.11833	4.48663
LOC_Os02g02210	0	0	0	0	0	0	0	0	0	0.215612	0	0.139107	0	0.040342	0	0	0	0
LOC_Os11g04020	0	0	0	0.086459	0	0	0	0	0	0	0	0	0	0	0	0	0	0
LOC_Os02g02160	0	0	0	0	0	0	0	0	0	0	0	0	0	0	0	0	0	0
LOC_Os03g13030	5.89218	5.75456	6.85601	12.5118	12.8518	12.4561	10.4718	10.1683	12.2841	9.5867	7.10036	7.53732	19.4337	22.7117	21.0903	12.2034	12.7957	10.3807
LOC_Os10g35110	38.2419	40.3618	37.4183	163.89	166.933	163.699	81.7456	86.6767	92.7025	58.3197	64.0724	61.5554	141.356	143.161	133.429	136.924	142.415	138.699
LOC_Os04g32110	11.7045	12.9053	12.7258	15.5438	15.4889	15.916	13.1721	12.815	11.4653	21.7129	20.3892	20.1959	21.149	20.5866	22.3151	15.9807	14.2223	14.6609
LOC_Os04g53360	0.198012	0.057031	0.150919	0.356521	0.406093	0.42609	0.631218	0.467467	0.410108	0.589898	0.433103	0.442113	0.335051	0.185606	0.286978	0.584718	0.632072	0.412619
LOC_Os01g17050	23.3896	24.6754	21.9009	90.3339	87.9029	90.8733	16.7474	20.6144	17.8928	5.62767	3.78739	4.87116	45.9582	43.5738	48.4218	25.6393	22.4535	19.3147
LOC_Os03g33570	3.51437	2.16483	3.7159	4.05756	2.12103	2.82748	4.32096	4.64925	4.88121	0	0	0	0	0	0	0	0	0
LOC_Os02g31050	0	0	0	0	0	0	0	0	0	0	0	0	0	0	0	0	0	0
LOC_Os03g51970	0.127667	0.159118	0.129041	0.374076	0.67623	0.72818	0.494692	0.201554	0.324148	1.50808	1.6275	1.33248	1.1674	1.19888	1.16704	0.669501	1.30585	1.40718
LOC_Os11g10370	0.136842	0.106369	0.061174	0.221887	0.707114	0.753686	1.50738	1.93949	1.68774	0.14513	0.206883	0.033535	0	0	0	0.429205	0.32758	0.302468
LOC_Os01g10960	0.731212	0.346123	0.436974	1.23737	0.934694	1.22691	0.308346	0.524803	0.623614	3.12714	3.08004	2.82383	0.647137	1.04914	1.07202	0.5955	0.385067	0.432935
LOC_Os07g29190	0.247152	0.213156	0.057837	0.255449	0	0.117422	0.120503	0.083999	0	3.04943	3.20183	3.00986	0.259134	0.261211	0.335209	0.043017	0	0
LOC_Os08g44750	0.124263	0.287143	0.117375	0	0.097735	0.237724	0.099331	0.098481	0.156207	1.29371	1.70949	1.3578	0.60803	0.481258	0.309519	0.279536	0.221124	0.291426
LOC_Os04g28410	0	0	0	0	0	0	0	0	0	0	0	0	0	0	0	0	0	0
LOC_Os03g05070	0	0	0	0	0	0	0	0	0	0	0	0	0	0	0	0	0	0
LOC_Os06g12980	0.147968	0.049737	0	0.048003	0.372328	0.088195	0	0	0	0.337203	0.750136	0.232256	0	0.206651	0.269338	0.384871	0.213648	0.216127
LOC_Os07g49140	1.21062	1.12012	0.960561	0.982549	0.852412	0.968451	0.531893	0.61422	0.433418	3.41496	4.45441	4.09074	1.41558	1.6791	1.18431	0.848912	0.967703	0.913461
LOC_Os11g07640	0	0	0.377996	0	0	0.189848	0	0	0	0.235988	0.167633	0	0.107504	0	0.268089	0	0	0
LOC_Os12g39290	0	0	0	0.151026	0.439767	0.360436	0.138634	0.65336	0	0	0	0	0	0	0	0	0	0
LOC_Os10g18400	0	0	0	0	0	0	0	0	0	0	0	0	0	0	0	0	0	0
LOC_Os12g32650	1.39457	1.38752	1.49579	1.68633	1.63437	1.91565	2.07064	2.16664	2.55237	1.2979	1.62194	1.77172	2.26392	2.32779	2.54081	1.82708	2.0016	2.23445
LOC_Os05g39770	44.7248	45.744	44.6686	13.0851	12.2317	12.7785	22.298	25.2624	24.1453	11.5729	11.4123	10.2668	6.31637	5.29873	6.23449	26.4145	28.486	25.6197
LOC_Os03g46770	294.173	301.247	269.361	2336.83	2201.97	2111.13	6491.68	5193.29	5942.14	3296.17	2520.85	2531.55	3171.9	2693.28	2717.12	7930.62	8830.85	7758.76
LOC_Os04g12639	0	0.053061	0	0	0.112575	0.079923	0	0	0.157626	0	0	0	0.180998	0.15898	0.23276	0	0	0
LOC_Os05g41230	0	0	0	0	0	0	0	0.068423	0	0	0	0	0	0	0	0	0	0
LOC_Os03g58400	0	0.059039	0	0	0	0	0	0.390044	0.220381	0	0.224808	0.31657	0	0.129971	0.113521	0	0.099585	0.05427
LOC_Os09g26999	0.558884	1.16378	0.879833	0.669327	0.880745	1.14358	0.215632	0.221674	0.398479	2.58414	2.7168	2.29742	1.02983	0.986978	1.14438	0.476517	0.325764	0.234918
LOC_Os04g40190	30.0769	27.7376	28.8752	74.8293	79.1465	73.8189	131.945	116.183	122.07	75.3486	64.7115	70.4265	103.327	103.272	108.716	159.502	145.59	147.395
LOC_Os03g60560	5.19587	5.32247	5.43954	79.607	85.5797	78.5281	106.87	114.395	116.046	3.37472	2.94073	2.95397	50.486	45.0737	47.7815	57.2538	49.3791	47.095
LOC_Os01g62060	32.3087	35.55	36.9897	12.8723	12.5064	12.5144	6.509	6.54845	6.35313	53.2369	49.44	48.424	15.7639	15.0386	16.695	13.6773	12.407	15.516
LOC_Os06g35970	76.8114	80.1153	70.6662	73.512	68.7798	72.2687	8.19903	5.94733	6.87809	176.014	149.1	145.101	153.621	157.649	161.297	23.9902	23.4078	24.2113
LOC_Os03g13130	0.957753	0.8048	0.824897	1.23284	0.9505	1.37386	0.729858	1.12892	0.860035	2.76201	2.54506	2.28261	1.30653	1.34244	1.38039	0.918668	1.16826	0.97414
LOC_Os04g33720	0	0	0	0	0	0	0.063541	0	0.035838	0	0	0.052346	0	0	0	0.039213	0	0.083893
LOC_Os09g15800	0.059422	0.072054	0	0.394561	0.3336	0.283175	0.997588	1.03298	1.68235	0.719777	0.727194	1.09121	0.685768	0.727151	0.744761	0.85073	0.708001	0.760963
LOC_Os09g24370	0	0	0	0	0	0	0	0	0	0.129633	0	0	0	0	0	0	0	0
LOC_Os03g14270	0.690123	0.93486	1.30093	0.809011	0.732602	0.642093	0	0.287152	0.245006	0.684231	0.599819	0.725774	0.18939	0.333314	0.421667	0.381388	0	0.181425
LOC_Os10g05820	0	0	0.179979	0	0.285322	0.171701	0	0	0	1.64062	1.38476	1.27347	0	0.137853	0	0	0	0
LOC_Os07g05160	0	0	0	0	0	0	0	0	0	0	0	0	0.273876	0	0.075008	0	0	0
LOC_Os01g24840	0	0	0	0	0	0	0	0	0	0	0	0	0	0	0	0	0	0
LOC_Os11g40560	0	0	0	0	0	0	0	0	0	0	0	0	0	0	0	0	0	0
LOC_Os10g05600	0.466619	0.362563	0.122754	1.18441	0.809911	0.524837	0.303306	0.24223	0.346927	5.12424	4.42241	4.85342	1.94212	1.70768	1.84352	0.96287	1.29908	1.30404
LOC_Os12g43140	0.747166	0.759801	0.745511	0.086347	0.279011	0.515786	0.277382	0.074417	0.078183	0.24513	0.006826	0.225949	0.120806	0.144452	0	0.541428	0.388188	0.327394
LOC_Os10g05980	162.951	179.808	152.196	227.771	234.155	227.277	15.5927	16.3732	16.6382	71.3466	57.3935	59.9417	36.8852	38.3851	36.6367	6.93472	5.93444	6.71398
LOC_Os07g09340	53.5513	52.7941	56.5691	61.814	64.7874	64.7263	123.205	127.278	133.882	53.9602	57.8509	59.2903	99.425	95.8582	100.25	159.075	169.938	169.099
LOC_Os04g44460	0.047469	0.073782	0.152054	0.006771	0	0.074974	0.139655	0	0	0.143369	0.206397	0.18808	0.087645	0.159876	0.090786	0.23567	0.126614	0.035916
LOC_Os02g57520	0	0	0	0.052613	0	0	0.057391	0.206733	0.07264	0	0.087622	0.119777	0.121661	0	0	0	0.097909	0.20907
LOC_Os12g01530	320.491	315.014	297.901	127.149	130.279	136.261	449.898	441.561	459.952	213.944	213.458	217.408	103.22	104.351	98.8556	292.566	273.072	275.041
LOC_Os10g28660	0	0.07946	0.034573	0.025113	0	0.048882	0.054169	0	0	0.083503	0.136215	0.049485	0.180946	0.092589	0	0	0.035594	0.05031
LOC_Os07g03690	0	0	0	0.156699	0	0.070712	0	0.188408	0	0	0	0	0	0	0	0	0	0
LOC_Os09g15520	0	0	0	0	0	0	0	0	0	0	0	0	0	0	0	0	0	0
LOC_Os04g30660	0	0	0	0	0	0	0	0	0	0	0	0	0	0	0	0	0	0
LOC_Os11g42890	0.216341	0.081123	0	0.356398	0	0.125794	0.28902	0.135395	0.308964	0	0	0	0	0	0	0	0	0
LOC_Os07g09050	0.343062	0.315901	0.441341	0.64767	0.339072	0.262872	0.408572	0.65846	0.40901	0.673604	0.702937	0.516925	0.534481	0.540993	0.444685	1.72641	1.86375	1.77228
LOC_Os08g02070	8.98288	10.1849	8.57318	2.94668	2.74249	2.32511	5.29961	7.64429	7.08631	3.0565	3.78514	3.95946	2.36211	2.30581	2.36666	5.9726	3.71057	5.34284
LOC_Os12g28270	9.62145	10.9955	10.9666	8.77319	7.84891	8.82099	6.60202	4.50192	6.18668	3.49219	3.24132	2.86748	3.82436	3.12605	2.98698	2.34103	2.28728	2.18004
LOC_Os06g05260	0	0	0	0	0	0	0	0	0	0	0	0	0	0	0	0	0	0
LOC_Os06g03500	0.077348	0.081512	0.1729	0.333841	0.277603	0.324599	0.434658	0.394565	0.316003	0.518821	0.797603	0.683118	0.969913	0.743737	0.653325	0.398937	0.538964	0.525462
LOC_Os07g40910	5.20484	3.95469	4.08564	1.6381	3.31674	2.29396	0.834666	0.155535	0.129986	1.64312	2.7323	2.49995	0.644107	0.784789	0.767911	0	0	0.149772
LOC_Os03g31430	0	0	0	0	0	0	0	0	0.012826	0	0	0	0	0	0	0	0	0
LOC_Os04g43580	0	0	0	0.336838	0	0	0	0	0	0	0.754259	0.852375	0	0.118922	0	0	0	0
LOC_Os03g44140	0.087314	0.064479	0	0.087254	0	0.148082	0.053578	0.038564	0	0.019393	0	0	0.313049	0.232972	0.180678	0.838871	0.919021	0.553971
LOC_Os01g22900	20.7393	20.1818	20.8796	60.1152	63.6926	58.1497	92.5284	103.304	109.793	36.3759	39.8309	39.146	39.8664	38.6686	41.3342	135.269	134.154	132.527
LOC_Os06g23274	9.44816	9.9458	10.7577	5.5785	5.71042	5.86608	7.19991	7.7411	8.10908	8.41994	8.05946	9.11302	6.78212	6.13343	6.6065	7.07554	6.43825	6.6007
LOC_Os11g07950	1.01651	1.86507	1.35069	2.06666	3.00264	2.43536	3.35052	2.13265	2.4686	0.493603	0.90107	1.03472	1.6895	1.34038	0.979728	2.76429	2.36465	1.94676
LOC_Os06g37010	17.6904	19.4099	18.9524	11.9274	12.5092	11.3096	6.85054	5.81184	8.49986	11.6521	10.6949	10.4254	9.38406	8.59644	8.54946	11.2433	10.6315	9.55233
LOC_Os04g43740	0	0	0	0	0	0	0.004157	0	0	0	0	0	0	0	0	0	0	0
LOC_Os08g02070	8.98288	10.1849	8.57318	2.94668	2.74249	2.32511	5.29961	7.64429	7.08631	3.0565	3.78514	3.95946	2.36211	2.30581	2.36666	5.9726	3.71057	5.34284
LOC_Os02g05040	0.339592	0.258111	0.196393	0.160525	0.069847	0.110888	0.233117	0.229994	0.115718	0.21208	0.262961	0.389888	0.372988	0.496567	0.394161	0.398579	0.301228	0.234289
LOC_Os04g43290	8.01169	9.17056	8.89433	0.686531	0.729169	0.948115	0.238457	0.32481	0.423584	4.2918	5.37265	4.61475	0.98277	0.745073	0.590384	0.119908	0.211227	0.214992
LOC_Os11g37270	0	0	0	0	0	0	0	0	0	0	0	0	0	0	0	0	0	0
LOC_Os09g26999	0.558884	1.16378	0.879833	0.669327	0.880745	1.14358	0.215632	0.221674	0.398479	2.58414	2.7168	2.29742	1.02983	0.986978	1.14438	0.476517	0.325764	0.234918
LOC_Os10g35500	0.27547	0.368166	0.517665	0	0.050187	0.034748	0.094037	0.075617	0.020212	0.308051	0.589803	0.382599	0.194295	0.221564	0.060682	0.06813	0.133578	0.044869
LOC_Os06g47880	0.077706	0	0	0	0	0	0.410272	0	0.541518	0	0	0	0.148219	0.07244	0.207604	0.235423	0	0.330124
LOC_Os05g34710	0	0	0	0	0	0	0	0	0	0	0	0	0	0	0	0.038265	0	0
LOC_Os11g26830	0	0.124929	0.109505	0	0	0.027374	0.312778	0.247815	0.325351	0	0.102226	0.148019	0.050697	0.10094	0.105917	0.110601	0.369794	0
LOC_Os03g56140	0	0	0	0	0.049009	0.032984	0	0	0.045111	0.091561	0.06359	0.116614	0.080889	0.093811	0	0	0	0.074183
LOC_Os01g60960	0.928372	0.807551	0.551467	0.588973	0.444728	0.432853	0.259942	0.24407	0.133795	1.08601	1.01765	0.767511	0.708271	0.819991	0.374835	0.17818	0.148152	0.11304
LOC_Os01g70990	0.191736	0	0	0.120484	0	0	0	0	0	0	0	0	0	0	0	0	0	0
LOC_Os01g57890	0	0	0	0.077204	0.074723	0.051537	0	0	0	0.043284	0.051267	0.157073	0	0	0.066148	0.035559	0	0.056991
LOC_Os08g38280	0	0	0	0	0	0	0.059938	0.082071	0	0	0	0	0.027154	0.086991	0.030767	0.050206	0.090526	0
LOC_Os07g43970	0	0.079222	0	0.163288	0.044029	0.29245	0.253658	0.465533	0.421803	0.28737	0.177534	0.167524	0.164795	0.138584	0.179321	0.556861	0.353051	0.371661
LOC_Os05g08480	17.4034	21.138	18.4653	4.78717	3.57923	3.77677	16.7146	12.7599	14.3926	1.54052	1.64929	1.57323	13.0446	12.3389	13.158	69.2171	58.2094	58.2594
LOC_Os05g38150	22.1681	18.4427	20.7884	27.6379	29.4836	29.8904	63.3792	63.1009	65.6819	16.4914	19.8224	20.0641	25.5754	25.9125	25.3093	42.4338	48.6873	48.1968
LOC_Os08g29200	6.79428	6.48757	5.78181	7.56144	6.91935	7.00461	1.92129	2.93059	2.59138	17.272	13.6582	13.9768	13.0147	12.169	10.6408	5.50516	5.02161	5.09925
LOC_Os07g41290	0	0	0	0	0	0	0	0	0	0	0	0	0	0	0	0	0	0
LOC_Os01g24050	0	0	0	0	0	0	0	0	0	0	0	0	0	0	0	0	0	0
LOC_Os08g37660	3.60989	3.08576	2.78986	17.8488	15.2242	17.7431	1.33569	1.21542	1.02598	5.00701	4.0468	3.06916	58.5802	57.3325	55.5274	6.3304	7.06412	5.83415
LOC_Os01g49910	0.320779	0.29317	0.780626	0.688235	0.769572	0.820239	2.02655	2.46828	2.23198	1.15435	1.01533	1.12479	0.718493	0.867723	0.812938	0.446725	1.0974	1.07875
LOC_Os04g46280	14.8674	14.1518	14.2869	44.6531	44.9457	42.7131	9.67194	10.8956	10.0644	17.2713	18.2662	17.5639	39.2815	37.783	40.4265	7.8798	8.66648	8.59976
LOC_Os01g45730	8.23232	7.9924	10.5024	4.04902	4.97186	4.96847	1.06054	1.12762	1.06553	13.276	9.03875	11.1654	4.1715	3.16846	4.00079	1.24141	1.4691	0.920511
LOC_Os04g24460	0	0	0	0	0	0	0	0	0	0	0	0.064441	0	0	0	0	0	0
LOC_Os11g40180	0	0	0	0	0	0	0	0	0	0	0	0	0	0	0	0	0	0
LOC_Os04g34540	0.233777	0.080274	0.169929	0.307179	0.206604	0	0	0	0	0.698503	0.474022	0.290179	0.224967	0	0.151223	0.078599	0.124664	0.155643
LOC_Os10g32600	0	0	0	0	0	0	0	0	0	0	0	0	0	0	0	0	0	0
LOC_Os09g37180	0.407471	0.437576	0.944864	1.10165	0.53729	0.875063	0.285628	0.02703	0.191026	0.511502	0.636326	0.440367	0.702392	0.665325	0.567926	0.195624	0.219445	0.2951
LOC_Os05g15510	6.93324	6.24627	7.70796	2.76065	2.76004	2.92122	2.49383	2.80454	2.59308	12.3126	13.1352	11.812	4.99597	4.90297	4.08961	7.16157	6.07221	5.89872
LOC_Os01g14850	14.3193	18.2007	11.1623	22.8986	26.7075	24.8019	6.49595	6.23786	5.33289	280.492	238.945	222.201	47.2461	48.2399	49.945	25.2827	20.3801	20.8472
LOC_Os11g37960	1.5653	2.4354	1.83699	3.39137	2.45851	2.4951	1.30696	1.19547	1.46483	5.8426	5.80498	5.91624	4.51045	4.6917	3.52645	1.3439	1.35807	1.2447
LOC_Os01g06130	0	0	0	0	0	0.12302	0	0	0	0	0	0	0	0	0	0	0	0
LOC_Os07g09020	0	0	0.025701	0	0	0	0.042457	0	0.019382	0	0	0	0	0	0	0.086205	0.12573	0.050338
LOC_Os04g55110	0	0	0	0.114924	0.238193	0.110715	0.62036	0.473435	0.486075	0	0	0	0	0.080771	0.030915	0.085954	0.10546	0.124213
LOC_Os01g74410	10.0737	9.14933	11.0523	8.8997	9.13745	9.3693	3.29984	3.28213	3.84965	5.11648	5.75118	5.31485	12.0914	12.3489	12.9273	9.51008	6.23493	7.80024
LOC_Os01g43280	0.38122	0.660935	0.63192	0.817068	0.739536	0.814482	1.21348	1.21843	1.32714	2.56322	2.00319	2.25873	2.81307	2.55816	2.96823	4.51525	3.39481	4.34137
LOC_Os10g21264	0	0	0	0	0	0	0	0	0	0	0	0	0	0	0	0	0.114797	0
LOC_Os10g34083	2.99034	3.28593	2.88891	19.5831	19.9821	17.7217	35.8569	38.3353	39.0788	0.119501	0.093389	0.086834	0.743757	0.722401	1.0333	0.761926	1.27296	1.14183
LOC_Os09g31031	2.91199	3.29744	2.3673	1.05634	0.884918	1.61911	6.4561	7.68438	5.50406	2.38974	2.25009	2.02014	0.405226	0.583809	0.402422	1.25715	1.12926	1.8941
LOC_Os11g01530	351.401	348.894	337.889	129.125	135.453	128.952	448.562	530.218	521.075	179.211	168.38	171.652	95.4299	90.5779	94.4404	400.391	412.744	387.014
LOC_Os01g48660	0.014141	0.031232	0.008828	0	0.01657	0.053223	0	0.017845	0	0	0.025927	0.043944	0.002116	0.056699	0.021927	0.025643	0.046057	0
LOC_Os07g04020	5.61265	5.48399	6.88069	4.56631	4.5168	3.7105	2.23329	1.51553	1.84059	4.7378	4.5936	5.13853	1.4517	1.25263	1.49913	0.745937	0.501954	1.37167
LOC_Os04g05580	0.494775	0.478892	0.514481	0.214649	0.330891	0.337195	0	0.070344	0	0	0	0	0	0	0	0	0	0
LOC_Os01g16400	0.22432	0.115908	0.193256	0.281893	0.169269	0.221776	0.307318	0.070152	0.316997	0.253426	0.250972	0.351419	0.125186	0.098102	0.163082	0.256865	0.092151	0.085875
LOC_Os05g29810	0.494711	0.630912	0.425719	0	0.09146	0.228249	0	0.095939	0	0.615047	0.711465	0.464447	0.129247	0.080271	0.083228	0.236898	0.064632	0.119547
LOC_Os09g19140	0	0	0	0.019103	0	0	0	0	0	0	0.032641	0	0.185451	0.262218	0.181353	0.148494	0	0.277922
LOC_Os08g19160	0	0	0	0	0	0	0.037264	0.051738	0.072136	0	0.025527	0.029786	0	0	0	0	0	0
LOC_Os08g36480	100.99	100.559	100.387	30.3743	27.5108	28.7469	31.8959	31.1779	32.6111	5.43991	5.60879	5.26913	28.1666	28.2558	27.9617	60.0255	56.9131	52.3439
LOC_Os01g43844	4.29765	5.02925	4.01378	11.4388	11.9234	11.2108	6.04853	5.99932	5.86778	6.1989	4.96346	5.01077	57.5437	56.5869	57.2892	18.0958	16.4814	17.7556
LOC_Os03g63280	3.11362	3.47725	3.35563	1.92467	2.17349	2.60984	2.05149	2.2053	2.2967	1.90447	1.33121	1.78007	2.26015	1.62487	1.54939	1.20496	1.02894	0.991271
LOC_Os11g01530	351.401	348.894	337.889	129.125	135.453	128.952	448.562	530.218	521.075	179.211	168.38	171.652	95.4299	90.5779	94.4404	400.391	412.744	387.014
LOC_Os07g48510	13.0648	13.8124	10.914	23.5054	26.0441	25.8746	26.522	30.9461	31.7126	38.5095	32.9004	35.2225	17.5682	17.7566	18.7526	31.6122	31.9631	32.3608
LOC_Os10g31660	0	0	0	0	0	0	0	0	0	0	0	0	0	0	0	0	0	0
LOC_Os03g22010	82.2305	78.5871	82.9143	66.4939	63.734	61.4843	17.1093	16.8232	16.0488	75.5587	74.3021	68.9511	58.3406	58.2111	60.5671	15.4895	17.439	14.2141
LOC_Os10g33250	0.025167	0	0.028803	0.075518	0.05202	0	0.132217	0	0.05448	7.67562	7.17956	8.39558	0.327048	0.317506	0.370246	0.086043	0	0
LOC_Os10g29380	0	0	0	0	0	0	0	0	0	0	0	0	0	0	0	0	0	0
LOC_Os08g11450	7.13921	7.02428	6.61621	20.7197	18.0739	22.7095	25.8537	23.8607	22.6165	29.989	30.7969	31.458	16.3335	18.0507	18.2525	41.7813	42.155	39.4926
LOC_Os03g15320	1.71022	1.63232	1.73044	0.945075	1.42319	1.51948	0.28648	0.265273	0.080334	2.68144	2.17869	2.18317	1.14365	1.34314	1.18638	0.149834	0.422005	0.190275
LOC_Os02g43970	3.69697	4.81904	5.03899	8.03517	7.85656	8.24124	2.53045	3.18569	2.80115	4.58778	3.72777	2.98176	6.17597	5.80356	6.99047	3.90561	3.31613	4.22168
LOC_Os02g36950	0	0	0	0	0	0	0	0	0	0	0	0	0	0	0	0	0.085887	0
LOC_Os07g37090	0	0	0	0	0	0	0	0	0	0	0	0	0	0	0	0	0	0
LOC_Os07g15530	0	0	0	0	0	0	0	0	0	0	0	0	0	0	0	0	0	0
LOC_Os05g51090	0	0	0	0	0	0	0	0	0	0	0	0	0	0	0	0	0	0
LOC_Os02g26210	29.0281	30.6308	25.886	4.45038	6.3899	4.78122	9.62129	7.66568	7.65853	3.20331	2.55551	2.77558	6.57867	6.71639	4.06154	11.9699	10.6476	11.1332
LOC_Os05g07060	9.00291	11.4977	11.1241	19.559	18.2263	19.9996	5.9229	5.68608	5.37826	50.758	38.5772	37.8447	26.4464	26.1471	25.6211	8.55177	9.22061	9.34793
LOC_Os09g37690	1.01493	1.48546	1.38898	1.11705	0.939388	1.02483	0.719348	0.461723	0.433651	1.85101	2.11763	2.13895	0.844376	0.820042	1.22046	2.06338	1.5858	2.07396
LOC_Os02g56260	0	0	0	0	0	0	0.03534	0	0	0	0	0	0	0	0	0	0	0
LOC_Os12g16640	0	0.345131	0	0	0.16457	0	0	0	0	0	0	0	0	0	0	0	0	0
LOC_Os02g40010	1.33307	1.03415	1.3002	2.89851	3.49975	2.66872	0.945358	1.46735	0.720977	7.29625	7.34886	7.27743	4.65707	4.79144	4.22238	1.83376	2.04419	1.25677
LOC_Os05g41870	0	0	0	0	0	0	0	0	0	0	0	0	0	0	0	0	0	0
LOC_Os09g38610	0	0	0	0	0.057128	0	0.103551	0	0.063674	0	0	0.073984	0	0	0	0	0	0
LOC_Os07g09850	0	0	0	0	0	0	0	0	0	0	0	0	0	0	0	0	0	0
LOC_Os04g57760	24.115	26.8001	24.5505	26.0506	25.5264	23.7384	19.0906	15.8803	17.9467	24.9578	21.4107	19.6838	30.1713	32.3265	31.4951	33.9386	30.1211	26.4045
LOC_Os06g33980	0.649148	0.555655	0.486939	1.70807	1.67835	2.40865	1.63486	2.70392	1.63574	1.07818	1.00254	1.65614	1.83225	1.93285	1.9268	1.43491	1.85114	1.4619
LOC_Os01g43110	0.251971	0.413207	0.159538	0.246624	0.216688	0.190264	0.389453	0.375822	0.477835	0.086585	0.155051	0.068525	0.23127	0.074125	0.176669	0.41936	0.70286	0.417765
LOC_Os02g56860	2.12627	1.88613	1.76881	2.03758	2.33073	1.98617	0.988454	0.638513	0.822893	3.85317	3.30697	3.80865	1.30231	1.24687	1.58945	1.37129	1.38903	1.73568
LOC_Os06g02330	0	0.034088	0	0.114319	0	0.088242	0	0	0	0	0.050235	0	0.064336	0.139402	0	0.063439	0.19573	0.33197
LOC_Os01g71256	0.106675	0.127229	0.084717	0.054568	0.02986	0.105307	0.23001	0	0.212996	0	0.222842	0.268267	0.073034	0.054026	0.125056	0.083424	0.262521	0.108806
LOC_Os03g03730	5.06447	6.86031	5.74661	3.98103	3.22605	3.13406	3.39374	3.45081	3.2851	2.41073	2.61598	0.956628	4.0672	2.82522	3.13973	2.83483	2.20054	1.42414
LOC_Os11g31560	0	0	0	0	0	0	0	0	0	0	0	0	0	0	0	0	0	0
LOC_Os04g40680	0.391538	0.390666	0.579869	0.209804	0.288306	0.281262	0.097324	0.229372	0.081884	0.190374	0.173218	0.226719	0.214902	0.261723	0.476448	0.400461	0.21016	0.357426
LOC_Os07g43580	3.37115	4.18946	3.0583	8.17219	8.25562	7.64076	3.86502	3.33243	3.40054	2.81239	3.56426	3.26851	7.24036	6.60894	6.45449	7.53297	6.04117	6.51551
LOC_Os06g24490	1.79431	2.95604	2.08222	1.2156	1.18354	0.947972	2.69099	1.32568	2.48441	1.45266	1.2924	1.64338	0.795843	0.716033	1.10169	1.62786	1.42955	1.5483
LOC_Os08g14400	0	0	0	0	0	0	0	0	0	0	0.045785	0	0	0	0	0	0	0
LOC_Os04g33070	4.20725	3.73041	4.66002	1.56027	3.49006	2.10319	2.94282	2.10724	2.86354	0	0.660152	0.666239	2.42668	1.61263	1.16826	3.77066	4.77138	5.152
LOC_Os01g48130	8.65379	8.20497	9.69453	3.69997	2.83396	4.2717	1.54964	2.44353	1.82183	12.8074	13.861	13.3262	5.3507	6.46692	4.90298	2.22911	2.03795	2.26193
LOC_Os02g56460	0	0	0	0	0	0	0	0	0	0	0	0	0	0	0	0	0	0
LOC_Os02g29090	0	0	0	0	0	0	0	0	0	0	0	0	0	0	0	0	0	0
LOC_Os01g57690	0.76217	0.967592	0.557168	2.84345	2.29135	1.90381	0.730158	0.48557	0.924037	5.68434	4.59053	4.82985	3.60192	3.16801	3.77224	1.54857	2.0839	0.470747
LOC_Os07g34690	0	0	0	0	0	0	0	0	0.044209	0	0	0	0	0	0	0	0	0
LOC_Os04g11130	0	0	0	0	0	0	0	0	0	0	0	0	0	0	0	0	0	0
LOC_Os06g01840	0.246002	0.359184	0.265289	0.128994	0.113904	0.21402	0.080957	0.089635	0.027081	0.601254	0.434767	0.515515	0.103408	0.129419	0.075363	0.119688	0.178808	0.12959
LOC_Os07g02840	0	0	0	0	0	0	0	0	0	0	0	0	0	0	0	0	0	0
LOC_Os10g35070	91.8047	96.5395	102.846	110.115	110.408	108.722	100.716	103.134	101.913	10.328	11.0881	12.0439	41.2468	42.706	43.4024	104.615	94.3138	91.9864
LOC_Os02g54790	0	0	0	0	0	0	0	0	0	0	0	0	0	0	0	0	0	0
LOC_Os08g28900	0	0	0	0	0	0	0	0	0	0	0	0	0	0	0	0	0	0
LOC_Os03g61360	1.19678	1.41122	1.21023	1.48371	1.23699	1.0232	2.92075	1.94072	3.22875	2.56576	2.4977	2.07889	2.04198	1.93405	2.31066	5.39191	4.96884	4.1646
LOC_Os01g42270	0	0	0	0	0	0	0	0	0	0	0	0	0	0	0	0	0	0
LOC_Os04g47360	15.1154	16.0761	16.705	11.0504	10.6126	10.8915	13.4087	12.8254	13.9615	11.5445	12.254	11.7769	7.31272	7.34673	7.91634	34.7085	34.2469	34.5138
LOC_Os12g36430	0.053827	0.086895	0.079749	0.098656	0.026392	0.081532	0.062059	0.027441	0.02263	0	0	0	0	0	0	0	0	0
LOC_Os06g39060	0	0	0	0	0	0	0	0	0	0	0	0	0	0	0	0	0	0
LOC_Os10g35790	0	0	0	0	0	0	0.055328	0.052991	0.023904	0.108854	0.223673	0.129213	0.124491	0.136091	0.090185	0.126257	0.10631	0.11372
LOC_Os02g15690	2.6331	1.64125	1.71389	1.79655	2.09685	2.25774	0.69752	0.756893	0.801961	14.5001	13.0819	13.9585	4.78357	5.16437	4.68875	2.18177	2.15385	2.01446
LOC_Os02g35650	0.492989	0	0.3697	0	0	0	0.145556	0.119002	0.075827	0.225962	0.165943	0.101675	0	0	0	0.151098	0.495499	0.259803
LOC_Os05g41660	0.328733	0.343557	0.422318	0.509536	0.177475	0.582197	0.481951	0.820225	0.621408	0.638039	0.654158	0.202319	0.329289	0.401354	0.249714	0.469854	0.569009	0.474264
LOC_Os01g12760	0.104432	0.421814	0.289142	1.62185	1.45305	1.28395	1.34921	1.03011	1.2067	0.171661	0.270599	0.146015	0.193913	0.423591	0.177121	0.830005	0.693579	0.589337
LOC_Os07g05290	0	0	0	0	0	0	0	0	0	0	0	0	0	0	0	0	0	0
LOC_Os11g37050	0.053184	0.030203	0.065134	0.048573	0.077988	0.014612	0.075051	0.034334	0.016946	0	0.007194	0	0	0.008367	0	0	0	0
LOC_Os06g49340	0	0	0	0.042358	0	0	0.061788	0.027558	0	0.121856	0.064415	0.067252	0.039649	0.139072	0.047029	0.0198	0.191589	0.150916
LOC_Os04g22360	3.02481	3.22956	3.21471	5.1106	5.31315	4.60921	7.07076	6.4156	7.75676	4.73083	5.27242	5.43057	5.06895	6.57894	5.80906	4.58667	4.8532	4.78935
LOC_Os03g06670	2.47486	2.31821	1.59407	2.31227	2.72263	1.69735	0.303592	0	0	18.7198	16.4633	16.5557	2.68238	3.15146	3.7038	0.806407	1.87476	0.811796
LOC_Os07g45490	0.079553	0.079969	0	0	0	0.035833	0	0.142048	0.033616	0.101049	0.319068	0.213801	0.130495	0	0.033893	0	0	0
LOC_Os04g44200	5.06123	4.91333	6.51941	8.69088	7.76809	6.91589	12.9999	10.7436	9.62079	18.0366	19.8598	20.3385	7.63382	7.10761	7.94639	9.11983	7.63028	9.09578
LOC_Os04g14990	0	0	0	0	0	0	0	0	0	0	0	0	0	0	0	0	0	0
LOC_Os04g29030	0	0.046304	0	0	0	0	0	0	0	0	0.138269	0.07691	0	0	0	0	0	0
LOC_Os03g20910	0	0	0.04083	0	0	0	0	0	0	0.096591	0	0	0	0	0	0	0	0
LOC_Os03g55120	5.51027	6.393	6.17615	11.5699	7.42722	12.6095	3.57422	3.22943	3.9958	22.9548	19.0015	18.4654	20.4226	20.3987	21.4282	10.2563	9.72587	8.37912
LOC_Os10g32020	0	0	0	0	0	0	0	0	0	0	0	0	0	0	0	0	0	0
LOC_Os06g22020	0	0	0	0	0	0.006981	0	0.032358	0	0.919379	0.71336	0.618477	0.368694	0.221678	0.105793	0.044706	0.506287	0.132274
LOC_Os12g03470	14.4039	12.5685	15.1005	29.9781	32.3169	31.867	24.5802	23.2902	24.4834	31.7745	34.9901	36.2684	29.8512	32.203	30.7994	21.8016	22.7734	21.9132
LOC_Os11g04190	0	0	0	0.053243	0.097643	0.0384	0.083187	0	0.158096	0.05571	0.164789	0.132599	0.127497	0.157229	0.061226	0	0	0.043905
LOC_Os01g74590	0	0	0	0	0	0	0	0	0	0	0	0	0	0	0	0	0	0
LOC_Os02g26210	29.0281	30.6308	25.886	4.45038	6.3899	4.78122	9.62129	7.66568	7.65853	3.20331	2.55551	2.77558	6.57867	6.71639	4.06154	11.9699	10.6476	11.1332
LOC_Os11g35350	0	0.050067	0.070643	0	0	0	0.375222	0.484668	0.102921	0.121258	0.283814	0.056187	0.022712	0.072794	0.127254	0.784863	0.618537	0.620191
LOC_Os02g40440	0.40396	0.647067	0.753616	1.36352	0.990697	0.690426	0.311476	0	0.256715	4.19789	3.68128	3.84693	2.3628	1.58542	2.03732	0.422895	0.243156	0.350805
[truncated: 1,019 more rows]
