# Supplementary material for: Epigenetic regulation of JASMONATE ZIM-DOMAIN genes contributes to heat tolerance in the heat-tolerant rice cultivar Nagina 22
Source: aBIOTECH. 2025 Jul 16;6(3):441–51. doi: 10.1007/s42994-025-00229-0 (PMC12454248; doi:10.1007/s42994-025-00229-0)
Supplement: Supplementary file 6 — Supplementary file6 (XLSX 10 KB) [file 42994_2025_229_MOESM6_ESM.xlsx]

## Sheet: Sheet1
Table S3. Qualifications of ATAC-Seq data
	Filtered Reads	Reads in peak	FRiP
9311-0H-rep1	3903841	598130	0.1532
9311-0H-rep2	3663519	568751	0.1552
9311-3H-rep1	4218178	902873	0.214
9311-3H-rep2	3813065	827201	0.2169
9311-24H-rep1	5259893	1055436	0.2007
9311-24H-rep2	4536242	921512	0.2031
N22-0H-rep1	4413517	759569	0.1721
N22-0H-rep2	3883725	693729	0.1786
N22-3H-rep1	4829652	813436	0.1684
N22-3H-rep2	4442079	727692	0.1638
N22-24H-rep1	6316713	1241522	0.1965
N22-24H-rep2	6044868	1132288	0.1873
